# Supplementary material for: ApicoTFdb: the comprehensive web repository of apicomplexan transcription factors and transcription-associated co-factors
Source: Database (Oxford). 2019 Sep 16;2019:baz094. doi: 10.1093/database/baz094 (PMC6748703; doi:10.1093/database/baz094)
Supplement: ApicTFdb-suppl_baz094 [file apictfdb-suppl_baz094.zip]

Archive with 13 entries (12 files):
- S4.xlsx
- __MACOSX/
- __MACOSX/._S4.xlsx
- S5.xlsx
- __MACOSX/._S5.xlsx
- S2.xlsx
- __MACOSX/._S2.xlsx
- S3.xlsx
- __MACOSX/._S3.xlsx
- S1.xlsx
- __MACOSX/._S1.xlsx
- S6.xlsx
- __MACOSX/._S6.xlsx
