# Supplementary material for: ApicoTFdb: the comprehensive web repository of apicomplexan transcription factors and transcription-associated co-factors
Source: Database (Oxford). 2019 Sep 16;2019:baz094. doi: 10.1093/database/baz094 (PMC6748703; doi:10.1093/database/baz094)
Supplement: ApicTFdb-suppl_baz094 [file apictfdb-suppl_baz094.zip › S4.xlsx]

## Sheet: AP2
Gene-ID	Product-Description	Protein-length	TF-family
BBOV_III000570	conserved hypothetical protein	633	AP2
BBOV_III003770	hypothetical protein	567	AP2
BBOV_III004090	hypothetical protein	783	AP2
BBOV_III004740	conserved hypothetical protein	639	AP2
cgd1_3520	AP2/ERF_domain_containing_protein	1671	AP2
cgd2_3490	AP2/ERF_domain_containing_protein	3828	AP2
cgd4_1110	AP2/ERF_domain_containing_protein	3480	AP2
cgd4_2950	AP2/ERF_domain_containing_protein	1068	AP2
cgd4_3820	Uncharacterized_protein	2688	AP2
cgd4_600	AP2/ERF_domain_containing_protein	1917	AP2
cgd6_1140	AP2/ERF_domain_containing_protein	2223	AP2
cgd6_5320	AP2/ERF_domain_containing_protein	2811	AP2
cgd8_3130	AP2/ERF_domain_containing_protein	1557	AP2
cgd8_3230	AP2/ERF_domain_containing_protein	2460	AP2
cgd8_810	AP2/ERF_domain_containing_protein	4029	AP2
cyc_00043	hypothetical protein	2295	AP2
cyc_00519	hypothetical protein	2796	AP2
cyc_00672	AP2 domain transcription factor AP2X-11	3330	AP2
cyc_00750	hypothetical protein	3408	AP2
cyc_01024	unspecified product	1885	AP2
cyc_01037	transcription factor with AP2 domain related protein	2925	AP2
cyc_01344	hypothetical protein	4758	AP2
cyc_01763	putative hypothtetical protein, conserved	1416	AP2
cyc_01826	AP2 domain transcription factor ap2iv-5	1038	AP2
cyc_02134	hypothetical protein	2133	AP2
cyc_02355	uba ts-n domain-containing protein	7383	AP2
cyc_02442	AP2 domain transcription factor ap2x-4	1518	AP2
cyc_02549	AP2 domain transcription factor ap2viia-1	1578	AP2
cyc_02554	hypothetical protein	3513	AP2
cyc_03300	unspecified product	2032	AP2
cyc_03434	hypothetical protein	3873	AP2
cyc_03452	hypothetical protein	1209	AP2
cyc_03588	hypothetical protein	2787	AP2
cyc_03674	hypothetical protein	1266	AP2
cyc_03779	hypothetical protein	1806	AP2
cyc_04832	hypothetical protein	2037	AP2
cyc_04920	asparagine-rich antigen	630	AP2
cyc_05473	unspecified product	4413	AP2
cyc_06024	unspecified product	4436	AP2
cyc_06301	hypothetical protein	2283	AP2
cyc_06561	hypothetical protein	504	AP2
cyc_07300	hypothetical protein	3498	AP2
cyc_07529	unspecified product	1356	AP2
cyc_07549	hypothetical protein	2265	AP2
cyc_07696	hypothetical protein	3255	AP2
cyc_08412	AP2 domain transcription factor ap2xi-5	402	AP2
cyc_08894	hypothetical protein	1674	AP2
cyc_08934	hypothetical protein	1116	AP2
cyc_09264	AP2 domain transcription factor ap2ix-8	873	AP2
EMWEY_00005330	1715	AP2 domain-containing protein, related	AP2
EMWEY_00007120	363	hypothetical protein, conserved	AP2
EMWEY_00010400	1371	hypothetical protein, conserved	AP2
EMWEY_00016230	1518	hypothetical protein, conserved	AP2
EMWEY_00018700	2393	hypothetical protein, conserved	AP2
EMWEY_00020080	1022	hypothetical protein, conserved	AP2
EMWEY_00023090	1120	hypothetical protein, conserved	AP2
EMWEY_00024620	1597	hypothetical protein, conserved	AP2
EMWEY_00028110	812	hypothetical protein, conserved	AP2
EMWEY_00029230	1236	hypothetical protein, conserved	AP2
EMWEY_00029950	449	Chromosome III, complete sequence, related	AP2
EMWEY_00029960	510	hypothetical protein, conserved	AP2
EMWEY_00031740	1292	hypothetical protein, conserved	AP2
EMWEY_00036730	995	hypothetical protein, conserved	AP2
EMWEY_00037370	859	hypothetical protein, conserved	AP2
EMWEY_00037550	1772	hypothetical protein, conserved	AP2
EMWEY_00042270	1212	hypothtetical protein, conserved, putative	AP2
EMWEY_00045060	2553	hypothetical protein, conserved	AP2
EMWEY_00045620	1750	hypothetical protein, conserved	AP2
EMWEY_00045820	1000	hypothetical protein, conserved	AP2
EMWEY_00051840	1205	hypothetical protein, conserved	AP2
EMWEY_00059100	599	hypothetical protein, conserved	AP2
ETH_00002450	hypothetical protein, conserved	2808	AP2
ETH_00003130	hypothetical protein	1462	AP2
ETH_00006655	hypothetical protein, conserved	2907	AP2
ETH_00008030	hypothetical protein, conserved	6873	AP2
ETH_00008150	hypothetical protein, conserved	2808	AP2
ETH_00009105	hypothetical protein, conserved	3720	AP2
ETH_00009395	hypothetical protein, conserved	2370	AP2
ETH_00009540	hypothetical protein	1542	AP2
ETH_00011345	hypothetical protein, conserved	3540	AP2
ETH_00013960	Chromosome III, complete sequence, related	1305	AP2
ETH_00013965	hypothetical protein, conserved	5088	AP2
ETH_00014440	hypothetical protein, conserved	2595	AP2
ETH_00014800	hypothetical protein, conserved	2388	AP2
ETH_00016515	hypothetical protein, conserved	3360	AP2
ETH_00016895	hypothetical protein, conserved	4341	AP2
ETH_00017360	hypothetical protein	1764	AP2
ETH_00017520	hypothetical protein	1086	AP2
ETH_00020490	hypothetical protein, conserved	5019	AP2
ETH_00024745	hypothetical protein, conserved	3192	AP2
ETH_00028070	hypothetical protein, conserved	3990	AP2
ETH_00028930	hypothetical protein, conserved	1251	AP2
ETH_00031980	hypothetical protein, conserved	1395	AP2
ETH_00032970	hypothetical protein, conserved	4848	AP2
ETH_00033770	hypothetical protein, conserved	1041	AP2
ETH_00034370	selR domain-containing protein, putative	1626	AP2
ETH_00042195	hypothetical protein, conserved	357	AP2
ETH_00042305	hypothetical protein, conserved	270	AP2
NCLIV_002930	unspecified product	7290	AP2
NCLIV_007810	unspecified product	5124	AP2
NCLIV_009360	unspecified product	7248	AP2
NCLIV_009480	unspecified product	4176	AP2
NCLIV_009580	unspecified product	1197	AP2
NCLIV_010930	unspecified product	4167	AP2
NCLIV_011370	unspecified product	4887	AP2
NCLIV_014510	unspecified product	11208	AP2
NCLIV_016660	unspecified product	1173	AP2
NCLIV_019680	unspecified product	3285	AP2
NCLIV_019690	unspecified product	2697	AP2
NCLIV_021340	unspecified product	10335	AP2
NCLIV_021360	unspecified product	7515	AP2
NCLIV_021870	unspecified product	7110	AP2
NCLIV_023820	unspecified product	1764	AP2
NCLIV_023830	unspecified product	3090	AP2
NCLIV_025610	unspecified product	798	AP2
NCLIV_028720	unspecified product	6789	AP2
NCLIV_032930	unspecified product	8028	AP2
NCLIV_034610	unspecified product	10542	AP2
NCLIV_035780	unspecified product	5196	AP2
NCLIV_037340	unspecified product	2661	AP2
NCLIV_038720	unspecified product	3027	AP2
NCLIV_040560	unspecified product	8475	AP2
NCLIV_042430	unspecified product	1290	AP2
NCLIV_042620	unspecified product	8268	AP2
NCLIV_044800	unspecified product	3600	AP2
NCLIV_047580	unspecified product	4125	AP2
NCLIV_048320	unspecified product	5949	AP2
NCLIV_051890	unspecified product	6006	AP2
NCLIV_052140	unspecified product	5703	AP2
NCLIV_052490	unspecified product	4152	AP2
NCLIV_054920	unspecified product	6408	AP2
NCLIV_054950	unspecified product	4233	AP2
NCLIV_058430	unspecified product	9720	AP2
NCLIV_059950	unspecified product	2340	AP2
NCLIV_061420	unspecified product	7191	AP2
NCLIV_062490	unspecified product	5115	AP2
NCLIV_063920	unspecified product	11976	AP2
NCLIV_063940	unspecified product	4359	AP2
NCLIV_066800	unspecified product	5859	AP2
NCLIV_070180	unspecified product	5049	AP2
PBANKA_0102900	1928	AP2 domain transcription factor, putative	AP2
PBANKA_0109500	279	AP2 domain transcription factor, putative	AP2
PBANKA_0112100	2578	AP2 domain transcription factor, putative	AP2
PBANKA_0214400	1272	AP2 domain transcription factor AP2-L	AP2
PBANKA_0521700	2775	AP2 domain transcription factor, putative	AP2
PBANKA_0835200	211	AP2 domain transcription factor, putative	AP2
PBANKA_0905900	1396	AP2 domain transcription factor AP2-O	AP2
PBANKA_0909600	2192	AP2 domain transcription factor, putative	AP2
PBANKA_0932300	236	AP2 domain transcription factor, putative	AP2
PBANKA_0939100	1551	AP2 domain transcription factor, putative	AP2
PBANKA_1001800	3398	AP2 domain transcription factor AP2-SP2	AP2
PBANKA_1015500	781	AP2 domain transcription factor AP2-O3	AP2
PBANKA_1034300	1379	AP2 domain transcription factor AP2-G2	AP2
PBANKA_1205900	1398	AP2 domain transcription factor AP2-I, putative	AP2
PBANKA_1228100	2010	AP2 domain transcription factor, putative	AP2
PBANKA_1231600	1998	AP2 domain transcription factor AP2-O2	AP2
PBANKA_1313200	564	AP2 domain transcription factor, putative	AP2
PBANKA_1319700	740	AP2 domain transcription factor, putative	AP2
PBANKA_1329800	943	AP2 domain transcription factor AP2-SP	AP2
PBANKA_1356000	3717	AP2 domain transcription factor, putative	AP2
PBANKA_1403700	330	AP2 domain transcription factor, putative	AP2
PBANKA_1415700	2487	AP2 domain transcription factor, putative	AP2
PBANKA_1437500	2339	AP2 domain transcription factor AP2-G	AP2
PBANKA_1453700	1485	AP2 domain transcription factor, putative	AP2
PCHAS_0103600	1671	AP2 domain transcription factor, putative	AP2
PCHAS_0110100	279	AP2 domain transcription factor, putative	AP2
PCHAS_0110700	2594	conserved Plasmodium protein, unknown function	AP2
PCHAS_0112700	2590	AP2 domain transcription factor, putative	AP2
PCHAS_0212800	1269	AP2 domain transcription factor AP2-L, putative	AP2
PCHAS_0521900	2612	AP2 domain transcription factor, putative	AP2
PCHAS_0707100	1269	AP2 domain transcription factor AP2-O, putative	AP2
PCHAS_0710900	2108	AP2 domain transcription factor, putative	AP2
PCHAS_0835500	211	AP2 domain transcription factor, putative	AP2
PCHAS_0905200	1530	AP2 domain transcription factor, putative	AP2
PCHAS_0912000	236	AP2 domain transcription factor, putative	AP2
PCHAS_1002700	3334	AP2 domain transcription factor AP2-SP2, putative	AP2
PCHAS_1016300	726	AP2 domain transcription factor AP2-O3, putative	AP2
PCHAS_1035100	1281	AP2 domain transcription factor AP2-G2, putative	AP2
PCHAS_1121300	2128	AP2 domain transcription factor AP2Tel, putative	AP2
PCHAS_1206600	1281	AP2 domain transcription factor AP2-I, putative	AP2
PCHAS_1228800	1874	AP2 domain transcription factor, putative	AP2
PCHAS_1232200	1831	AP2 domain transcription factor AP2-O2, putative	AP2
PCHAS_1316500	554	AP2 domain transcription factor, putative	AP2
PCHAS_1323000	756	AP2 domain transcription factor, putative	AP2
PCHAS_1334400	984	AP2 domain transcription factor AP2-SP, putative	AP2
PCHAS_1360600	3572	AP2 domain transcription factor, putative	AP2
PCHAS_1368300	561	AP2 domain transcription factor AP2-O4, putative	AP2
PCHAS_1405600	330	AP2 domain transcription factor, putative	AP2
PCHAS_1417500	2390	AP2 domain transcription factor, putative	AP2
PCHAS_1419900	1597	ACDC domain-containing protein, putative	AP2
PCHAS_1439500	2233	AP2 domain transcription factor AP2-G, putative	AP2
PCHAS_1456000	1368	AP2 domain transcription factor, putative	AP2
PF3D7_0404100	2271	AP2 domain transcription factor AP2-SP2, putative	AP2
PF3D7_0420300	3473	AP2 domain transcription factor, putative	AP2
PF3D7_0516800	2378	AP2 domain transcription factor AP2-O2, putative	AP2
PF3D7_0604100	1979	AP2 domain transcription factor	AP2
PF3D7_0611200	278	AP2 domain transcription factor, putative	AP2
PF3D7_0613800	4109	AP2 domain transcription factor, putative	AP2
PF3D7_0622900	1989	AP2 domain transcription factor AP2Tel	AP2
PF3D7_0730300	1331	AP2 domain transcription factor AP2-L, putative	AP2
PF3D7_0802100	2577	AP2 domain transcription factor, putative	AP2
PF3D7_0934400	200	AP2 domain transcription factor, putative	AP2
PF3D7_1007700	1597	AP2 domain transcription factor AP2-I	AP2
PF3D7_1107800	1828	AP2 domain transcription factor, putative	AP2
PF3D7_1115500	231	AP2 domain transcription factor, putative	AP2
PF3D7_1139300	2653	AP2 domain transcription factor, putative	AP2
PF3D7_1143100	1604	AP2 domain transcription factor AP2-O, putative	AP2
PF3D7_1222400	2558	AP2 domain transcription factor	AP2
PF3D7_1222600	2432	AP2 domain transcription factor AP2-G	AP2
PF3D7_1239200	2577	AP2 domain transcription factor, putative	AP2
PF3D7_1305200	328	AP2 domain transcription factor, putative	AP2
PF3D7_1317200	2672	AP2 domain transcription factor, putative	AP2
PF3D7_1319600	1633	ACDC domain-containing protein, putative	AP2
PF3D7_1342900	3858	AP2 domain transcription factor, putative	AP2
PF3D7_1350900	521	AP2 domain transcription factor AP2-O4, putative	AP2
PF3D7_1408200	1702	AP2 domain transcription factor AP2-G2, putative	AP2
PF3D7_1429200	1186	AP2 domain transcription factor AP2-O3, putative	AP2
PF3D7_1449500	715	AP2 domain transcription factor, putative	AP2
PF3D7_1456000	1374	AP2 domain transcription factor, putative	AP2
PF3D7_1466400	813	AP2 domain transcription factor AP2-SP	AP2
PKNH_0116800	2560	AP2 domain transcription factor, putative	AP2
PKNH_0215200	1058	AP2 domain transcription factor AP2-L, putative	AP2
PKNH_0302100	3499	AP2 domain transcription factor AP2-SP2, putative	AP2
PKNH_0513100	3190	AP2 domain transcription factor, putative	AP2
PKNH_0733100	219	AP2 domain transcription factor, putative	AP2
PKNH_0806500	1371	AP2 domain transcription factor AP2-I, putative	AP2
PKNH_0905400	1901	AP2 domain transcription factor, putative	AP2
PKNH_0913100	239	AP2 domain transcription factor, putative	AP2
PKNH_0937300	2712	AP2 domain transcription factor, putative	AP2
PKNH_0941000	1773	AP2 domain transcription factor AP2-O, putative	AP2
PKNH_1015400	1477	AP2 domain transcription factor AP2-Q, putative	AP2
PKNH_1016500	2271	AP2 domain transcription factor AP2-O2, putative	AP2
PKNH_1136200	3873	AP2 domain transcription factor, putative	AP2
PKNH_1139200	292	AP2 domain transcription factor, putative	AP2
PKNH_1215100	1094	AP2 domain transcription factor AP2-SP, putative	AP2
PKNH_1225800	670	AP2 domain transcription factor, putative	AP2
PKNH_1232600	811	AP2 domain transcription factor, putative	AP2
PKNH_1258500	3818	AP2 domain transcription factor, putative	AP2
PKNH_1329500	752	AP2 domain transcription factor AP2-O3, putative	AP2
PKNH_1350200	1550	AP2 domain transcription factor AP2-G2, putative	AP2
PKNH_1405400	334	AP2 domain transcription factor, putative	AP2
PKNH_1417900	2083	AP2 domain transcription factor, putative	AP2
PKNH_1420400	1873	ACDC domain-containing protein, putative	AP2
PKNH_1441500	2879	AP2 domain transcription factor, putative	AP2
PKNH_1441700	2604	AP2 domain transcription factor AP2-G, putative	AP2
PKNH_1459000	2352	AP2 domain transcription factor, putative	AP2
PVX_001040	3545	transcription factor with AP2 domains, putative	AP2
PVX_080410	2396	transcription factor with AP2 domains, putative	AP2
PVX_081810	1311	transcription factor with AP2 domains, putative	AP2
PVX_083040	3849	transcription factor with AP2 domains, putative	AP2
PVX_085085	853	transcription factor with AP2 domains, putative	AP2
PVX_086035	1561	transcription factor with AP2 domains, putative	AP2
PVX_086995	219	transcription factor with AP2 domains, putative	AP2
PVX_090110	3355	transcription factor with AP2 domains, putative	AP2
PVX_091065	2029	transcription factor with AP2 domains, putative	AP2
PVX_091420	240	transcription factor with AP2 domains, putative	AP2
PVX_092570	2828	transcription factor with AP2 domains, putative	AP2
PVX_092760	1916	transcription factor with AP2 domains, putative	AP2
PVX_093635	2584	transcription factor with AP2 domains, putative	AP2
PVX_094580	1381	transcription factor with AP2 domains, putative	AP2
PVX_100910	2455	transcription factor with AP2 domains, putative	AP2
PVX_113370	1939	transcription factor with AP2 domains, putative	AP2
PVX_113695	292	transcription factor with AP2 domains, putative	AP2
PVX_113825	3996	transcription factor with AP2 domains, putative	AP2
PVX_114260	3136	transcription factor with AP2 domains, putative	AP2
PVX_117145	1223	transcription factor with AP2 domains, putative	AP2
PVX_117665	660	transcription factor with AP2 domains, putative	AP2
PVX_118015	816	transcription factor with AP2 domains, putative	AP2
PVX_122095	336	transcription factor with AP2 domains, putative	AP2
PVX_122680	2566	transcription factor with AP2 domains, putative	AP2
PVX_123750	2879	transcription factor with AP2 domains, putative	AP2
PY00007	1345	hypothetical protein	AP2
PY00247	899	ERYTHROCYTE MEMBRANE PROTEIN PFEMP3	AP2
PY00668	738	hypothetical protein	AP2
PY00689	735	CCAAT-box DNA binding protein subunit B	AP2
PY00769	2235	malaria antigen	AP2
PY00782	191	hypothetical protein	AP2
PY01086	1034	hypothetical protein	AP2
PY01234	3623	hypothetical protein	AP2
PY01345	2808	hypothetical protein	AP2
PY01583	1269	hypothetical protein	AP2
PY01942	1773	hypothetical protein	AP2
PY03117	206	hypothetical protein	AP2
PY03447	1525	hypothetical protein	AP2
PY03803	2112	ERYTHROCYTE MEMBRANE PROTEIN PFEMP3	AP2
PY05930	590	hypothetical protein	AP2
PY06100	211	hypothetical protein	AP2
PY06328	2746	hypothetical protein	AP2
PY06790	1047	ERYTHROCYTE MEMBRANE PROTEIN PFEMP3	AP2
PY06900	1399	hypothetical protein	AP2
PY07039	1444	ERYTHROCYTE MEMBRANE PROTEIN PFEMP3	AP2
PY07205	1502	hypothetical protein	AP2
PY07598	458	homeobox-containing protein	AP2
TGME49_203050	AP2 domain transcription factor AP2VIIa-6	2438	AP2
TGME49_203690	AP2 domain transcription factor AP2VIIa-5	2597	AP2
TGME49_203710	AP2 domain transcription factor AP2VIIa-4	3431	AP2
TGME49_205650	AP2 domain transcription factor AP2VIIa-3	998	AP2
TGME49_208020	AP2 domain transcription factor AP2Ib-1	2311	AP2
TGME49_211720	AP2 domain transcription factor AP2IV-5	1966	AP2
TGME49_214840	AP2 domain transcription factor AP2X-7	1869	AP2
TGME49_215150	AP2 domain transcription factor AP2X-9	1875	AP2
TGME49_215570	AP2 domain transcription factor AP2X-11	1371	AP2
TGME49_215895	AP2 domain-containing protein	968	AP2
TGME49_216220	AP2 domain transcription factor AP2XI-5	868	AP2
TGME49_217700	AP2 domain transcription factor AP2XII-2	1737	AP2
TGME49_218960	AP2 domain transcription factor AP2XII-1	2282	AP2
TGME49_220530	AP2 domain transcription factor AP2V-1	485	AP2
TGME49_224230	AP2 domain transcription factor AP2X-3	1919	AP2
TGME49_225110	AP2 domain transcription factor AP2X-2	1254	AP2
TGME49_233120	AP2 domain transcription factor AP2VIII-2	2503	AP2
TGME49_247700	AP2 domain transcription factor AP2XII-4	3837	AP2
TGME49_247730	AP2 domain transcription factor AP2XII-5	1502	AP2
TGME49_251740	AP2 domain transcription factor AP2XII-9	1893	AP2
TGME49_253380	AP2 domain transcription factor AP2III-2	1670	AP2
TGME49_255220	AP2 domain transcription factor AP2VIIb-3	2287	AP2
TGME49_262000	AP2 domain transcription factor AP2VIIb-2	808	AP2
TGME49_264485	AP2 domain transcription factor AP2IX-3	3095	AP2
TGME49_267460	AP2 domain transcription factor AP2IX-1	1009	AP2
TGME49_269010	AP2 domain transcription factor AP2VIII-7	870	AP2
TGME49_271030	AP2 domain transcription factor AP2VIII-6	1764	AP2
TGME49_272710	AP2 domain transcription factor AP2VIII-4	3416	AP2
TGME49_280460	AP2 domain transcription factor AP2VIIa-2	918	AP2
TGME49_280470	AP2 domain transcription factor AP2VIIa-1	1072	AP2
TGME49_282210	AP2 domain transcription factor AP2VIIa-8	828	AP2
TGME49_282220	AP2 domain transcription factor AP2VIIa-9	1271	AP2
TGME49_285895	AP2 domain transcription factor AP2V-2	3406	AP2
TGME49_290180	AP2 domain transcription factor AP2IX-6	432	AP2
TGME49_290630	AP2 domain transcription factor AP2IX-7	2674	AP2
TGME49_299020	AP2 domain transcription factor AP2III-4	1645	AP2
TGME49_299150	AP2 domain transcription factor AP2III-3	2330	AP2
TGME49_306000	AP2 domain transcription factor AP2IX-8	1753	AP2
TGME49_306620	AP2 domain transcription factor AP2IX-9	1338	AP2
TGME49_310900	AP2 domain transcription factor AP2XI-2	2243	AP2
TGME49_310950	AP2 domain transcription factor AP2XI-3	1399	AP2
TGME49_315760	AP2 domain transcription factor AP2XI-4	3236	AP2
TGME49_318610	AP2 domain transcription factor AP2IV-3	1369	AP2
TGME49_320700	AP2 domain transcription factor AP2IV-1	425	AP2
TGP89_203050	AP2 domain transcription factor AP2VIIa-6	2438	AP2
TGP89_203690	AP2 domain transcription factor AP2VIIa-5	2597	AP2
TGP89_203710	AP2 domain transcription factor AP2VIIa-4	3431	AP2
TGP89_205650	AP2 domain transcription factor AP2VIIa-3	998	AP2
TGP89_208020	AP2 domain transcription factor AP2Ib-1	2311	AP2
TGP89_211720	AP2 domain transcription factor AP2IV-5	1966	AP2
TGP89_214840	AP2 domain transcription factor AP2X-7	1869	AP2
TGP89_215150	AP2 domain transcription factor AP2X-9	1875	AP2
TGP89_215570A	AP2 domain transcription factor AP2X-11	1126	AP2
TGP89_215895	AP2 domain-containing protein	968	AP2
TGP89_216220	AP2 domain transcription factor AP2XI-5	868	AP2
TGP89_217700	AP2 domain transcription factor AP2XII-2	1737	AP2
TGP89_218960	AP2 domain transcription factor AP2XII-1	2283	AP2
TGP89_220530	AP2 domain transcription factor AP2V-1	703	AP2
TGP89_224230	AP2 domain transcription factor AP2X-3	1919	AP2
TGP89_225110	AP2 domain transcription factor AP2X-2	1254	AP2
TGP89_233120	AP2 domain transcription factor AP2VIII-2	1402	AP2
TGP89_247700	AP2 domain transcription factor AP2XII-4	3830	AP2
TGP89_247730	AP2 domain transcription factor AP2XII-5	1457	AP2
TGP89_251740	AP2 domain transcription factor AP2XII-9	1893	AP2
TGP89_253380	AP2 domain transcription factor AP2III-2	1670	AP2
TGP89_255220	AP2 domain transcription factor AP2VIIb-3	2287	AP2
TGP89_262000	AP2 domain transcription factor AP2VIIb-2	864	AP2
TGP89_264485	AP2 domain transcription factor AP2IX-3	3096	AP2
TGP89_267460	AP2 domain transcription factor AP2IX-1	1009	AP2
TGP89_269010	AP2 domain transcription factor AP2VIII-7	870	AP2
TGP89_271030	AP2 domain transcription factor AP2VIII-6	1763	AP2
TGP89_272710	AP2 domain transcription factor AP2VIII-4	3417	AP2
TGP89_280460	AP2 domain transcription factor AP2VIIa-2	918	AP2
TGP89_280470	AP2 domain transcription factor AP2VIIa-1	1010	AP2
TGP89_282210	AP2 domain transcription factor AP2VIIa-8	828	AP2
TGP89_282220	AP2 domain transcription factor AP2VIIa-9	1271	AP2
TGP89_285895	AP2 domain transcription factor AP2V-2	3456	AP2
TGP89_290180	AP2 domain transcription factor AP2IX-6	432	AP2
TGP89_290630	AP2 domain transcription factor AP2IX-7	2672	AP2
TGP89_299020	AP2 domain transcription factor AP2III-4	1644	AP2
TGP89_299150	AP2 domain transcription factor AP2III-3	2335	AP2
TGP89_306000	AP2 domain transcription factor AP2IX-8	1757	AP2
TGP89_306620	AP2 domain transcription factor AP2IX-9	1338	AP2
TGP89_310900	AP2 domain transcription factor AP2XI-2	2243	AP2
TGP89_310950	AP2 domain transcription factor AP2XI-3	1399	AP2
TGP89_315760	AP2 domain transcription factor AP2XI-4	3229	AP2
TGP89_318610	AP2 domain transcription factor AP2IV-3	1369	AP2
TGP89_320700	AP2 domain transcription factor AP2IV-1	425	AP2
TGP89_356680	AP2 domain protein	568	AP2

## Sheet: ARID
Gene-ID	Product-Description	Protein-length	TF-family
cgd7_1790	ARID/BRIGHT_DNA_binding_domain-containing_protein	2745	ARID/BRIGHT
TGME49_246170	ARID/BRIGHT DNA binding domain-containing protein	2713	ARID
TGP89_246170	ARID/BRIGHT DNA binding domain-containing protein	2721	BRIGHT
EMWEY_00033900	ARID/BRIGHT DNA-binding domain-containing protein, putative	2159	ARID/BRIGHT
PCHAS_0103100	conserved Plasmodium protein, unknown function	1836	ARID/BRIGHT
PVX_113345	ARID/BRIGHT DNA binding domain containing protein	2313	ARID/BRIGHT
PKNH_1147100	conserved Plasmodium protein, unknown function	2128	ARID/BRIGHT
PBANKA_0102400	conserved Plasmodium protein, unknown function	1841	ARID/BRIGHT
PF3D7_0603600	conserved Plasmodium protein, unknown function	2368	ARID/BRIGHT

## Sheet: BBOX
Gene-ID	Product-Description	Protein-length	TF-family
PF3D7_1307900	886	tripartite motif protein, putative	BBOX
PF3D7_0517900	560	zinc finger protein, putative	BBOX
PBANKA_1232700	562	zinc finger protein, putative	BBOX
PBANKA_1304300	1221	zinc finger protein, putative	BBOX
PKNH_1015300	557	zinc finger protein, putative	BBOX
PKNH_1241900	1163	zinc finger protein, putative	BBOX
PVX_118470	1180	hypothetical protein, conserved	BBOX
PVX_080350	557	zinc finger protein, putative	BBOX
PY00030	774	hypothetical protein	BBOX
PY01935	1507	hypothetical protein	BBOX
PY01618	417	Krueppel-like protein	BBOX
PY04301	1215	Krueppel-like protein	BBOX
PCHAS_0306400	106	DNA-directed RNA polymerase III subunit RPC10, putative	BBOX
PCHAS_1408300	767	tripartite motif protein, putative	BBOX
PCHAS_1233300	562	zinc finger protein, putative	BBOX
PCHAS_1307500	1219	zinc finger protein, putative	BBOX
EMWEY_00049460	352	B-box zinc finger protein, putative	BBOX
EMWEY_00052730	423	hypothetical protein, conserved	BBOX
NCLIV_009320	2121	putative B-box zinc finger protein	BBOX
NCLIV_017490	3009	putative B-box zinc finger protein	BBOX
NCLIV_035260	4086	putative B-box zinc finger protein	BBOX
cyc_01373	3930	b-box zinc finger domain-containing protein	BBOX
cyc_06822	903	b-box zinc finger family related protein	BBOX
cyc_03945	861	b-box zinc finger protein	BBOX
TGME49_201220	603	zinc finger protein	BBOX

## Sheet: BSD
Gene-ID	Product-Description	Protein-length	TF-family
cgd5_3840	BSD_domain_containing_protein	462	BSD
TGME49_220320	BSD domain-containing protein	319	BSD
TGP89_220320	BSD domain-containing protein	176	BSD
TGP89_246520A	hypothetical protein	567	BSD
TGP89_306490	hypothetical protein	1117	BSD
cyc_03370	unspecified product	3712	BSD
NCLIV_012440	conserved hypothetical protein	963	BSD
NCLIV_044680	conserved hypothetical protein	3348	BSD
NCLIV_057450	conserved hypothetical protein	2787	BSD
NCLIV_063310	conserved hypothetical protein	2946	BSD
ETH_00014240	Chromosome III, complete sequence, related	2616	BSD
PCHAS_0523800	BSD-domain protein, putative	136	BSD
PCHAS_0816200	BSD-domain protein, putative	494	BSD
PCHAS_1215600	conserved Plasmodium protein, unknown function	682	BSD
PY00359	hypothetical protein	674	BSD
PY03420	hypothetical protein	564	BSD
PY06452	hypothetical protein	183	BSD
PVX_099175	BSD-domain protein, putative	1039	BSD
PVX_090200	hypothetical protein, conserved	143	BSD
PVX_095045	hypothetical protein, conserved	709	BSD
PKNH_0515100	BSD-domain protein, putative	141	BSD
PKNH_0712900	BSD-domain protein, putative	936	BSD
PKNH_0816800	conserved Plasmodium protein, unknown function	713	BSD
PBANKA_0523600	BSD-domain protein, putative	136	BSD
PBANKA_0815900	BSD-domain protein, putative	497	BSD
PBANKA_1214900	conserved Plasmodium protein, unknown function	694	BSD
PF3D7_0423200	BSD-domain protein, putative	136	BSD
PF3D7_0323600	conserved Plasmodium protein, unknown function	670	BSD
PF3D7_0914900	PTZ00017	709	BSD

## Sheet: CBFD
Gene-ID	Product-Description	Protein-length	TF-family
EMWEY_00040790	hypothetical protein, conserved	261	CBFD
PBANKA_0902500	oocyst rupture protein 1	950	CBFD
PBANKA_0928400	conserved Plasmodium protein, unknown function	358	CBFD
PBANKA_1406600	CCAAT-binding transcription factor, putative	148	CBFD
PCHAS_0703800	oocyst rupture protein 1, putative	835	CBFD
PCHAS_0915900	conserved Plasmodium protein, unknown function	329	CBFD
PCHAS_1408500	CCAAT-binding transcription factor, putative	148	CBFD
PF3D7_1119700	conserved Plasmodium protein, unknown function	352	CBFD
PF3D7_1119700	conserved Plasmodium protein, unknown function	352	CBFD
PF3D7_1146600	oocyst rupture protein 1, putative	1301	CBFD
PF3D7_1308100	CCAAT-binding transcription factor, putative	152	CBFD
PKNH_0944400	oocyst rupture protein 1, putative	1183	CBFD
PVX_092925	CCAAT-box DNA binding protein subunit B, putative	1055	CBFD
PVX_122235	transcription factor, putative	151	CBFD
PY04520	hypothetical protein	400	CBFD
PY05259	CCAAT-box DNA binding protein subunit B	813	CCAAT
PY06256	hypothetical protein	148	CBFD
cgd4_1720	Histone-like_transcription_factor_(CBF/NF-Y)_and_archaeal_histone	1254	CBFD
cgd4_310	Transcriptional_activator_NFYC/HAP5_subunit	1029	CBFD

## Sheet: CSD
Gene-ID	Product-Description	Protein-length	TF-family
cyc_01121	glycine-rich protein	393	CSD
NCLIV_009670	cold-shock protein, DNA-binding, related	378	CSD
NCLIV_038710	lin-28 homolog B, related	402	CSD
ETH_00029175	glycine-rich protein 2, putative	573	CSD
EMWEY_00017150	glycine-rich protein 2, putative	319	CSD
PCHAS_0202400	cold-shock protein, putative	144	CSD
PVX_081307	cold-shock protein, putative	144	CSD
PKNH_0204200	cold-shock protein, putative	144	CSD
PBANKA_0204000	cold-shock protein, putative	144	CSD
PF3D7_0109600	cold-shock protein, putative	150	CSD
TGP89_267470	cold-shock DNA-binding domain-containing protein	189	CSD
TGP89_320600	cold-shock DNA-binding domain-containing protein	209	CSD
TGME49_320600	cold-shock DNA-binding domain-containing protein	209	CSD

## Sheet: CUPIN
Gene-ID	Product-Description	Protein-length	TF-family
PF3D7_1122200	446	cupin-like protein, putative	Cupin/Jumonji
PF3D7_0602800	646	JmjC domain-containing protein, putative	Cupin/Jumonji
PBANKA_0926100	447	cupin-like protein, putative	Cupin/Jumonji
PBANKA_0101600	674	JmjC domain-containing protein, putative	CUPIN/Jumonji
PKNH_0919900	447	cupin-like protein, putative	Cupin/Jumonji
PKNH_1147900	624	JmjC domain-containing protein, putative	Cupin/Jumonji
PVX_091730	447	cupin-like protein, putative	Cupin/Jumonji
PVX_113305	648	hypothetical protein, conserved	Cupin/Jumonji
PY00218	307	hypothetical protein	Cupin
PY05603	223	hypothetical protein	Cupin
PCHAS_0918200	447	cupin-like protein, putative	Cupin/Jumonji
PCHAS_0102300	676	JmjC domain-containing protein, putative	CUPIN/Jumonji
EMWEY_00019260	457	hypothetical protein, conserved	CUPIN/JmC
ETH_00003250	1698	jmjC domain-containing protein, conserved, putative	Cupin/JmC
ETH_00011925	4254	jmjC domain-containing protein, putative	Cupin/JmC
NCLIV_026130	1935	hypothetical protein	Cupin/JmC
NCLIV_049250	3006	hypothetical protein	Cupin/JmC
NCLIV_053150	3792	hypothetical protein	Cupin/JmC
NCLIV_047780	4641	putative jmjC domain-containing protein	Cupin/JmC
NCLIV_028900	2286	SJCHGC02811 protein, related	Cupin/JmC
TGME49_212110	1079	histone lysine demethylase JMJD5	CUPIN/JmC
TGME49_226840	789	hypothetical protein	CUPIN/JmC
TGME49_240840	508	histone lysine demethylase JmjC NO66	CUPIN/JmC
TGME49_259210	903	jmjC domain-containing protein C2orf60	CUPIN/JmC
TGME49_283890	739	histone lysine demethylase JMJD6b	CUPIN/JmC

## Sheet: FHA
Gene-ID	Product-Description	Protein-length	TF-family
BBOV_III004840	FHA domain containing protein	921	FHA
cgd1_3470	Forkhead-associated_(FHA)_domain_containing_protein	561	FHA
cgd5_2050	SMAD/FHA/Forkhead-associated_(FHA)_domain_containing_protein	2313	FHA
cgd5_2940	Forkhead_associated_domain_(FHA)_containing_protein	792	FHA
cgd7_3320	SMAD/FHA/RING/FYVE/PHD_domain_containing_protein	2622	FHA
cgd7_4100	SMAD/FHA/RING/FYVE/PHD_domain_containing_protein	2181	FHA
cgd8_4800	Zinc_finger,_RING/FYVE/FHA/SMAD/PHD-type_domain_containg_protein	2343	FHA
cyc_00051	RNA recognition motif-containing	1662	FHA
cyc_02203	FHA domain-containing protein	2481	FHA
cyc_02652	kinesin motor domain cointaining protein	4041	FHA
cyc_03182	forkhead associated domain-containing protein	3492	FHA
cyc_05057	IMP dehydrogenase GMP reductase domain-containing protein	879	FHA
cyc_06185	peptidyl-prolyl cis-trans isomerase	2058	FHA
EMWEY_00010090	zinc finger (C3HC4 type) / FHA domain-containing protein, putative	1597	FHA
EMWEY_00020600	hypothetical protein, conserved	242	FHA
EMWEY_00046130	hypothetical protein, conserved	625	FHA
EMWEY_00046800	RNA recognition motif-containing protein, putative	376	FHA
ETH_00003185	forkhead-associated domain-containing protein, putative	1155	FHA
ETH_00013820	forkhead-aasociated domain-containing protein, putative	3180	FHA
ETH_00017345	kinesin motor domain cointaining protein, putative	4011	FHA
ETH_00026395	zinc finger (C3HC4 type) / FHA domain-containing protein, putative	1773	FHA
ETH_00027295	RNA recognition motif-containing protein, putative	1767	FHA
ETH_00031315	pinA, putative	1629	FHA
NCLIV_003000	putative pinA	1782	FHA
NCLIV_004960	putative kinesin motor domain cointaining protein	2790	FHA
NCLIV_021240	zinc finger (C3HC4 type) / FHA domain-containing protein	5766	FHA
NCLIV_0220	zinc finger (C3HC4 type) / FHA domain-containing protein	3084	FHA
NCLIV_022960	GM13279, related	1245	FHA
NCLIV_025090	conserved hypothetical protein	5460	FHA
NCLIV_038580	putative RNA recognition motif-containing protein	2052	FHA
NCLIV_040640	forkhead-associated domain-containing protein, related	3468	FHA
NCLIV_045370	putative peptidyl-prolyl cis-trans isomerase	2631	FHA
NCLIV_050120	putative IMP dehydrogenase / GMP reductase domain containing protein	1494	FHA
PBANKA_0604200	zinc finger protein, putative	1165	FHA
PBANKA_0810900	FHA domain protein, putative	929	FHA
PBANKA_0914700	FHA domain-containing protein, putative	664	FHA
PBANKA_1357300	zinc finger protein, putative	897	FHA
PBANKA_1406300	FHA domain-containing protein, putative	502	FHA
PCHAS_0606000	zinc finger protein, putative	1112	FHA
PCHAS_0811200	FHA domain protein, putative	877	FHA
PCHAS_0931300	FHA domain-containing protein, putative	720	FHA
PCHAS_1361900	zinc finger protein, putative	888	FHA
PCHAS_1408200	FHA domain-containing protein, putative	484	FHA
PF3D7_0909700	FHA domain protein, putative	1036	FHA
PF3D7_1133700	FHA domain-containing protein, putative	997	FHA
PF3D7_1205500	zinc finger protein, putative	1785	FHA
PF3D7_1307800	FHA domain-containing protein, putative	561	FHA
PF3D7_1344300	zinc finger protein, putative	1426	FHA
PKNH_0707700	FHA domain protein, putative	1028	FHA
PKNH_0931800	FHA domain-containing protein, putative	730	FHA
PKNH_1257000	zinc finger protein, putative	1706	FHA
PKNH_1305200	zinc finger protein, putative	1724	FHA
PKNH_1408100	FHA domain-containing protein, putative	406	FHA
PVX_083110	hypothetical protein, conserved	1787	FHA
PVX_084305	zinc finger protein, putative	1754	FHA
PVX_092290	hypothetical protein, conserved	754	FHA
PVX_098925	hypothetical protein, conserved	1044	FHA
PVX_122218	fork head domain protein, putative	418	FHA
PY00031	Drosophila melanogaster RE68879p	490	FHA
PY00240	FHA domain	567	FHA
PY01765	zinc finger protein-related	1297	FHA
PY03501	seroreactive antigen BMN1-9B-related	941	FHA
PY06836	ERYTHROCYTE MEMBRANE PROTEIN PFEMP3	899	FHA
TGME49_201790	FHA domain-containing protein	556	FHA
TGME49_202840	FHA domain-containing protein	1044	FHA
TGME49_203830	FHA domain-containing protein	2035	FHA
TGME49_208310	hypothetical protein	589	FHA
TGME49_221420	Chromosome-associated kinesin KLP1, putative	928	FHA
TGME49_228040	PPIC-type PPIASE domain-containing protein	912	FHA
TGME49_262780	FHA domain-containing protein	1843	FHA
TGME49_267600	FHA domain-containing protein	719	FHA
TGME49_287980	FHA domain-containing protein	1141	FHA
TGP89_202840A	FHA domain-containing protein	644	FHA
TGP89_203830	FHA domain-containing protein	2035	FHA
TGP89_208310	putative pinA	589	FHA
TGP89_221420	putative Chromosome-associated kinesin KLP1	928	FHA
TGP89_228040	PPIC-type PPIASE domain-containing protein	914	FHA
TGP89_262780	FHA domain-containing protein	1845	FHA
TGP89_267600A	FHA domain-containing protein	369	FHA
TGP89_287980B	FHA domain-containing protein	377	FHA

## Sheet: General-TF
Gene-ID	Product-Description	Protein-length	TF-family
PF3D7_0621000	844	conserved Plasmodium protein, unknown function	General TF
PF3D7_1127800	1420	conserved Plasmodium protein, unknown function	General TF
PF3D7_1309800	305	conserved Plasmodium protein, unknown function	General TF
PF3D7_1010600	222	eukaryotic translation initiation factor 2 subunit beta	General TF
PF3D7_1210400	901	general transcription factor 3C polypeptide 5, putative	General TF
PF3D7_1314900	401	general transcription factor IIH subunit 2	General TF
PF3D7_1108000	568	IWS1-like protein, putative	General TF
PF3D7_0506200	327	TATA-box-binding protein	General TF
PF3D7_1249800	2932	THO complex subunit 2, putative	General TF
PF3D7_0714500	403	transcription elongation factor s-II, putative	General TF
PF3D7_0506800	929	transcription factor 25, putative	General TF
PF3D7_1426100	171	transcription factor BTF3, putative	General TF
PF3D7_0716400	174	transcription initiation factor IIA subunit 1, putative	General TF
PF3D7_0717300	392	transcription initiation factor IIE subunit alpha, putative	General TF
PF3D7_0110800	367	transcription initiation factor TFIIB, putative	General TF
PF3D7_0522200	116	transcription initiation factor TFIID subunit 10, putative	General TF
PF3D7_1428800	367	transcription initiation TFIID-like, putative	General TF
PF3D7_0619900	233	splicing factor 3A subunit 2, putative	General-TF
PF3D7_1030000	133	transcription elongation factor SPT4, putative	General-TF
PBANKA_0415600	985	conserved Plasmodium protein, unknown function	General TF
PBANKA_0920600	826	conserved Plasmodium protein, unknown function	General TF
PBANKA_0608900	866	general transcription factor 3C polypeptide 5, putative	General TF
PBANKA_0938900	514	IWS1-like protein, putative	General TF
PBANKA_1105800	285	TATA-box binding protein, putative	General TF
PBANKA_1462700	2190	THO complex subunit 2, putative	General TF
PBANKA_1421100	366	transcription elongation factor s-II, putative	General TF
PBANKA_1106400	860	transcription factor 25, putative	General TF
PBANKA_1313000	721	transcription factor IIIb subunit, putative	General TF
PBANKA_0614100	173	transcription initiation factor IIA subunit 1, putative	General TF
PBANKA_0615000	381	transcription initiation factor IIE subunit alpha, putative	General TF
PBANKA_0202900	367	transcription initiation factor TFIIB, putative	General TF
PBANKA_1236900	116	transcription initiation factor TFIID subunit 10, putative	General TF
PBANKA_1015900	332	transcription initiation TFIID-like, putative	General TF
PBANKA_1120000	761	conserved Plasmodium protein, unknown function	General-TF
PBANKA_0514000	131	transcription elongation factor SPT4, putative	General-TF
PKNH_0703500	1331	conserved Plasmodium protein, unknown function	General TF
PKNH_1310500	996	general transcription factor 3C polypeptide 5, putative	General TF
PKNH_1415600	401	general transcription factor IIH subunit 2, putative	General TF
PKNH_1027400	250	TATA-box-binding protein, putative	General TF
PKNH_1469500	2515	THO complex subunit 2, putative	General TF
PKNH_1423400	407	transcription elongation factor s-II, putative	General TF
PKNH_0614700	131	transcription elongation factor SPT4, putative	General TF
PKNH_0925800	1361	transcription elongation factor, putative	General TF
PKNH_1232800	796	transcription factor IIIb subunit, putative	General TF
PKNH_0312300	393	transcription initiation factor IIE subunit alpha, putative	General TF
PKNH_0203100	366	transcription initiation factor TFIIB, putative	General TF
PKNH_1329900	311	Transcription initiation TFIID-like	General TF
PKNH_1129200	792	conserved Plasmodium protein, unknown function	General-TF
PVX_122565	401	general transcription factor IIH subunit 2, putative	General TF
PVX_000565	393	hypothetical protein, conserved	General TF
PVX_091080	633	hypothetical protein, conserved	General TF
PVX_092000	1517	hypothetical protein, conserved	General TF
PVX_098730	1366	hypothetical protein, conserved	General TF
PVX_114170	754	hypothetical protein, conserved	General TF
PVX_097865	250	TATA-box binding protein, putative	General TF
PVX_101385	2552	THO complex subunit 2, putative	General TF
PVX_122950	435	transcription elongation factor, putative	General TF
PVX_097900	932	transcription factor 25, putative	General TF
PVX_000606	172	transcription initiation factor IIA subunit 1, putative	General TF
PVX_085105	334	transcription initiation TFIID-like, putative	General TF
PY00824	369	hypothetical protein	General TF
PY01809	2251	hypothetical protein	General TF
PY03064	923	hypothetical protein	General TF
PY03790	884	hypothetical protein	General TF
PY04352	817	hypothetical protein	General TF
PY04477	771	hypothetical protein	General TF
PY06604	369	hypothetical protein	General TF
PY03552	850	maebl	General TF
PY00685	382	TATA element modulatory factor	General TF
PY00712	285	transcription initiation factor tfiid	General TF
PCHAS_0416500	944	conserved Plasmodium protein, unknown function	General TF
PCHAS_0923800	800	conserved Plasmodium protein, unknown function	General TF
PCHAS_1119500	771	conserved Plasmodium protein, unknown function	General TF
PCHAS_0610700	829	general transcription factor 3C polypeptide 5, putative	General TF
PCHAS_1415200	401	general transcription factor IIH subunit 2, putative	General TF
PCHAS_0905400	506	IWS1-like protein, putative	General TF
PCHAS_0904700	2984	polyadenylate-binding protein-interacting protein 1, putative	General TF
PCHAS_1105500	279	TATA-box-binding protein, putative	General TF
PCHAS_0609500	1388	telomere repeat-binding zinc finger protein, putative	General TF
PCHAS_1465000	2171	THO complex subunit 2, putative	General TF
PCHAS_1422900	364	transcription elongation factor s-II, putative	General TF
PCHAS_1106100	867	transcription factor 25, putative	General TF
PCHAS_0615800	173	transcription initiation factor IIA subunit 1, putative	General TF
PCHAS_0616700	386	transcription initiation factor IIE subunit alpha, putative	General TF
PCHAS_0201300	365	transcription initiation factor TFIIB, putative	General TF
PCHAS_1016700	321	transcription initiation TFIID-like, putative	General TF
EMWEY_00002590	265	hypothetical protein, conserved	General-TF
EMWEY_00018070	163	hypothetical protein, conserved	General-TF
EMWEY_00048840	297	hypothetical protein, conserved	General-TF
EMWEY_00035130	309	RNA polymerase, putative	General-TF
EMWEY_00022750	467	transcription factor IIIb subunit, putative	General-TF
ETH_00019035	864	Chromosome I, complete genome, related	General-TF
ETH_00024195	690	DNA-directed rna polymerase II subunit, putative	General-TF
ETH_00036265	318	DNA-directed RNA polymerase III subunit, putative	General-TF
ETH_00006270	801	hypothetical protein, conserved	General-TF
ETH_00007935	678	hypothetical protein, conserved	General-TF
ETH_00015950	1755	hypothetical protein, conserved	General-TF
ETH_00021755	8451	hypothetical protein, conserved	General-TF
ETH_00042075	579	RNA polymerase II transcription initiation/nucleotide excision repair factor TFIIH, related	General-TF
ETH_00012100	885	RNA polymerase, putative	General-TF
ETH_00019250	1458	TATA-box binding protein, putative	General-TF
ETH_00030355	2184	transcription factor IIIb subunit, putative	General-TF
NCLIV_012900	1368	At4g37010, related	General-TF
NCLIV_057870	816	conserved hypothetical protein	General-TF
NCLIV_022700	3204	conserved hypothetical protein	General-TF
NCLIV_051680	2607	hypothetical protein	General-TF
NCLIV_039130	1743	hypothetical protein	General-TF
NCLIV_002820	1971	hypothetical protein	General-TF
NCLIV_022210	774	hypothetical protein	General-TF
NCLIV_055830	321	hypothetical protein	General-TF
NCLIV_035850	9183	hypothetical protein	General-TF
NCLIV_066140	975	putative RNA polymerase	General-TF
NCLIV_042940	867	putative TATA-box binding protein	General-TF
NCLIV_000590	1257	putative transcription elongation factor TFIIS	General-TF
NCLIV_027830	1617	TATA-binding protein, related	General-TF
NCLIV_069920	4146	transcription factor S-II central domain-containing protein, putative	General-TF
cyc_07420	225	DNA-directed RNA polymerase II	General-TF
cyc_05395	621	general transcription factor	General-TF
cyc_03574	493	general transcription factor iih polypeptide 3	General-TF
cyc_03123	353	hypothetical protein	General-TF
cyc_06694	161	hypothetical protein	General-TF
cyc_02407	304	putative RNA polymerase	General-TF
cyc_02928	447	tata-box binding protein tbp2	General-TF
cyc_05881	327	transcription elongation factor	General-TF
cyc_01484	575	transcription factor iiib	General-TF
cyc_05882	464	transcription initiation factor iib	General-TF
cgd1_2600	753	Transcription_factor_TAF5p/TBP_associated_protein	General-TF
cgd2_2060	709	_transcription_factor_TFIIH	General-TF
cgd2_3220	377	FDF/Scd6-like_Sm_domain_containing_protein	General-TF
cgd3_1870	167	DNA-directed_RNA_polymerase_2_subunit	General-TF
cgd3_2550	246	Transcription_factor_S-II_(TFIIS)	General-TF
cgd3_4120	111	unspecified product	General-TF
cgd4_3810	504	_transcription_factor_IIE_alpha_subunit	General-TF
cgd5_1150	386	Transcription_factor_IIS_domain_containing_protein	General-TF
cgd5_3290	233	Transcription_elongation_factor_TFIIS	General-TF
cgd5_3540	646	Transcription_factor_TFIIB_with_cyclin-like_domain	General-TF
cgd6_4783	70	TFIIH_subunit_TTDA/Tfb5	General-TF
cgd6_5040	286	Transcription_factor_Tfb4/p34	General-TF
cgd7_2880	148	Transcription_initiation_factor_TFIID_subunit_12	General-TF
cgd7_503	106	RNA_polymerases_subunit/TFIIS-type_Zinc_finger	General-TF
cgd8_2420	261	Transcription_initiation_factor_IIF/_Rap30_like_winged_HTH	General-TF
cgd8_4400	332	Transcription_elongation_factor_TFIIS	General-TF
cgd8_4820	149	Transcription_initiation_factor_TAFII31	General-TF
cgd8_880	456	Transcription_initiation_factor_TFIIB_Sua7p_ZnR+2cyclins	General-TF
BBOV_II000510	109	transcription factor S-II protein, putative	General-TF
BBOV_III002720	704	WD domain, G-beta repeat containing protein	General-TF
TGME49_202690	250	DNA-directed RNA polymerase II RPB9	General-TF
TGME49_207900	813	transcription initiation factor TFIIIB	General-TF
TGME49_214520	865	general transcription factor IIH polypeptide 4 GTF2H4	General-TF
TGME49_224660	1313	transcription factor s-ii (tfiis), central domain-containing protein	General-TF
TGME49_244160	574	transcription initiation factor TFIID complex subunit TAF12	General-TF
TGME49_250060	348	DNA-directed RNA polymerase I RPA12	General-TF
TGME49_258680	549	TATA-box binding protein TBP2	General-TF
TGME49_266930	549	general transcription factor IIH polypeptide 3 GTF2H3	General-TF
TGME49_281950	355	membrane protein, putative	General-TF
TGME49_291080	288	TATA-box binding protein TBP1	General-TF
TGME49_292010	458	transcription initiation factor IIB	General-TF
TGME49_293670	418	transcription elongation factor A TFIIS	General-TF
TGME49_312250	106	DNA-directed RNA polymerase III RPC11	General-TF
TGME49_315120	273	hypothetical protein	General-TF
TGME49_318260	1094	transcription initiation factor TFIID subunit TAF5	General-TF
TGP89_202690	250	DNA-directed RNA polymerase II RPB9	General-TF
TGP89_207900	749	transcription initiation factor TFIIIB	General-TF
TGP89_214520	865	general transcription factor IIH polypeptide 4 GTF2H4	General-TF
TGP89_224660	1313	transcription factor s-ii (tfiis), central domain-containing protein	General-TF
TGP89_227560A	338	IWS1 C-terminus protein	General-TF
TGP89_244160	569	transcription initiation factor TFIID complex subunit TAF12	General-TF
TGP89_250060	352	DNA-directed RNA polymerase I RPA12	General-TF
TGP89_258680	549	TATA-box binding protein TBP2	General-TF
TGP89_266930	549	general transcription factor IIH polypeptide 3 GTF2H3	General-TF
TGP89_281950B	55	putative membrane protein	General-TF
TGP89_291080	288	TATA-box binding protein TBP1	General-TF
TGP89_292010B	303	transcription initiation factor IIB	General-TF
TGP89_293670	418	transcription elongation factor A TFIIS	General-TF
TGP89_318260	1095	transcription initiation factor TFIID subunit TAF5	General-TF

## Sheet: HMG
Gene-ID	Product-Description	Protein-length	TF-family
cyc_01773	high mobility group box domain-containing protein	1953	HMG
cyc_06276	hmg-like nucleosome chromatin assembly factor related protein	303	HMG
cyc_02454	hypothetical protein	432	HMG
NCLIV_0235	high mobility group (HMG) box domain-containing protein	2838	HMG
NCLIV_060790	High mobility group protein 1, related	297	HMG
NCLIV_043670	high mobility group protein, related	285	HMG
NCLIV_062270	putative high mobility group (HMG)box domain-containing protein	897	HMG
NCLIV_024230	Zgc:123215, related	297	HMG
ETH_00030890	high mobility group (HMG) box domain-containing protein, putative	2031	HMG
ETH_00031100	high mobility group protein, putative	432	HMG
ETH_00027140	HMG-like nucleosome/chromatin assembly factor D, related	303	HMG
EMWEY_00045230	hypothetical protein, conserved	243	HMG
PCHAS_0606300	high mobility group protein B3, putative	2164	HMG
PCHAS_1135000	high mobility group protein B4, putative	252	HMG
PY06049	ERYTHROCYTE MEMBRANE PROTEIN PFEMP3	2179	HMG
PY05184	high mobility group protein	105	HMG
PY07077	high mobility group protein	126	HMG
PVX_084190	high mobility group protein B1, putative	107	HMG
PVX_089520	high mobility group protein B2, putative	99	HMG
PVX_084325	high mobility group protein B3, putative	2903	HMG
PVX_114930	high mobility group protein B4, putative	251	HMG
PKNH_1302800	high mobility group protein B1, putative	104	HMG
PKNH_0502100	high mobility group protein B2, putative	99	HMG
PKNH_1305500	high mobility group protein B3, putative	2512	HMG
PKNH_1112100	high mobility group protein B4, putative	251	HMG
PBANKA_0601900	high mobility group protein B1, putative	105	HMG
PBANKA_0712900	high mobility group protein B2	98	HMG
PBANKA_0604500	high mobility group protein B3, putative	2264	HMG
PBANKA_1135500	high mobility group protein B4, putative	252	HMG
PF3D7_1202900	high mobility group protein B1	97	HMG
PF3D7_0817900	high mobility group protein B2	99	HMG
PF3D7_1205800	high mobility group protein B3, putative	2284	HMG
PF3D7_1359200	high mobility group protein B4, putative	252	HMG
cgd2_2120	High_mobility_group_box_domain_containing_protein	288	HMG
cgd2_3070	High_mobility_group_box_domain_containing_protein	549	HMG
cgd8_4220	High_mobility_group_box_domain_containing_protein	831	HMG
TGME49_210408	HMG (high mobility group) box domain-containing protein	94	HMG
TGME49_217500	HMG (high mobility group) box domain-containing protein	347	HMG
TGME49_219828	HMG (high mobility group) box domain-containing protein	98	HMG
TGME49_263720	HMG (high mobility group) box domain-containing protein	145	HMG
TGME49_281900	SET domain containing lysine methyltransferase KMTox	880	HMG
TGP89_203950	Myb family DNA-binding domain-containing protein	2289	HMG
TGP89_210408	HMG (high mobility group) box domain-containing protein	94	HMG
TGP89_217500	HMG (high mobility group) box domain-containing protein	347	HMG
TGP89_219828	HMG (high mobility group) box domain-containing protein	98	HMG
TGP89_263720B	HMG (high mobility group) box domain-containing protein	118	HMG
TGP89_281900	SET domain containing lysine methyltransferase KMTox	880	HMG

[truncated: 10 more sheets: HTH, mTERF, MYB, nac, SART, tub, zn-finger, GO-bases, bzip, winged-helix]
