# Supplementary material for: ApicoTFdb: the comprehensive web repository of apicomplexan transcription factors and transcription-associated co-factors
Source: Database (Oxford). 2019 Sep 16;2019:baz094. doi: 10.1093/database/baz094 (PMC6748703; doi:10.1093/database/baz094)
Supplement: ApicTFdb-suppl_baz094 [file apictfdb-suppl_baz094.zip › S5.xlsx]

## Sheet: TR
Gene-ID	Species	Eupathv40_Annotation	Uniprot_IDs	Orthologous-Groups	Protein-length	GO_function	Description	GO-process	Description
TGP89_271250	T. gondii p89	AKAP7 2'5' RNA ligase-like domain protein	null	OG5_130866	418	GO:0003723,null	RNA binding,null	GO:0006355,null	regulation of transcription, DNA-templated,
PKNH_1146400	P. knowlesi strain H	AP2 domain transcription factor, putative	B3L819	OG5_150514	1871	null,GO:0043565, GO:0042162	null,sequence-specific DNA binding, telomeric DNA binding	null,null	null,null
PY04243	P. yoelii yoelii 17XNL	Arabidopsis thaliana At5g03505/C320EPL23M	Q7RGV3	OG5_146249	263	GO:0001104,null	RNA polymerase II transcription cofactor activity,null	GO:0006357,null	regulation of transcription by RNA polymerase II,null
PY03219	P. yoelii yoelii 17XNL	Arabidopsis thaliana BRAHMA ortholog	Q7PDR2	OG5_128378	1150	null,null	null,null	null,null	null,null
PY04100	P. yoelii yoelii 17XNL	asparagine-rich protein	Q7RH89	OG5_165421	1238	null,null	null,null	null,null	null,null
PY04286	P. yoelii yoelii 17XNL	asparagine-rich protein, putative	Q7RGR0	OG5_172706	507	null,null	null,null	null,null	null,null
PY05495	P. yoelii yoelii 17XNL	AT hook motif, putative	Q7RDC7	OG5_149953	1502	GO:0003677,null	DNA binding,null	null,null	null,null
TGME49_202580	T. gondii ME49	ATPase, AAA family protein	null	OG5_126636	1037	GO:0005524, GO:0016887, GO:0008134,null	ATP binding, ATPase activity, transcription factor binding,null	GO:0006355,null	regulation of transcription, DNA-templated,
TGME49_282200	T. gondii ME49	ATPase, AAA family protein	null	OG5_126636	895	GO:0005524, GO:0016887, GO:0008134,null	ATP binding, ATPase activity, transcription factor binding,null	GO:0019538, GO:0006355,null	protein metabolic process, regulation of transcription, DNA-templated,
TGP89_202580A	T. gondii p89	ATPase, AAA family protein	null	OG5_126636	287	GO:0005524, GO:0016887, GO:0008134,null	ATP binding, ATPase activity, transcription factor binding,null	GO:0006355,null	regulation of transcription, DNA-templated,
TGP89_202580B	T. gondii p89	ATPase, AAA family protein	null	OG5_126636	260	GO:0005524, GO:0016887, GO:0008134,null	ATP binding, ATPase activity, transcription factor binding,null	GO:0006355,null	regulation of transcription, DNA-templated,
TGP89_202580C	T. gondii p89	ATPase, AAA family protein	null	OG5_126636	489	GO:0005524, GO:0016887, GO:0008134,null	ATP binding, ATPase activity, transcription factor binding,null	GO:0006355,null	regulation of transcription, DNA-templated,
TGP89_282200	T. gondii p89	ATPase, AAA family protein	null	OG5_126636	895	GO:0005524, GO:0016887, GO:0008134,null	ATP binding, ATPase activity, transcription factor binding,null	GO:0019538, GO:0006355,null	protein metabolic process, regulation of transcription, DNA-templated,
PBANKA_1115400	P. berghei ANKA	BolA-like protein, putative	A0A077XFR7	OG5_127446	84	null,null	null,null	null,null	null,null
PCHAS_1115000	P. chabaudi chabaudi	BolA-like protein, putative	A0A077TLB2	OG5_127446	84	null,null	null,null	null,null	null,null
PF3D7_0515800	P. falciparum 3D7	BolA-like protein, putative	Q8I3V0	OG5_127446	84	null,null	null,null	null,null	null,null
PKNH_1017400	P. knowlesi strain H	BolA-like protein, putative	B3L6A9	OG5_127446	86	null,null	null,null	null,null	null,null
PVX_080455	P. vivax Sal-1	BolA-like protein, putative	A5K9K0	OG5_127446	86	GO:0030528,null	obsolete transcription regulator activity,null	null,null	null,null
PBANKA_1448700	P. berghei ANKA	bromodomain protein, putative	null	OG5_172468	3147	GO:0005515,null	protein binding,null	null,null	null,null
PCHAS_1451000	P. chabaudi chabaudi	bromodomain protein, putative	A0A077TVE2	OG5_172468	3067	GO:0005515,null	protein binding,null	null,null	null,null
PF3D7_1234100	P. falciparum 3D7	bromodomain protein, putative	Q8I581	OG5_172468	3896	GO:0005515,null	protein binding,null	GO:0006355,null	regulation of transcription, DNA-templated,null
PKNH_1453500	P. knowlesi strain H	bromodomain protein, putative	B3LCY4	OG5_172468	3428	GO:0005515,null	protein binding,null	null,null	null,null
PY00684	P. yoelii yoelii 17XNL	Bromodomain, putative	Q7RRN5	OG5_127895	4805	GO:0005515, GO:0008270,null	protein binding, zinc ion binding,null	null,null	null,null
PY03752	P. yoelii yoelii 17XNL	Bromodomain, putative	null	OG5_172468	3182	GO:0005515,null	protein binding,null	null,null	null,null
PY06061	P. yoelii yoelii 17XNL	CCAAT-box DNA binding protein subunit B	Q7RBS8	OG5_181418	1246	null,null	null,null	null,null	null,null
PY06331	P. yoelii yoelii 17XNL	CCAAT-box DNA binding protein subunit B	Q7RB17	OG5_154773	920	null,null	null,null	null,null	null,null
PY05450	P. yoelii yoelii 17XNL	CCAAT-box DNA binding protein subunit B, putative	Q7RDH2	OG5_165277	1413	GO:0046872,null	metal ion binding,null	null,null	null,null
PY07416	P. yoelii yoelii 17XNL	CCAAT-box DNA binding protein subunit B, putative	Q7R807	OG5_157703	1169	null,null	null,null	null,null	null,null
PF3D7_0811300	P. falciparum 3D7	CCR4-associated factor 1	C0H4T9	OG5_127146	1774	GO:0003676,null	nucleic acid binding,null	null,null	null,null
PBANKA_1426200	P. berghei ANKA	CCR4-associated factor 1, putative	null	OG5_127146	1801	GO:0003676,null	nucleic acid binding,null	null,null	null,null
PCHAS_1428000	P. chabaudi chabaudi	CCR4-associated factor 1, putative	A0A077TUX7	OG5_127146	1775	GO:0003676,null	nucleic acid binding,null	null,null	null,null
PKNH_1429400	P. knowlesi strain H	CCR4-associated factor 1, putative	B3LC96	OG5_127146	1971	GO:0003676,null	nucleic acid binding,null	null,null	null,null
PVX_123205	P. vivax Sal-1	CCR4-associated factor 1, putative	A5JZR6	OG5_127146	2024	GO:0003676, GO:0016564,null	nucleic acid binding, obsolete transcription repressor activity,null	GO:0045892,null	negative regulation of transcription, DNA-templated,null
PBANKA_0919600	P. berghei ANKA	CCR4-NOT transcription complex subunit 2, putative	A0A077XFF7	OG5_128007	665	null,null	null,null	GO:0006355,null	regulation of transcription, DNA-templated,null
PCHAS_0924800	P. chabaudi chabaudi	CCR4-NOT transcription complex subunit 2, putative	A0A077XGT7	OG5_128007	628	null,null	null,null	GO:0006355,null	regulation of transcription, DNA-templated,null
PF3D7_1128600	P. falciparum 3D7	CCR4-NOT transcription complex subunit 2, putative	Q8II77	OG5_128007	559	null,null	null,null	GO:0006355,null	regulation of transcription, DNA-templated,null
PKNH_0926700	P. knowlesi strain H	CCR4-NOT transcription complex subunit 2, putative	B3L595	OG5_128007	558	null,null	null,null	GO:0006355,null	regulation of transcription, DNA-templated,null
PBANKA_1204300	P. berghei ANKA	CCR4-NOT transcription complex subunit 5, putative	null	OG5_127689	185	null,null	null,null	GO:0006355,null	regulation of transcription, DNA-templated,null
PCHAS_1205000	P. chabaudi chabaudi	CCR4-NOT transcription complex subunit 5, putative	A0A077TRI6	OG5_127689	185	null,null	null,null	GO:0006355,null	regulation of transcription, DNA-templated,null
PF3D7_1006100	P. falciparum 3D7	CCR4-NOT transcription complex subunit 5, putative	Q8IJX9	OG5_127689	178	null,null	null,null	GO:0006355,null	regulation of transcription, DNA-templated,null
PKNH_0804900	P. knowlesi strain H	CCR4-NOT transcription complex subunit 5, putative	B3L3J2	OG5_127689	181	null,null	null,null	GO:0006355,null	regulation of transcription, DNA-templated,null
PVX_094500	P. vivax Sal-1	CCR4-NOT transcription complex subunit 5, putative	A5K782	OG5_127689	185	GO:0030528,null	obsolete transcription regulator activity,null	GO:0006355,null	regulation of transcription, DNA-templated,null
NCLIV_042180	N. caninum Liverpool	ccr4-NOT transcription complex, subunit 3	F0VC09	OG5_229190	2268	GO:0005515,null	protein binding,null	GO:0006355,null	regulation of transcription, DNA-templated,
PY01168	P. yoelii yoelii 17XNL	ccr4-not transcription complex, subunit 7	Q7RQD2	OG5_127146	675	GO:0003676,null	nucleic acid binding,null	null,null	null,null
PF3D7_0709300	P. falciparum 3D7	Cg2 protein	Q8IBZ6	OG5_161777	2729	GO:0001104,null	RNA polymerase II transcription cofactor activity,null	GO:0006357,null	regulation of transcription by RNA polymerase II,null
PBANKA_1219800	P. berghei ANKA	Cg2 protein, putative	A0A077XEM8	OG5_161777	2418	GO:0001104,null	RNA polymerase II transcription cofactor activity,null	GO:0006357,null	regulation of transcription by RNA polymerase II,null
PCHAS_1220500	P. chabaudi chabaudi	Cg2 protein, putative	A0A077TRY7	OG5_161777	2350	GO:0001104,null	RNA polymerase II transcription cofactor activity,null	GO:0006357,null	regulation of transcription by RNA polymerase II,null
PKNH_0107900	P. knowlesi strain H	Cg2 protein, putative	B3KZ38	OG5_161777	2491	GO:0001104,null	RNA polymerase II transcription cofactor activity,null	GO:0006357,null	regulation of transcription by RNA polymerase II,null
TGP89_228120	T. gondii p89	chloroquine resistance marker	null	OG5_240653	3946	GO:0003677,null	DNA binding,null	GO:0006355, GO:0009725,null	regulation of transcription, DNA-templated, response to hormone,
PY02320	P. yoelii yoelii 17XNL	chloroquine resistance marker protein	Q7RM66	OG5_163866	1255	null,null	null,null	null,null	null,null
PY05231	P. yoelii yoelii 17XNL	chloroquine resistance marker protein	null	OG5_162092	711	null,null	null,null	null,null	null,null
PY00764	P. yoelii yoelii 17XNL	chloroquine resistance marker protein, putative	Q7RRF7	OG5_156823	3604	GO:0005515, GO:0008270,null	protein binding, zinc ion binding,null	null,null	null,null
NCLIV_045300	N. caninum Liverpool	Chloroquine resistance marker protein, related	F0VLG9	OG5_240653	4004	GO:0003677,null	DNA binding,null	GO:0006355, GO:0009725,null	regulation of transcription, DNA-templated, response to hormone,
PBANKA_0806600	P. berghei ANKA	cleavage and polyadenylation specificity factor, putative	A0A077XBU0	OG5_130170	967	null,null	null,null	null,null	null,null
PCHAS_0806900	P. chabaudi chabaudi	cleavage and polyadenylation specificity factor, putative	A0A077TK19	OG5_130170	891	null,null	null,null	null,null	null,null
PF3D7_0318600	P. falciparum 3D7	cleavage and polyadenylation specificity factor, putative	O77371	OG5_130170	1017	null,GO:0003729	null,mRNA binding	null,GO:0006379, GO:0006378	null,mRNA cleavage, mRNA polyadenylation
PKNH_0822800	P. knowlesi strain H	cleavage and polyadenylation specificity factor, putative	B3L422	OG5_130170	914	null,null	null,null	null,null	null,null
PVX_087995	P. vivax Sal-1	cloroquine resistance associated protein Cg2, putative	A5KA97	OG5_161777	2443	GO:0001104,null	RNA polymerase II transcription cofactor activity,null	GO:0006357,null	regulation of transcription by RNA polymerase II,null
TGME49_275690	T. gondii ME49	ClpB, putative	null	OG5_126636	1022	GO:0005524, GO:0016887, GO:0008134,null	ATP binding, ATPase activity, transcription factor binding,null	GO:0019538, GO:0016485, GO:0006355, GO:0009408,null	protein metabolic process, protein processing, regulation of transcription, DNA-templated, response to heat,
PBANKA_1421400	P. berghei ANKA	C-Myc-binding protein, putative	null	OG5_129799	101	null,null	null,null	null,null	null,null
PCHAS_1423200	P. chabaudi chabaudi	C-Myc-binding protein, putative	A0A077TVL0	OG5_129799	101	null,null	null,null	null,null	null,null
PF3D7_0715100	P. falciparum 3D7	C-Myc-binding protein, putative	Q8IBU9	OG5_129799	108	null,null	null,null	GO:0006355,null	regulation of transcription, DNA-templated,null
PKNH_1424100	P. knowlesi strain H	C-Myc-binding protein, putative	B3LC45	OG5_129799	105	null,null	null,null	null,null	null,null
PY02415	P. yoelii yoelii 17XNL	conjugation stage-specific protein, putative	Q7RLX3	OG5_127622	335	GO:0003899, GO:0046983,null	DNA-directed 5'-3' RNA polymerase activity, protein dimerization activity,null	GO:0006351,null	transcription, DNA-templated,null
BBOV_III001420	B. bovis T2Bo	conserved hypothetical protein	A7AMC5	OG5_171227	633	GO:0005488,null	binding,null	GO:0006352, GO:0051090,null	DNA-templated transcription, initiation, regulation of DNA binding transcription factor activity,null
BBOV_III002540	B. bovis T2Bo	conserved hypothetical protein	A7AMN5	OG5_128655	205	GO:0008270,null	zinc ion binding,null	GO:0006355,null	regulation of transcription, DNA-templated,null
BBOV_III004050	B. bovis T2Bo	conserved hypothetical protein	A7AN34	OG5_127688	92	GO:0046983,null	protein dimerization activity,null	GO:0006351,null	transcription, DNA-templated,null
NCLIV_002340	N. caninum Liverpool	conserved hypothetical protein	F0V7Q6	OG5_171227	956	null,null	null,null	GO:0006352, GO:0051090,null	DNA-templated transcription, initiation, regulation of DNA binding transcription factor activity,
NCLIV_012980	N. caninum Liverpool	conserved hypothetical protein	F0VCZ0	OG5_146953	883	GO:0003713,null	transcription coactivator activity,null	GO:0006406, GO:0045893,null	mRNA export from nucleus, positive regulation of transcription, DNA-templated,null
NCLIV_056600	N. caninum Liverpool	conserved hypothetical protein	F0VNE0	OG5_139221	745	null,null	null,null	GO:0006355,null	regulation of transcription, DNA-templated,
NCLIV_062090	N. caninum Liverpool	conserved hypothetical protein	F0VPY6	OG5_241209	3332	GO:0003700, GO:0043565, GO:0008270,null	DNA binding transcription factor activity, sequence-specific DNA binding, zinc ion binding,null	GO:0006355,null	regulation of transcription, DNA-templated,null
NCLIV_064100	N. caninum Liverpool	conserved hypothetical protein	F0VQI7	OG5_222738	505	null,null	null,null	GO:0016480,null	negative regulation of transcription by RNA polymerase III,
PBANKA_0305800	P. berghei ANKA	conserved Plasmodium protein, unknown function	null	OG5_142894	222	null,null	null,null	null,null	null,null
PBANKA_0406000	P. berghei ANKA	conserved Plasmodium protein, unknown function	null	OG5_149953	1435	GO:0003677,null	DNA binding,null	null,null	null,null
PBANKA_0410700	P. berghei ANKA	conserved Plasmodium protein, unknown function	null	OG5_163138	286	null,null	null,null	null,null	null,null
PBANKA_0511100	P. berghei ANKA	conserved Plasmodium protein, unknown function	null	OG5_181418	1148	null,null	null,null	null,null	null,null
PBANKA_0612200	P. berghei ANKA	conserved Plasmodium protein, unknown function	A0A077X9R9	OG5_165421	1251	null,null	null,null	null,null	null,null
PBANKA_0620800	P. berghei ANKA	conserved Plasmodium protein, unknown function	null	OG5_141752	559	null,null	null,null	null,null	null,null
PBANKA_0706600	P. berghei ANKA	conserved Plasmodium protein, unknown function	null	OG5_167104	795	null,null	null,null	null,null	null,null
PBANKA_0800900	P. berghei ANKA	conserved Plasmodium protein, unknown function	A0A077XBJ3	OG5_163866	1222	null,null	null,null	null,null	null,null
PBANKA_0827900	P. berghei ANKA	conserved Plasmodium protein, unknown function	null	OG5_147401	192	null,null	null,null	null,null	null,null
PBANKA_0904000	P. berghei ANKA	conserved Plasmodium protein, unknown function	null	OG5_167169	596	null,null	null,null	null,null	null,null
PBANKA_0935000	P. berghei ANKA	conserved Plasmodium protein, unknown function	A0A077XB99	OG5_128067	590	GO:0003677,null	DNA binding,null	GO:0006260,null	DNA replication,null
PBANKA_1005300	P. berghei ANKA	conserved Plasmodium protein, unknown function	null	OG5_141743	1535	null,null	null,null	GO:0045892,null	negative regulation of transcription, DNA-templated,null
PBANKA_1036000	P. berghei ANKA	conserved Plasmodium protein, unknown function	A0A077YH13	OG5_128378	2437	null,null	null,null	null,null	null,null
PBANKA_1105200	P. berghei ANKA	conserved Plasmodium protein, unknown function	A0A077XDD2	OG5_142490	270	null,null	null,null	null,null	null,null
PBANKA_1116400	P. berghei ANKA	conserved Plasmodium protein, unknown function	null	OG5_162092	1280	null,null	null,null	null,null	null,null
PBANKA_1124100	P. berghei ANKA	conserved Plasmodium protein, unknown function	null	OG5_167293	441	null,null	null,null	null,null	null,null
PBANKA_1139500	P. berghei ANKA	conserved Plasmodium protein, unknown function	null	OG5_146307	744	null,null	null,null	null,null	null,null
PBANKA_1236000	P. berghei ANKA	conserved Plasmodium protein, unknown function	null	OG5_147466	513	null,null	null,null	null,null	null,null
PBANKA_1236700	P. berghei ANKA	conserved Plasmodium protein, unknown function	null	OG5_184651	107	null,null	null,null	null,null	null,null
PBANKA_1312600	P. berghei ANKA	conserved Plasmodium protein, unknown function	null	OG5_166889	73	null,null	null,null	null,null	null,null
PBANKA_1351200	P. berghei ANKA	conserved Plasmodium protein, unknown function	A0A077XJ97	OG5_158815	546	GO:0008270,null	zinc ion binding,null	GO:0006355,null	regulation of transcription, DNA-templated,null
PBANKA_1401000	P. berghei ANKA	conserved Plasmodium protein, unknown function	null	OG5_156397	2599	null,null	null,null	null,null	null,null
PBANKA_1405200	P. berghei ANKA	conserved Plasmodium protein, unknown function	null	OG5_165542	328	null,null	null,null	null,null	null,null
PBANKA_1439600	P. berghei ANKA	conserved Plasmodium protein, unknown function	A0A077XIB4	OG5_165042	1184	null,null	null,null	null,null	null,null
PBANKA_1446000	P. berghei ANKA	conserved Plasmodium protein, unknown function	A0A077XKA9	OG5_160858	916	GO:0005488,null	binding,null	null,null	null,null
PCHAS_0308000	P. chabaudi chabaudi	conserved Plasmodium protein, unknown function	A0A077THJ4	OG5_142894	222	null,null	null,null	null,null	null,null
PCHAS_0406900	P. chabaudi chabaudi	conserved Plasmodium protein, unknown function	A0A077TJ87	OG5_149953	1332	null,null	null,null	null,null	null,null
PCHAS_0411600	P. chabaudi chabaudi	conserved Plasmodium protein, unknown function	A0A077TM63	OG5_163138	254	null,null	null,null	null,null	null,null
PCHAS_0511200	P. chabaudi chabaudi	conserved Plasmodium protein, unknown function	A0A077XCZ4	OG5_181418	1121	null,null	null,null	null,null	null,null
PCHAS_0613900	P. chabaudi chabaudi	conserved Plasmodium protein, unknown function	A0A077TMT2	OG5_165421	1198	null,null	null,null	null,null	null,null
PCHAS_0622500	P. chabaudi chabaudi	conserved Plasmodium protein, unknown function	A0A077TJ16	OG5_141752	545	null,null	null,null	null,null	null,null
PCHAS_0705200	P. chabaudi chabaudi	conserved Plasmodium protein, unknown function	A0A077TKH6	OG5_167169	579	null,null	null,null	null,null	null,null
PCHAS_0715900	P. chabaudi chabaudi	conserved Plasmodium protein, unknown function	A0A077TIT5	OG5_167104	796	null,null	null,null	null,null	null,null
PCHAS_0801200	P. chabaudi chabaudi	conserved Plasmodium protein, unknown function	A0A077TN82	OG5_163866	1155	null,null	null,null	null,null	null,null
PCHAS_0828200	P. chabaudi chabaudi	conserved Plasmodium protein, unknown function	A0A077TQ43	OG5_147401	191	null,null	null,null	null,null	null,null
PCHAS_0909300	P. chabaudi chabaudi	conserved Plasmodium protein, unknown function	A0A077XCP3	OG5_128067	588	GO:0003677,null	DNA binding,null	GO:0006260,null	DNA replication,null
PCHAS_1006200	P. chabaudi chabaudi	conserved Plasmodium protein, unknown function	A0A077YEE4	OG5_141743	1634	null,null	null,null	GO:0045892,null	negative regulation of transcription, DNA-templated,null
PCHAS_1036800	P. chabaudi chabaudi	conserved Plasmodium protein, unknown function	A0A077YE64	OG5_128378	2417	null,null	null,null	null,null	null,null
PCHAS_1104900	P. chabaudi chabaudi	conserved Plasmodium protein, unknown function	A0A077TL29	OG5_142490	277	null,null	null,null	null,null	null,null
PCHAS_1116000	P. chabaudi chabaudi	conserved Plasmodium protein, unknown function	A0A077TLC0	OG5_162092	1202	null,null	null,null	null,null	null,null
PCHAS_1123600	P. chabaudi chabaudi	conserved Plasmodium protein, unknown function	A0A077TN51	OG5_167293	388	null,null	null,null	null,null	null,null
PCHAS_1139000	P. chabaudi chabaudi	conserved Plasmodium protein, unknown function	A0A077TR76	OG5_146307	737	null,null	null,null	null,null	null,null
PCHAS_1237200	P. chabaudi chabaudi	conserved Plasmodium protein, unknown function	A0A077TPX8	OG5_184651	112	null,null	null,null	null,null	null,null
PCHAS_1315900	P. chabaudi chabaudi	conserved Plasmodium protein, unknown function	A0A077TT78	OG5_166889	73	null,null	null,null	null,null	null,null
PCHAS_1325600	P. chabaudi chabaudi	conserved Plasmodium protein, unknown function	A0A077TQU8	OG5_165277	1273	GO:0046872, GO:0003676,null	metal ion binding, nucleic acid binding,null	null,null	null,null
PCHAS_1355800	P. chabaudi chabaudi	conserved Plasmodium protein, unknown function	A0A077TUE6	OG5_158815	537	GO:0008270,null	zinc ion binding,null	GO:0006355,null	regulation of transcription, DNA-templated,null
PCHAS_1402900	P. chabaudi chabaudi	conserved Plasmodium protein, unknown function	A0A077TS85	OG5_156397	2607	null,null	null,null	null,null	null,null
PCHAS_1407100	P. chabaudi chabaudi	conserved Plasmodium protein, unknown function	A0A077TU64	OG5_165542	325	null,null	null,null	null,null	null,null
PCHAS_1441600	P. chabaudi chabaudi	conserved Plasmodium protein, unknown function	A0A077TRG2	OG5_165042	1188	null,null	null,null	null,null	null,null
PCHAS_1448200	P. chabaudi chabaudi	conserved Plasmodium protein, unknown function	A0A077TTF3	OG5_160858	918	GO:0005488,null	binding,null	null,null	null,null
PF3D7_0307700	P. falciparum 3D7	conserved Plasmodium protein, unknown function	O97255	OG5_149953	1826	GO:0008270,null	zinc ion binding,null	null,null	null,null
PF3D7_0313000	P. falciparum 3D7	conserved Plasmodium protein, unknown function	O77363	OG5_163138	346	GO:0003677, GO:0003899, GO:0046983, GO:0016740,null	DNA binding, DNA-directed 5'-3' RNA polymerase activity, protein dimerization activity, transferase activity,null	GO:0006351,null	transcription, DNA-templated,null
PF3D7_0407700	P. falciparum 3D7	conserved Plasmodium protein, unknown function	Q9U0K9	OG5_141743	1629	null,null	null,null	GO:0045892, GO:0006351,null	negative regulation of transcription, DNA-templated, transcription, DNA-templated,null
PF3D7_0410800	P. falciparum 3D7	conserved Plasmodium protein, unknown function	Q9U0I0	OG5_165421	1298	GO:0003677,null	DNA binding,null	GO:0006355, GO:0006351,null	regulation of transcription, DNA-templated, transcription, DNA-templated,null
PF3D7_0505600	P. falciparum 3D7	conserved Plasmodium protein, unknown function	Q8I446	OG5_142490	333	null,null	null,null	GO:0016568, GO:0007275, GO:0006355, GO:0006351,null	chromatin modification, multicellular organism development, regulation of transcription, DNA-templated, transcription, DNA-templated,null
PF3D7_0521400	P. falciparum 3D7	conserved Plasmodium protein, unknown function	Q8I3P8	OG5_147466	562	GO:0004527, GO:0003676,null	exonuclease activity, nucleic acid binding,null	GO:0006353, GO:0006397, GO:0006364, GO:0006355,null	DNA-templated transcription, termination, mRNA processing, rRNA processing, regulation of transcription, DNA-templated,null
PF3D7_0522000	P. falciparum 3D7	conserved Plasmodium protein, unknown function	Q8I3P3	OG5_184651	107	GO:0003677, GO:0003899, GO:0016779, GO:0046983,null	DNA binding, DNA-directed 5'-3' RNA polymerase activity, nucleotidyltransferase activity, protein dimerization activity,null	GO:0006351,null	transcription, DNA-templated,null
PF3D7_0616900	P. falciparum 3D7	conserved Plasmodium protein, unknown function	C6KT10	OG5_162092	1321	null,null	null,null	null,null	null,null
PF3D7_0625200	P. falciparum 3D7	conserved Plasmodium protein, unknown function	C6KT88	OG5_167293	385	GO:0003677, GO:0003899, GO:0016779,null	DNA binding, DNA-directed 5'-3' RNA polymerase activity, nucleotidyltransferase activity,null	GO:0006351,null	transcription, DNA-templated,null
PF3D7_0703200	P. falciparum 3D7	conserved Plasmodium protein, unknown function	Q8IC38	OG5_163866	1540	GO:0003677, GO:0003899, GO:0016779,null	DNA binding, DNA-directed 5'-3' RNA polymerase activity, nucleotidyltransferase activity,null	GO:0006351,null	transcription, DNA-templated,null
PF3D7_0723300	P. falciparum 3D7	conserved Plasmodium protein, unknown function	Q8IBM0	OG5_141752	880	GO:0003677, GO:0008270,null	DNA binding, zinc ion binding,null	GO:0006355, GO:0006351,null	regulation of transcription, DNA-templated, transcription, DNA-templated,null
PF3D7_0824000	P. falciparum 3D7	conserved Plasmodium protein, unknown function	Q8IB74	OG5_167104	807	null,null	null,null	GO:0006355, GO:0006351,null	regulation of transcription, DNA-templated, transcription, DNA-templated,null
PF3D7_0927100	P. falciparum 3D7	conserved Plasmodium protein, unknown function	Q8I2N8	OG5_147401	192	GO:0016787, GO:0046872,null	hydrolase activity, metal ion binding,null	null,null	null,null
PF3D7_1027000	P. falciparum 3D7	conserved Plasmodium protein, unknown function	Q8IJD3	OG5_181418	1811	GO:0001104,null	RNA polymerase II transcription cofactor activity,null	GO:0006357,null	regulation of transcription by RNA polymerase II,null
PF3D7_1145000	P. falciparum 3D7	conserved Plasmodium protein, unknown function	Q8IHR7	OG5_167169	577	GO:0005524, GO:0003700, GO:0003779, GO:0005516, GO:0003774, GO:0043565,null	ATP binding, DNA binding transcription factor activity, actin binding, calmodulin binding, motor activity, sequence-specific DNA binding,null	GO:0007275, GO:0006355,null	multicellular organism development, regulation of transcription, DNA-templated,null
PF3D7_1224700	P. falciparum 3D7	conserved Plasmodium protein, unknown function	Q8I5H0	OG5_165042	1461	GO:0003677, GO:0003899, GO:0016779,null	DNA binding, DNA-directed 5'-3' RNA polymerase activity, nucleotidyltransferase activity,null	GO:0006351,null	transcription, DNA-templated,null
PF3D7_1231300	P. falciparum 3D7	conserved Plasmodium protein, unknown function	Q8I5A7	OG5_160858	952	GO:0003677, GO:0005488, GO:0008270,null	DNA binding, binding, zinc ion binding,null	GO:0006355, GO:0006351,null	regulation of transcription, DNA-templated, transcription, DNA-templated,null
PF3D7_1302500	P. falciparum 3D7	conserved Plasmodium protein, unknown function	Q8IET9	OG5_156397	2743	GO:0005524, GO:0003677, GO:0003723, GO:0004386, GO:0016787, GO:0008270,null	ATP binding, DNA binding, RNA binding, helicase activity, hydrolase activity, zinc ion binding,null	GO:0006351,null	transcription, DNA-templated,null
PF3D7_1306700	P. falciparum 3D7	conserved Plasmodium protein, unknown function	Q8IEP8	OG5_165542	359	GO:0046872, GO:0000166, GO:0016740,null	metal ion binding, nucleotide binding, transferase activity,null	GO:0006355,null	regulation of transcription, DNA-templated,null
PF3D7_1337400	P. falciparum 3D7	conserved Plasmodium protein, unknown function	Q8IDV8	OG5_158815	584	GO:0005524, GO:0008020, GO:0004673, GO:0042803, GO:0008270,null	ATP binding, G-protein coupled photoreceptor activity, protein histidine kinase activity, protein homodimerization activity, zinc ion binding,null	GO:0018106, GO:0018298, GO:0017006, GO:0006355, GO:0050896, GO:0007600, GO:0007165, GO:0006351,null	peptidyl-histidine phosphorylation, protein-chromophore linkage, protein-tetrapyrrole linkage, regulation of transcription, DNA-templated, response to stimulus, sensory perception, signal transduction, transcription, DNA-templated,null
PF3D7_1406200	P. falciparum 3D7	conserved Plasmodium protein, unknown function	Q8IM32	OG5_128378	2820	GO:0003723, GO:0016788,null	RNA binding, hydrolase activity, acting on ester bonds,null	GO:0006357,null	regulation of transcription by RNA polymerase II,null
PF3D7_1448900	P. falciparum 3D7	conserved Plasmodium protein, unknown function	C6S3J0	OG5_166889	75	GO:0003677, GO:0046872,null	DNA binding, metal ion binding,null	GO:0006355, GO:0006351,null	regulation of transcription, DNA-templated, transcription, DNA-templated,null
PF3D7_1458600	P. falciparum 3D7	conserved Plasmodium protein, unknown function	Q8IKP5	OG5_165277	1163	GO:0003677, GO:0008270,null	DNA binding, zinc ion binding,null	GO:0006355,null	regulation of transcription, DNA-templated,null
PKNH_0101400	P. knowlesi strain H	conserved Plasmodium protein, unknown function	B3KYX6	OG5_163866	1299	null,null	null,null	null,null	null,null
PKNH_0305700	P. knowlesi strain H	conserved Plasmodium protein, unknown function	B3L006	OG5_141743	1575	null,null	null,null	GO:0045892,null	negative regulation of transcription, DNA-templated,null
PKNH_0308900	P. knowlesi strain H	conserved Plasmodium protein, unknown function	B3L036	OG5_165421	1298	null,null	null,null	null,null	null,null
PKNH_0318700	P. knowlesi strain H	conserved Plasmodium protein, unknown function	B3L0C2	OG5_141752	445	null,null	null,null	null,null	null,null
PKNH_0412400	P. knowlesi strain H	conserved Plasmodium protein, unknown function	B3L0R6	OG5_142894	222	GO:0003899,null	DNA-directed 5'-3' RNA polymerase activity,null	GO:0006351,null	transcription, DNA-templated,null
PKNH_0725400	P. knowlesi strain H	conserved Plasmodium protein, unknown function	B3L2U2	OG5_147401	193	null,null	null,null	null,null	null,null
PKNH_0829200	P. knowlesi strain H	conserved Plasmodium protein, unknown function	B3L468	OG5_163138	333	null,null	null,null	null,null	null,null
PKNH_0835000	P. knowlesi strain H	conserved Plasmodium protein, unknown function	B3L4C0	OG5_149953	1613	null,null	null,null	null,null	null,null
PKNH_0910300	P. knowlesi strain H	conserved Plasmodium protein, unknown function	B3L4S8	OG5_128067	655	GO:0005524, GO:0003677, GO:0008134,null	ATP binding, DNA binding, transcription factor binding,null	GO:0006260, GO:0006355,null	DNA replication, regulation of transcription, DNA-templated,null
PKNH_0942900	P. knowlesi strain H	conserved Plasmodium protein, unknown function	B3L5Q5	OG5_167169	639	null,null	null,null	null,null	null,null
PKNH_1010900	P. knowlesi strain H	conserved Plasmodium protein, unknown function	B3L643	OG5_184651	106	null,null	null,null	null,null	null,null
PKNH_1028000	P. knowlesi strain H	conserved Plasmodium protein, unknown function	B3L6L4	OG5_142490	297	null,null	null,null	null,null	null,null
PKNH_1107800	P. knowlesi strain H	conserved Plasmodium protein, unknown function	B3L6Y6	OG5_146307	759	null,null	null,null	null,null	null,null
PKNH_1125000	P. knowlesi strain H	conserved Plasmodium protein, unknown function	B3L7F8	OG5_167293	383	null,null	null,null	null,null	null,null
PKNH_1133100	P. knowlesi strain H	conserved Plasmodium protein, unknown function	B3L7N5	OG5_162092	1316	GO:0003677,null	DNA binding,null	GO:0006355,null	regulation of transcription, DNA-templated,null
PKNH_1223200	P. knowlesi strain H	conserved Plasmodium protein, unknown function	B3L9H9	OG5_165277	1306	GO:0046872, GO:0003676,null	metal ion binding, nucleic acid binding,null	null,null	null,null
PKNH_1233200	P. knowlesi strain H	conserved Plasmodium protein, unknown function	B3L9S8	OG5_166889	74	null,null	null,null	null,null	null,null
PKNH_1263900	P. knowlesi strain H	conserved Plasmodium protein, unknown function	B3L8L7	OG5_158815	634	GO:0008270,null	zinc ion binding,null	GO:0006355,null	regulation of transcription, DNA-templated,null
PKNH_1318000	P. knowlesi strain H	conserved Plasmodium protein, unknown function	B3L151	OG5_167104	807	null,null	null,null	null,null	null,null
PKNH_1351900	P. knowlesi strain H	conserved Plasmodium protein, unknown function	B3LAU8	OG5_128378	2617	null,null	null,null	null,null	null,null
PKNH_1402700	P. knowlesi strain H	conserved Plasmodium protein, unknown function	B3LBI6	OG5_156397	2633	null,null	null,null	null,null	null,null
PKNH_1406900	P. knowlesi strain H	conserved Plasmodium protein, unknown function	B3LBM8	OG5_165542	354	GO:0003676,null	nucleic acid binding,null	null,null	null,null
PKNH_1444000	P. knowlesi strain H	conserved Plasmodium protein, unknown function	B3LCN6	OG5_165042	1233	null,null	null,null	null,null	null,null
PKNH_1450700	P. knowlesi strain H	conserved Plasmodium protein, unknown function	B3LCV4	OG5_160858	958	GO:0005488, GO:0005515,null	binding, protein binding,null	null,null	null,null
PF3D7_1463700	P. falciparum 3D7	cyclin 1	Q8IKK0	OG5_152485	326	null,GO:0004693, GO:0005515	null,cyclin-dependent protein serine/threonine kinase activity, protein binding	null,GO:0000281, GO:0045737, GO:0010564, GO:0031952	null,mitotic cytokinesis, positive regulation of cyclin-dependent protein serine/threonine kinase activity, regulation of cell cycle process, regulation of protein autophosphorylation
PCHAS_1331700	P. chabaudi chabaudi	cyclin 1, putative	A0A077TTQ8	OG5_152485	326	null,null	null,null	null,null	null,null
PKNH_1217800	P. knowlesi strain H	cyclin 1, putative	B3L9C3	OG5_152485	326	null,null	null,null	null,null	null,null
PY06107	P. yoelii yoelii 17XNL	cyclin homologue	Q7RBN3	OG5_152485	326	null,null	null,null	null,null	null,null
PVX_117280	P. vivax Sal-1	cyclin homologue, putative	A5K3B9	OG5_152485	326	GO:0016538, GO:0019901,null	cyclin-dependent protein serine/threonine kinase regulator activity, protein kinase binding,null	GO:0000079, GO:0006355, GO:0006351,null	regulation of cyclin-dependent protein serine/threonine kinase activity, regulation of transcription, DNA-templated, transcription, DNA-templated,null
PF3D7_1112600	P. falciparum 3D7	DNA helicase, putative	Q8IIN7	OG5_128067	707	GO:0005524, GO:0003677, GO:0009378, GO:0017111, GO:0008134,null	ATP binding, DNA binding, four-way junction helicase activity, nucleoside-triphosphatase activity, transcription factor binding,null	GO:0006310, GO:0006281, GO:0006260, GO:0009432, GO:0006974, GO:0006355,null	DNA recombination, DNA repair, DNA replication, SOS response, cellular response to DNA damage stimulus, regulation of transcription, DNA-templated,null
PBANKA_1208600	P. berghei ANKA	DNA2/NAM7 helicase, putative	A0A077XEC9	OG5_128456	1599	null,null	null,null	null,null	null,null
PCHAS_1209300	P. chabaudi chabaudi	DNA2/NAM7 helicase, putative	A0A077TLW8	OG5_128456	1614	null,null	null,null	null,null	null,null
PF3D7_1010200	P. falciparum 3D7	DNA2/NAM7 helicase, putative	Q8IJU3	OG5_128456	1839	GO:0005524, GO:0003677, GO:0003723, GO:0004386, GO:0016787, GO:0008270,null	ATP binding, DNA binding, RNA binding, helicase activity, hydrolase activity, zinc ion binding,null	GO:0006351,null	transcription, DNA-templated,null
PKNH_0810000	P. knowlesi strain H	DNA2/NAM7 helicase, putative	B3L3P2	OG5_128456	1734	null,null	null,null	null,null	null,null
BBOV_III002990	B. bovis T2Bo	DNA-dependent RNA polymerase, putative	A7AMS9	OG5_127975	1088	GO:0003677, GO:0003899,null	DNA binding, DNA-directed 5'-3' RNA polymerase activity,null	GO:0006351,null	transcription, DNA-templated,null
PVX_091885	P. vivax Sal-1	DNA-dependent RNA polymerase, putative	A5K4R4	OG5_127975	1335	GO:0003677, GO:0003899,null	DNA binding, DNA-directed 5'-3' RNA polymerase activity,null	GO:0006351,null	transcription, DNA-templated,null
PY06559	P. yoelii yoelii 17XNL	DNA-dependent RNA polymerase-related	Q7RAE1	OG5_127975	697	GO:0003677, GO:0003899,null	DNA binding, DNA-directed 5'-3' RNA polymerase activity,null	GO:0006351,null	transcription, DNA-templated,null
PY06560	P. yoelii yoelii 17XNL	DNA-dependent RNA polymerase-related	null	OG5_127975	674	null,null	null,null	null,null	null,null
PF3D7_1125300	P. falciparum 3D7	DNA-directed RNA polymerase	Q8IIB0	OG5_127975	1531	GO:0003677, GO:0003899,GO:0003677, GO:0003899	DNA binding, DNA-directed 5'-3' RNA polymerase activity,DNA binding, DNA-directed 5'-3' RNA polymerase activity	GO:0006351,GO:0006351	transcription, DNA-templated,transcription, DNA-templated
PY04295	P. yoelii yoelii 17XNL	DNA-directed RNA polymerase	Q7RGQ1	OG5_147370	803	GO:0003899, GO:0046983,null	DNA-directed 5'-3' RNA polymerase activity, protein dimerization activity,null	GO:0006351,null	transcription, DNA-templated,null
PY00033	P. yoelii yoelii 17XNL	DNA-directed RNA polymerase alpha chain	Q7RTG1	OG5_130460	656	GO:0003899, GO:0046983,null	DNA-directed 5'-3' RNA polymerase activity, protein dimerization activity,null	GO:0006351,null	transcription, DNA-templated,null
PVX_122210	P. vivax Sal-1	DNA-directed RNA polymerase alpha chain, putative	A5JZ67	OG5_130460	668	GO:0003677, GO:0003899, GO:0046983,null	DNA binding, DNA-directed 5'-3' RNA polymerase activity, protein dimerization activity,null	GO:0006351,null	transcription, DNA-templated,null
PY04439	P. yoelii yoelii 17XNL	DNA-directed RNA polymerase beta' chain	Q7RGA8	OG5_126637	545	GO:0003677, GO:0003899,null	DNA binding, DNA-directed 5'-3' RNA polymerase activity,null	GO:0006351,null	transcription, DNA-templated,null
PBANKA_0913800	P. berghei ANKA	DNA-directed RNA polymerase I subunit RPA2, putative	A0A077XDB3	OG5_127929	1474	GO:0003677, GO:0003899,null	DNA binding, DNA-directed 5'-3' RNA polymerase activity,null	GO:0006351,null	transcription, DNA-templated,null
PCHAS_0932200	P. chabaudi chabaudi	DNA-directed RNA polymerase I subunit RPA2, putative	A0A077XGZ7	OG5_127929	1479	GO:0003677, GO:0003899,null	DNA binding, DNA-directed 5'-3' RNA polymerase activity,null	GO:0006351,null	transcription, DNA-templated,null
PF3D7_1134700	P. falciparum 3D7	DNA-directed RNA polymerase I subunit RPA2, putative	Q8II17	OG5_127929	1517	GO:0003677, GO:0003899,GO:0003677, GO:0003899	DNA binding, DNA-directed 5'-3' RNA polymerase activity,DNA binding, DNA-directed 5'-3' RNA polymerase activity	GO:0006351,GO:0006360	transcription, DNA-templated,transcription by RNA polymerase I
PKNH_0932900	P. knowlesi strain H	DNA-directed RNA polymerase I subunit RPA2, putative	B3L5F6	OG5_127929	1539	GO:0003677, GO:0003899,null	DNA binding, DNA-directed 5'-3' RNA polymerase activity,null	GO:0006351,null	transcription, DNA-templated,null
PVX_092770	P. vivax Sal-1	DNA-directed RNA polymerase I, putative	A5K591	OG5_127819	333	GO:0003677, GO:0003899, GO:0046983,null	DNA binding, DNA-directed 5'-3' RNA polymerase activity, protein dimerization activity,null	GO:0006351,null	transcription, DNA-templated,null
PY00422	P. yoelii yoelii 17XNL	DNA-directed RNA polymerase ii 15.1 kDa polypeptide	Q7RSD7	OG5_128243	226	GO:0003677, GO:0003899, GO:0003676, GO:0008270,null	DNA binding, DNA-directed 5'-3' RNA polymerase activity, nucleic acid binding, zinc ion binding,null	GO:0006351,null	transcription, DNA-templated,null
PBANKA_0807000	P. berghei ANKA	DNA-directed RNA polymerase II subunit RPB1, putative	null	OG5_126637	2310	GO:0003677, GO:0003899,GO:0003899	DNA binding, DNA-directed 5'-3' RNA polymerase activity,DNA-directed 5'-3' RNA polymerase activity	GO:0006351,GO:0006366	transcription, DNA-templated,transcription by RNA polymerase II
PCHAS_0807300	P. chabaudi chabaudi	DNA-directed RNA polymerase II subunit RPB1, putative	A0A077TPG4	OG5_126637	2307	GO:0003677, GO:0003899,GO:0003899	DNA binding, DNA-directed 5'-3' RNA polymerase activity,DNA-directed 5'-3' RNA polymerase activity	GO:0006351,GO:0006366	transcription, DNA-templated,transcription by RNA polymerase II
PBANKA_1403400	P. berghei ANKA	DNA-directed RNA polymerase II subunit RPB11, putative	A0A077XHK1,Q4YZZ7	OG5_127688	126	GO:0003677, GO:0046983,GO:0003899	DNA binding, protein dimerization activity,DNA-directed 5'-3' RNA polymerase activity	GO:0006351,GO:0006366	transcription, DNA-templated,transcription by RNA polymerase II
PCHAS_1405300	P. chabaudi chabaudi	DNA-directed RNA polymerase II subunit RPB11, putative	A0A077TQA8	OG5_127688	126	GO:0003677, GO:0046983,GO:0003899	DNA binding, protein dimerization activity,DNA-directed 5'-3' RNA polymerase activity	GO:0006351,GO:0006366	transcription, DNA-templated,transcription by RNA polymerase II
PF3D7_1304900	P. falciparum 3D7	DNA-directed RNA polymerase II subunit RPB11, putative	Q8IER7	OG5_127688	126	GO:0003677, GO:0046983,GO:0003899	DNA binding, protein dimerization activity,DNA-directed 5'-3' RNA polymerase activity	GO:0006351,GO:0006366	transcription, DNA-templated,transcription by RNA polymerase II
PKNH_1405100	P. knowlesi strain H	DNA-directed RNA polymerase II subunit RPB11, putative	B3LBL0	OG5_127688	126	GO:0003677, GO:0046983,GO:0003899	DNA binding, protein dimerization activity,DNA-directed 5'-3' RNA polymerase activity	GO:0006351,GO:0006366	transcription, DNA-templated,transcription by RNA polymerase II
PBANKA_0312400	P. berghei ANKA	DNA-directed RNA polymerase II subunit RPB2, putative	A0A077X9E0	OG5_126694	1312	GO:0003677, GO:0003899,null	DNA binding, DNA-directed 5'-3' RNA polymerase activity,null	GO:0006351,null	transcription, DNA-templated,null
PCHAS_0314500	P. chabaudi chabaudi	DNA-directed RNA polymerase II subunit RPB2, putative	A0A077THP8	OG5_126694	1311	GO:0003677, GO:0003899,null	DNA binding, DNA-directed 5'-3' RNA polymerase activity,null	GO:0006351,null	transcription, DNA-templated,null
PF3D7_0215700	P. falciparum 3D7	DNA-directed RNA polymerase II subunit RPB2, putative	O96236	OG5_126694	1340	GO:0003677, GO:0003899,null	DNA binding, DNA-directed 5'-3' RNA polymerase activity,null	GO:0006351,GO:0006366	transcription, DNA-templated,transcription by RNA polymerase II
PKNH_0405200	P. knowlesi strain H	DNA-directed RNA polymerase II subunit RPB2, putative	B3L0J5	OG5_126694	1330	GO:0003677, GO:0003899,null	DNA binding, DNA-directed 5'-3' RNA polymerase activity,null	GO:0006351,null	transcription, DNA-templated,null
PBANKA_0823900	P. berghei ANKA	DNA-directed RNA polymerase II subunit RPB3, putative	A0A077XCF2	OG5_127622	335	GO:0003677, GO:0003899, GO:0046983,null	DNA binding, DNA-directed 5'-3' RNA polymerase activity, protein dimerization activity,null	GO:0006351,null	transcription, DNA-templated,null
PCHAS_0824200	P. chabaudi chabaudi	DNA-directed RNA polymerase II subunit RPB3, putative	A0A077TQ16	OG5_127622	333	GO:0003677, GO:0003899, GO:0046983,null	DNA binding, DNA-directed 5'-3' RNA polymerase activity, protein dimerization activity,null	GO:0006351,null	transcription, DNA-templated,null
PF3D7_0923000	P. falciparum 3D7	DNA-directed RNA polymerase II subunit RPB3, putative	Q8I2S6	OG5_127622	335	GO:0003677, GO:0003899, GO:0046983,null	DNA binding, DNA-directed 5'-3' RNA polymerase activity, protein dimerization activity,null	GO:0006351,null	transcription, DNA-templated,null
PKNH_0721000	P. knowlesi strain H	DNA-directed RNA polymerase II subunit RPB3, putative	B3L2P7	OG5_127622	334	GO:0003677, GO:0003899, GO:0046983,null	DNA binding, DNA-directed 5'-3' RNA polymerase activity, protein dimerization activity,null	GO:0006351,null	transcription, DNA-templated,null
PVX_099560	P. vivax Sal-1	DNA-directed RNA polymerase II subunit RPB3, putative	A5K6U4	OG5_127622	333	GO:0003677, GO:0003899, GO:0046983,null	DNA binding, DNA-directed 5'-3' RNA polymerase activity, protein dimerization activity,null	GO:0006351,null	transcription, DNA-templated,null
PBANKA_1038100	P. berghei ANKA	DNA-directed RNA polymerase II subunit RPB4, putative	A0A077YE57	OG5_167259	167	GO:0003899, GO:0003824, GO:0000166,null	DNA-directed 5'-3' RNA polymerase activity, catalytic activity, nucleotide binding,null	GO:0044237, GO:0006351,null	cellular metabolic process, transcription, DNA-templated,null
PCHAS_1038900	P. chabaudi chabaudi	DNA-directed RNA polymerase II subunit RPB4, putative	A0A077YGH8	OG5_167259	167	GO:0003899, GO:0003824, GO:0000166,null	DNA-directed 5'-3' RNA polymerase activity, catalytic activity, nucleotide binding,null	GO:0044237, GO:0006351,null	cellular metabolic process, transcription, DNA-templated,null
PF3D7_1404000	P. falciparum 3D7	DNA-directed RNA polymerase II subunit RPB4, putative	Q8IM54	OG5_167259	165	GO:0003899, GO:0003824, GO:0000166,null	DNA-directed 5'-3' RNA polymerase activity, catalytic activity, nucleotide binding,null	GO:0044237, GO:0006351,null	cellular metabolic process, transcription, DNA-templated,null
PKNH_1354100	P. knowlesi strain H	DNA-directed RNA polymerase II subunit RPB4, putative	B3LAX0	OG5_167259	171	GO:0003899, GO:0003824, GO:0000166,null	DNA-directed 5'-3' RNA polymerase activity, catalytic activity, nucleotide binding,null	GO:0044237, GO:0006351,null	cellular metabolic process, transcription, DNA-templated,null
PVX_086235	P. vivax Sal-1	DNA-directed RNA polymerase II subunit RPB4, putative	A5K1I6	OG5_167259	171	GO:0003899, GO:0003824, GO:0000166,null	DNA-directed 5'-3' RNA polymerase activity, catalytic activity, nucleotide binding,null	GO:0044237, GO:0006351,null	cellular metabolic process, transcription, DNA-templated,null
PBANKA_0511500	P. berghei ANKA	DNA-directed RNA polymerase II subunit RPB7, putative	A0A077X6V8	OG5_127981	177	GO:0003899, GO:0003723, GO:0003676,GO:0003968	DNA-directed 5'-3' RNA polymerase activity, RNA binding, nucleic acid binding,RNA-directed 5'-3' RNA polymerase activity	GO:0006351,GO:0006367	transcription, DNA-templated,transcription initiation from RNA polymerase II promoter
PCHAS_0511600	P. chabaudi chabaudi	DNA-directed RNA polymerase II subunit RPB7, putative	A0A077XBE4	OG5_127981	177	GO:0003899, GO:0003723, GO:0003676,GO:0003968	DNA-directed 5'-3' RNA polymerase activity, RNA binding, nucleic acid binding,RNA-directed 5'-3' RNA polymerase activity	GO:0006351,GO:0006367	transcription, DNA-templated,transcription initiation from RNA polymerase II promoter
PF3D7_1027400	P. falciparum 3D7	DNA-directed RNA polymerase II subunit RPB7, putative	Q8IJC9	OG5_127981	177	GO:0003899, GO:0003723, GO:0003676,GO:0003968	DNA-directed 5'-3' RNA polymerase activity, RNA binding, nucleic acid binding,RNA-directed 5'-3' RNA polymerase activity	GO:0006351,GO:0006367	transcription, DNA-templated,transcription initiation from RNA polymerase II promoter
PKNH_0611800	P. knowlesi strain H	DNA-directed RNA polymerase II subunit RPB7, putative	B3L236	OG5_127981	177	GO:0003899, GO:0003723, GO:0003676,GO:0003968	DNA-directed 5'-3' RNA polymerase activity, RNA binding, nucleic acid binding,RNA-directed 5'-3' RNA polymerase activity	GO:0006351,GO:0006367	transcription, DNA-templated,transcription initiation from RNA polymerase II promoter
PBANKA_0203300	P. berghei ANKA	DNA-directed RNA polymerase II subunit RPB9, putative	A0A077X796	OG5_128243	226	GO:0003677, GO:0003899, GO:0003676, GO:0008270,null	DNA binding, DNA-directed 5'-3' RNA polymerase activity, nucleic acid binding, zinc ion binding,null	GO:0006351,GO:0006366	transcription, DNA-templated,transcription by RNA polymerase II
PCHAS_0201700	P. chabaudi chabaudi	DNA-directed RNA polymerase II subunit RPB9, putative	A0A077TID8	OG5_128243	225	GO:0003677, GO:0003899, GO:0003676, GO:0008270,null	DNA binding, DNA-directed 5'-3' RNA polymerase activity, nucleic acid binding, zinc ion binding,null	GO:0006351,GO:0006366	transcription, DNA-templated,transcription by RNA polymerase II
PF3D7_0110400	P. falciparum 3D7	DNA-directed RNA polymerase II subunit RPB9, putative	null	OG5_128243	249	GO:0003677, GO:0003899, GO:0003676, GO:0008270,null	DNA binding, DNA-directed 5'-3' RNA polymerase activity, nucleic acid binding, zinc ion binding,null	GO:0006351,GO:0006366	transcription, DNA-templated,transcription by RNA polymerase II
PKNH_0203500	P. knowlesi strain H	DNA-directed RNA polymerase II subunit RPB9, putative	B3KZH4	OG5_128243	248	GO:0003677, GO:0003899, GO:0003676, GO:0008270,null	DNA binding, DNA-directed 5'-3' RNA polymerase activity, nucleic acid binding, zinc ion binding,null	GO:0006351,GO:0006366	transcription, DNA-templated,transcription by RNA polymerase II
PBANKA_1344000	P. berghei ANKA	DNA-directed RNA polymerase III subunit RPC1, putative	A0A077XGS6	OG5_126637	2012	GO:0003677, GO:0003899,null	DNA binding, DNA-directed 5'-3' RNA polymerase activity,null	GO:0006351,null	transcription, DNA-templated,null
PCHAS_1348600	P. chabaudi chabaudi	DNA-directed RNA polymerase III subunit RPC1, putative	A0A077TPJ9	OG5_126637	1994	GO:0003677, GO:0003899,null	DNA binding, DNA-directed 5'-3' RNA polymerase activity,null	GO:0006351,null	transcription, DNA-templated,null
PF3D7_1329000	P. falciparum 3D7	DNA-directed RNA polymerase III subunit RPC1, putative	Q8IE49	OG5_126637	2356	GO:0003677, GO:0003899,GO:0003899	DNA binding, DNA-directed 5'-3' RNA polymerase activity,DNA-directed 5'-3' RNA polymerase activity	GO:0006351,GO:0006383	transcription, DNA-templated,transcription by RNA polymerase III
PKNH_1271400	P. knowlesi strain H	DNA-directed RNA polymerase III subunit RPC1, putative	B3L8U1	OG5_126637	1970	GO:0003677, GO:0003899,null	DNA binding, DNA-directed 5'-3' RNA polymerase activity,null	GO:0006351,null	transcription, DNA-templated,null
PBANKA_0605200	P. berghei ANKA	DNA-directed RNA polymerase III subunit RPC2, putative	A0A077X7E0	OG5_126694	1421	GO:0003677, GO:0003899,null	DNA binding, DNA-directed 5'-3' RNA polymerase activity,null	GO:0006351,null	transcription, DNA-templated,null
PCHAS_0607000	P. chabaudi chabaudi	DNA-directed RNA polymerase III subunit RPC2, putative	A0A077TIK7	OG5_126694	1399	GO:0003677, GO:0003899,null	DNA binding, DNA-directed 5'-3' RNA polymerase activity,null	GO:0006351,null	transcription, DNA-templated,null
PF3D7_1206600	P. falciparum 3D7	DNA-directed RNA polymerase III subunit RPC2, putative	Q8I5X9	OG5_126694	1450	GO:0003677, GO:0003899,null	DNA binding, DNA-directed 5'-3' RNA polymerase activity,null	GO:0006351,GO:0006383	transcription, DNA-templated,transcription by RNA polymerase III
PKNH_1306600	P. knowlesi strain H	DNA-directed RNA polymerase III subunit RPC2, putative	B3LB54	OG5_126694	1401	GO:0003677, GO:0003899,null	DNA binding, DNA-directed 5'-3' RNA polymerase activity,null	GO:0006351,null	transcription, DNA-templated,null
PBANKA_1322500	P. berghei ANKA	DNA-directed RNA polymerase III subunit RPC5, putative	A0A077XFZ7	OG5_167384	739	GO:0003899,null	DNA-directed 5'-3' RNA polymerase activity,null	GO:0006351,null	transcription, DNA-templated,null
PCHAS_1325800	P. chabaudi chabaudi	DNA-directed RNA polymerase III subunit RPC5, putative	A0A077TSU6	OG5_167384	736	GO:0003899,null	DNA-directed 5'-3' RNA polymerase activity,null	GO:0006351,null	transcription, DNA-templated,null
PF3D7_1458800	P. falciparum 3D7	DNA-directed RNA polymerase III subunit RPC5, putative	Q8IKP3	OG5_167384	865	GO:0003899,null	DNA-directed 5'-3' RNA polymerase activity,null	GO:0006351,null	transcription, DNA-templated,null
PKNH_1223000	P. knowlesi strain H	DNA-directed RNA polymerase III subunit RPC5, putative	B3L9H7	OG5_167384	750	GO:0003899,null	DNA-directed 5'-3' RNA polymerase activity,null	GO:0006351,null	transcription, DNA-templated,null
PBANKA_1021900	P. berghei ANKA	DNA-directed RNA polymerase III subunit RPC6, putative	null	OG5_128634	287	GO:0003677, GO:0003899,null	DNA binding, DNA-directed 5'-3' RNA polymerase activity,null	GO:0006351,GO:0042797	transcription, DNA-templated,tRNA transcription by RNA polymerase III
PCHAS_1022700	P. chabaudi chabaudi	DNA-directed RNA polymerase III subunit RPC6, putative	A0A077YEW7	OG5_128634	287	GO:0003677, GO:0003899,null	DNA binding, DNA-directed 5'-3' RNA polymerase activity,null	GO:0006351,GO:0042797	transcription, DNA-templated,tRNA transcription by RNA polymerase III
PF3D7_1421400	P. falciparum 3D7	DNA-directed RNA polymerase III subunit RPC6, putative	Q8ILN6	OG5_128634	288	GO:0003677, GO:0003899,null	DNA binding, DNA-directed 5'-3' RNA polymerase activity,null	GO:0006351,GO:0042797	transcription, DNA-templated,tRNA transcription by RNA polymerase III
PKNH_1336500	P. knowlesi strain H	DNA-directed RNA polymerase III subunit RPC6, putative	B3LAG4	OG5_128634	288	GO:0003677, GO:0003899,null	DNA binding, DNA-directed 5'-3' RNA polymerase activity,null	GO:0006351,GO:0042797	transcription, DNA-templated,tRNA transcription by RNA polymerase III
PBANKA_0942200	P. berghei ANKA	DNA-directed RNA polymerase III subunit RPC8, putative	null	OG5_127589	186	GO:0003899,null	DNA-directed 5'-3' RNA polymerase activity,null	GO:0006351,null	transcription, DNA-templated,null
PCHAS_0902100	P. chabaudi chabaudi	DNA-directed RNA polymerase III subunit RPC8, putative	A0A077XGA3	OG5_127589	186	GO:0003899,null	DNA-directed 5'-3' RNA polymerase activity,null	GO:0006351,null	transcription, DNA-templated,null
PKNH_0902300	P. knowlesi strain H	DNA-directed RNA polymerase III subunit RPC8, putative	B3L4J9	OG5_127589	186	GO:0003899,null	DNA-directed 5'-3' RNA polymerase activity,null	GO:0006351,null	transcription, DNA-templated,null
PBANKA_1406100	P. berghei ANKA	DNA-directed RNA polymerase subunit alpha, putative	null	OG5_130460	669	GO:0003899, GO:0046983,null	DNA-directed 5'-3' RNA polymerase activity, protein dimerization activity,null	GO:0006351,null	transcription, DNA-templated,null
PCHAS_1408000	P. chabaudi chabaudi	DNA-directed RNA polymerase subunit alpha, putative	A0A077TQG0	OG5_130460	669	GO:0003899, GO:0046983,null	DNA-directed 5'-3' RNA polymerase activity, protein dimerization activity,null	GO:0006351,null	transcription, DNA-templated,null
PF3D7_1307600	P. falciparum 3D7	DNA-directed RNA polymerase subunit alpha, putative	Q8IEN9	OG5_130460	619	GO:0003899, GO:0046983,GO:0003899	DNA-directed 5'-3' RNA polymerase activity, protein dimerization activity,DNA-directed 5'-3' RNA polymerase activity	GO:0006351,null	transcription, DNA-templated,null
PKNH_1407900	P. knowlesi strain H	DNA-directed RNA polymerase subunit alpha, putative	B3LBN8	OG5_130460	674	GO:0003899, GO:0046983,null	DNA-directed 5'-3' RNA polymerase activity, protein dimerization activity,null	GO:0006351,null	transcription, DNA-templated,null
PF3D7_API04200	P. falciparum 3D7	DNA-directed RNA polymerase subunit beta'', putative	null	OG5_136933	958	GO:0003677, GO:0003899,null	DNA binding, DNA-directed 5'-3' RNA polymerase activity,null	GO:0006351,null	transcription, DNA-templated,null
PF3D7_API04300	P. falciparum 3D7	DNA-directed RNA polymerase subunit beta', putative	null	OG5_126637	575	GO:0003677, GO:0003899,null	DNA binding, DNA-directed 5'-3' RNA polymerase activity,null	GO:0006351,null	transcription, DNA-templated,null
PF3D7_API04400	P. falciparum 3D7	DNA-directed RNA polymerase subunit beta, putative	null	OG5_130697	1024	GO:0003677, GO:0003899,null	DNA binding, DNA-directed 5'-3' RNA polymerase activity,null	GO:0006351,null	transcription, DNA-templated,null
BBOV_II001260	B. bovis T2Bo	DNA-directed RNA polymerase subunit I, putative	A7AT24	OG5_127345	154	GO:0003677, GO:0003899,null	DNA binding, DNA-directed 5'-3' RNA polymerase activity,null	GO:0006351,null	transcription, DNA-templated,null
PBANKA_1335900	P. berghei ANKA	DNA-directed RNA polymerase, alpha subunit, putative	null	OG5_147370	805	GO:0003899, GO:0046983,null	DNA-directed 5'-3' RNA polymerase activity, protein dimerization activity,null	GO:0006351,null	transcription, DNA-templated,null
PCHAS_1340500	P. chabaudi chabaudi	DNA-directed RNA polymerase, alpha subunit, putative	A0A077TRE6	OG5_147370	796	GO:0003899, GO:0046983,null	DNA-directed 5'-3' RNA polymerase activity, protein dimerization activity,null	GO:0006351,null	transcription, DNA-templated,null
PF3D7_1472700	P. falciparum 3D7	DNA-directed RNA polymerase, alpha subunit, putative	Q8IKB1	OG5_147370	861	GO:0003899, GO:0046983,GO:0003899	DNA-directed 5'-3' RNA polymerase activity, protein dimerization activity,DNA-directed 5'-3' RNA polymerase activity	GO:0006351,GO:0006351	transcription, DNA-templated,transcription, DNA-templated
PKNH_1208300	P. knowlesi strain H	DNA-directed RNA polymerase, alpha subunit, putative	B3L930	OG5_147370	805	GO:0003899, GO:0046983,null	DNA-directed 5'-3' RNA polymerase activity, protein dimerization activity,null	GO:0006351,null	transcription, DNA-templated,null
PVX_116845	P. vivax Sal-1	DNA-directed RNA polymerase, alpha subunit, putative	A5K332	OG5_147370	843	GO:0003677, GO:0003899, GO:0046983,null	DNA binding, DNA-directed 5'-3' RNA polymerase activity, protein dimerization activity,null	GO:0006351,null	transcription, DNA-templated,null
PY01115	P. yoelii yoelii 17XNL	DNA-directed RNA polymerase, beta subunit	Q7RQI2	OG5_126694	1312	GO:0003677, GO:0003899,null	DNA binding, DNA-directed 5'-3' RNA polymerase activity,null	GO:0006351,null	transcription, DNA-templated,null
PY05002	P. yoelii yoelii 17XNL	DNA-directed RNA polymerase, beta subunit	Q7RER1	OG5_127929	1470	GO:0003677, GO:0003899,null	DNA binding, DNA-directed 5'-3' RNA polymerase activity,null	GO:0006351,null	transcription, DNA-templated,null
BBOV_III000960	B. bovis T2Bo	DNA-directed RNA polymerase, beta subunit, putative	A7AM79	OG5_126694	1171	GO:0003677, GO:0003899,null	DNA binding, DNA-directed 5'-3' RNA polymerase activity,null	GO:0006351,null	transcription, DNA-templated,null
PY01847	P. yoelii yoelii 17XNL	DNA-directed RNA polymerase, beta subunit, putative	Q7RNH0	OG5_126694	1323	GO:0003677, GO:0003899,null	DNA binding, DNA-directed 5'-3' RNA polymerase activity,null	GO:0006351,null	transcription, DNA-templated,null
PBANKA_0923000	P. berghei ANKA	DNA-directed RNA polymerase, putative	A0A077XDJ6	OG5_127975	1410	GO:0003677, GO:0003899,null	DNA binding, DNA-directed 5'-3' RNA polymerase activity,null	GO:0006351,null	transcription, DNA-templated,null
PCHAS_0921400	P. chabaudi chabaudi	DNA-directed RNA polymerase, putative	A0A077XCY4	OG5_127975	1320	GO:0003677, GO:0003899,null	DNA binding, DNA-directed 5'-3' RNA polymerase activity,null	GO:0006351,null	transcription, DNA-templated,null
PKNH_0923200	P. knowlesi strain H	DNA-directed RNA polymerase, putative	B3L558	OG5_127975	1348	GO:0003677, GO:0003899,null	DNA binding, DNA-directed 5'-3' RNA polymerase activity,null	GO:0006351,null	transcription, DNA-templated,null
PY01971	P. yoelii yoelii 17XNL	DNA-directed RNA polymerases i and iii 40 kDa polypeptide	Q7RN53	OG5_127819	286	GO:0003899, GO:0046983,null	DNA-directed 5'-3' RNA polymerase activity, protein dimerization activity,null	GO:0006351,null	transcription, DNA-templated,null
PBANKA_0905700	P. berghei ANKA	DNA-directed RNA polymerases I and III subunit RPAC1, putative	A0A077XF14	OG5_127819	334	GO:0003899, GO:0046983,null	DNA-directed 5'-3' RNA polymerase activity, protein dimerization activity,null	GO:0006351,GO:0042797, GO:0006360	transcription, DNA-templated,tRNA transcription by RNA polymerase III, transcription by RNA polymerase I
PCHAS_0706900	P. chabaudi chabaudi	DNA-directed RNA polymerases I and III subunit RPAC1, putative	A0A077TMI7	OG5_127819	336	GO:0003899, GO:0046983,null	DNA-directed 5'-3' RNA polymerase activity, protein dimerization activity,null	GO:0006351,GO:0042797, GO:0006360	transcription, DNA-templated,tRNA transcription by RNA polymerase III, transcription by RNA polymerase I
PF3D7_1143300	P. falciparum 3D7	DNA-directed RNA polymerases I and III subunit RPAC1, putative	Q8IHT3	OG5_127819	333	GO:0003899, GO:0046983,null	DNA-directed 5'-3' RNA polymerase activity, protein dimerization activity,null	GO:0006351,GO:0042797, GO:0006360	transcription, DNA-templated,tRNA transcription by RNA polymerase III, transcription by RNA polymerase I
PKNH_0941200	P. knowlesi strain H	DNA-directed RNA polymerases I and III subunit RPAC1, putative	B3L5N8	OG5_127819	333	GO:0003899, GO:0046983,null	DNA-directed 5'-3' RNA polymerase activity, protein dimerization activity,null	GO:0006351,GO:0042797, GO:0006360	transcription, DNA-templated,tRNA transcription by RNA polymerase III, transcription by RNA polymerase I
PBANKA_1027500	P. berghei ANKA	DNA-directed RNA polymerases I and III subunit RPAC2, putative	A0A077YGT7	OG5_128425	96	GO:0046983,null	protein dimerization activity,null	GO:0006351,null	transcription, DNA-templated,null
PCHAS_1028300	P. chabaudi chabaudi	DNA-directed RNA polymerases I and III subunit RPAC2, putative	A0A077YDY3	OG5_128425	96	GO:0046983,null	protein dimerization activity,null	GO:0006351,null	transcription, DNA-templated,null
PF3D7_1415200	P. falciparum 3D7	DNA-directed RNA polymerases I and III subunit RPAC2, putative	Q8ILU4	OG5_128425	96	GO:0003677, GO:0046983,GO:0003899	DNA binding, protein dimerization activity,DNA-directed 5'-3' RNA polymerase activity	GO:0006351,GO:0006351	transcription, DNA-templated,transcription, DNA-templated
PKNH_1342900	P. knowlesi strain H	DNA-directed RNA polymerases I and III subunit RPAC2, putative	B3LAK8	OG5_128425	94	GO:0003677, GO:0003899, GO:0046983,null	DNA binding, DNA-directed 5'-3' RNA polymerase activity, protein dimerization activity,null	GO:0006351,null	transcription, DNA-templated,null
PY02017	P. yoelii yoelii 17XNL	DNA-directed RNA polymerases i, ii, and iii 17.1 kDa polypeptide	Q7RN09	OG5_127936	160	null,null	null,null	GO:0006351,null	transcription, DNA-templated,null
PBANKA_1140600	P. berghei ANKA	DNA-directed RNA polymerases I, II, and III subunit RPABC1, putative	null	OG5_127455	205	GO:0003677, GO:0003899,null	DNA binding, DNA-directed 5'-3' RNA polymerase activity,null	GO:0006351,null	transcription, DNA-templated,null
PCHAS_1140100	P. chabaudi chabaudi	DNA-directed RNA polymerases I, II, and III subunit RPABC1, putative	A0A077TM56	OG5_127455	205	GO:0003677, GO:0003899,null	DNA binding, DNA-directed 5'-3' RNA polymerase activity,null	GO:0006351,null	transcription, DNA-templated,null
PF3D7_1364800	P. falciparum 3D7	DNA-directed RNA polymerases I, II, and III subunit RPABC1, putative	Q8ID59	OG5_127455	205	GO:0003677, GO:0003899,GO:0003677, GO:0003899	DNA binding, DNA-directed 5'-3' RNA polymerase activity,DNA binding, DNA-directed 5'-3' RNA polymerase activity	GO:0006351,GO:0006366	transcription, DNA-templated,transcription by RNA polymerase II
PKNH_1106500	P. knowlesi strain H	DNA-directed RNA polymerases I, II, and III subunit RPABC1, putative	B3L6X3	OG5_127455	205	GO:0003677, GO:0003899,null	DNA binding, DNA-directed 5'-3' RNA polymerase activity,null	GO:0006351,null	transcription, DNA-templated,null
PBANKA_0401900	P. berghei ANKA	DNA-directed RNA polymerases I, II, and III subunit RPABC2, putative	null	OG5_127345	152	GO:0003677, GO:0003899,null	DNA binding, DNA-directed 5'-3' RNA polymerase activity,null	GO:0006351,null	transcription, DNA-templated,null
PCHAS_0402800	P. chabaudi chabaudi	DNA-directed RNA polymerases I, II, and III subunit RPABC2, putative	A0A077THY2	OG5_127345	152	GO:0003677, GO:0003899,null	DNA binding, DNA-directed 5'-3' RNA polymerase activity,null	GO:0006351,null	transcription, DNA-templated,null
PF3D7_0303300	P. falciparum 3D7	DNA-directed RNA polymerases I, II, and III subunit RPABC2, putative	O77315	OG5_127345	153	GO:0003677, GO:0003899,null	DNA binding, DNA-directed 5'-3' RNA polymerase activity,null	GO:0006351,GO:0006366	transcription, DNA-templated,transcription by RNA polymerase II
PKNH_0839800	P. knowlesi strain H	DNA-directed RNA polymerases I, II, and III subunit RPABC2, putative	B3L4G7	OG5_127345	153	GO:0003677, GO:0003899,null	DNA binding, DNA-directed 5'-3' RNA polymerase activity,null	GO:0006351,null	transcription, DNA-templated,null
PBANKA_1429500	P. berghei ANKA	DNA-directed RNA polymerases I, II, and III subunit RPABC3, putative	A0A077XK10	OG5_127936	143	null,null	null,null	GO:0006351,null	transcription, DNA-templated,null
PCHAS_1431400	P. chabaudi chabaudi	DNA-directed RNA polymerases I, II, and III subunit RPABC3, putative	A0A077TT08	OG5_127936	143	null,null	null,null	GO:0006351,null	transcription, DNA-templated,null
PF3D7_1213700	P. falciparum 3D7	DNA-directed RNA polymerases I, II, and III subunit RPABC3, putative	Q8I5R8	OG5_127936	145	null,GO:0003899	null,DNA-directed 5'-3' RNA polymerase activity	GO:0006351,GO:0006352	transcription, DNA-templated,DNA-templated transcription, initiation
PKNH_1433200	P. knowlesi strain H	DNA-directed RNA polymerases I, II, and III subunit RPABC3, putative	B3LCD3	OG5_127936	143	null,null	null,null	GO:0006351,null	transcription, DNA-templated,null
PBANKA_1355800	P. berghei ANKA	DNA-directed RNA polymerases I, II, and III subunit RPABC4, putative	A0A077XGX8	OG5_130124	58	GO:0003677, GO:0003899,null	DNA binding, DNA-directed 5'-3' RNA polymerase activity,null	GO:0006351,null	transcription, DNA-templated,null
PCHAS_1360400	P. chabaudi chabaudi	DNA-directed RNA polymerases I, II, and III subunit RPABC4, putative	A0A077TPU5	OG5_130124	58	GO:0003677, GO:0003899,null	DNA binding, DNA-directed 5'-3' RNA polymerase activity,null	GO:0006351,null	transcription, DNA-templated,null
PF3D7_1342700	P. falciparum 3D7	DNA-directed RNA polymerases I, II, and III subunit RPABC4, putative	Q8IDR2	OG5_130124	58	GO:0003677, GO:0003899,null	DNA binding, DNA-directed 5'-3' RNA polymerase activity,null	GO:0006351,null	transcription, DNA-templated,null
PKNH_1258700	P. knowlesi strain H	DNA-directed RNA polymerases I, II, and III subunit RPABC4, putative	B3L8H2	OG5_130124	58	GO:0003677, GO:0003899,null	DNA binding, DNA-directed 5'-3' RNA polymerase activity,null	GO:0006351,null	transcription, DNA-templated,null
PBANKA_0805400	P. berghei ANKA	DNA-directed RNA polymerases I, II, and III subunit RPABC5, putative	A0A077XA84	OG5_127691	69	GO:0003677, GO:0003899, GO:0008270,null	DNA binding, DNA-directed 5'-3' RNA polymerase activity, zinc ion binding,null	GO:0006351,null	transcription, DNA-templated,null
PCHAS_0805700	P. chabaudi chabaudi	DNA-directed RNA polymerases I, II, and III subunit RPABC5, putative	A0A077TNB3	OG5_127691	69	GO:0003677, GO:0003899, GO:0008270,null	DNA binding, DNA-directed 5'-3' RNA polymerase activity, zinc ion binding,null	GO:0006351,null	transcription, DNA-templated,null
PF3D7_0708100	P. falciparum 3D7	DNA-directed RNA polymerases I, II, and III subunit RPABC5, putative	Q8IC08	OG5_127691	69	GO:0003677, GO:0003899, GO:0008270,null	DNA binding, DNA-directed 5'-3' RNA polymerase activity, zinc ion binding,null	GO:0006351,GO:0006366	transcription, DNA-templated,transcription by RNA polymerase II
PKNH_0106700	P. knowlesi strain H	DNA-directed RNA polymerases I, II, and III subunit RPABC5, putative	B3KZ26	OG5_127691	69	GO:0003677, GO:0003899, GO:0008270,null	DNA binding, DNA-directed 5'-3' RNA polymerase activity, zinc ion binding,null	GO:0006351,null	transcription, DNA-templated,null
PVX_085410	P. vivax Sal-1	DNA-directed RNA polymerases III 39 kDa polypeptide, putative	A5K122	OG5_128634	292	GO:0003677, GO:0003899,null	DNA binding, DNA-directed 5'-3' RNA polymerase activity,null	GO:0006355, GO:0006351,null	regulation of transcription, DNA-templated, transcription, DNA-templated,null
PF3D7_1363500	P. falciparum 3D7	DNase I-like protein, putative	Q8ID71	OG5_146307	836	GO:0003723, GO:0000287, GO:0004535,null	RNA binding, magnesium ion binding, poly(A)-specific ribonuclease activity,null	GO:0006355, GO:0006351,null	regulation of transcription, DNA-templated, transcription, DNA-templated,null
PY06685	P. yoelii yoelii 17XNL	Drosophila melanogaster AT13596p	Q7RA22	OG5_146307	556	null,null	null,null	null,null	null,null
PY03469	P. yoelii yoelii 17XNL	Drosophila melanogaster CG15040 gene product	Q7RIZ7	OG5_128007	492	null,null	null,null	GO:0006355,null	regulation of transcription, DNA-templated,null
cgd7_3650	C. parvum Iowa II	E2F/DP family winged-helix DNA-binding domain containing protein	Q5CY52	OG5_129011	279	GO:0003700,null	DNA binding transcription factor activity,null	GO:0006355,null	regulation of transcription, DNA-templated,null
PBANKA_0907200	P. berghei ANKA	EELM2 domain-containing protein, putative	null	OG5_147482	395	GO:0005515, GO:0008270,null	protein binding, zinc ion binding,null	null,null	null,null
PCHAS_0708400	P. chabaudi chabaudi	EELM2 domain-containing protein, putative	A0A077TMJ8	OG5_147482	391	GO:0005515, GO:0008270,null	protein binding, zinc ion binding,null	null,null	null,null
PF3D7_1141800	P. falciparum 3D7	EELM2 domain-containing protein, putative	Q8IHU7	OG5_147482	394	GO:0003677, GO:0005515, GO:0008270,null	DNA binding, protein binding, zinc ion binding,null	GO:0016568, GO:0006355,null	chromatin modification, regulation of transcription, DNA-templated,null
PKNH_0939600	P. knowlesi strain H	EELM2 domain-containing protein, putative	B3L5M2	OG5_147482	427	GO:0005515, GO:0008270,null	protein binding, zinc ion binding,null	null,null	null,null
PVX_115130	P. vivax Sal-1	endonuclease/exonuclease/phosphatase domain containing protein	A5K2P0	OG5_146307	655	null,null	null,null	null,null	null,null
PY00487	P. yoelii yoelii 17XNL	ERYTHROCYTE MEMBRANE PROTEIN PFEMP3	Q7PDV3	OG5_172706	909	null,null	null,null	null,null	null,null
PY03867	P. yoelii yoelii 17XNL	GAF domain protein	Q7RHW6	OG5_128378	340	null,null	null,null	null,null	null,null
PY04686	P. yoelii yoelii 17XNL	GAF domain protein	Q7RFM0	OG5_167384	627	GO:0003899,null	DNA-directed 5'-3' RNA polymerase activity,null	GO:0006351,null	transcription, DNA-templated,null
TGME49_215730	T. gondii ME49	Gas41, putative	S7UQU8	OG5_128501	517	null,null	null,null	GO:0006355,null	regulation of transcription, DNA-templated,
cgd1_1560	C. parvum Iowa II	GATA zinc finger/AT hook containing protein	Q5CSS1	OG5_128531	395	GO:0003700,null	DNA binding transcription factor activity,null	GO:0006355,null	regulation of transcription, DNA-templated,null
TGME49_294920	T. gondii ME49	general transcription factor IIH polypeptide 2 GTF2H2	null	OG5_127799	478	GO:0008270,null	zinc ion binding,null	GO:0006281, GO:0006289, GO:0006355, GO:0006351,null	DNA repair, nucleotide-excision repair, regulation of transcription, DNA-templated, transcription, DNA-templated,
TGP89_294920	T. gondii p89	general transcription factor IIH polypeptide 2 GTF2H2	null	OG5_127799	478	GO:0008270,null	zinc ion binding,null	GO:0006281, GO:0006289, GO:0006355, GO:0006351,null	DNA repair, nucleotide-excision repair, regulation of transcription, DNA-templated, transcription, DNA-templated,
TGME49_217450	T. gondii ME49	general transcription factor IIH polypeptide 5 GTF2H5	B9PQB4	OG5_153532	198	GO:0003677,null	DNA binding,null	GO:0006289, GO:0006355,null	nucleotide-excision repair, regulation of transcription, DNA-templated,
TGP89_217450	T. gondii p89	general transcription factor IIH polypeptide 5 GTF2H5	null	OG5_153532	198	GO:0003677,null	DNA binding,null	GO:0006289, GO:0006355,null	nucleotide-excision repair, regulation of transcription, DNA-templated,
TGME49_233080	T. gondii ME49	G-patch domain-containing protein	B6KJZ4	OG5_129333	1415	GO:0003677, GO:0003676,null	DNA binding, nucleic acid binding,null	GO:0006355,null	regulation of transcription, DNA-templated,
TGP89_233080A	T. gondii p89	G-patch domain-containing protein	null	OG5_129333	297	GO:0003677, GO:0003676,null	DNA binding, nucleic acid binding,null	GO:0006355,null	regulation of transcription, DNA-templated,
TGP89_233080B	T. gondii p89	G-patch domain-containing protein	null	OG5_129333	1225	GO:0003677, GO:0003676,null	DNA binding, nucleic acid binding,null	GO:0006355,null	regulation of transcription, DNA-templated,
TGME49_217440	T. gondii ME49	HCNGP family protein	B6KTY8	OG5_188268	493	null,null	null,null	GO:0006355,null	regulation of transcription, DNA-templated,
TGP89_217440	T. gondii p89	HCNGP family protein	null	OG5_188268	493	null,null	null,null	GO:0006355,null	regulation of transcription, DNA-templated,
NCLIV_062200	N. caninum Liverpool	HCNGP-like family protein, related	F0VPZ7	OG5_188268	498	null,null	null,null	GO:0006355,null	regulation of transcription, DNA-templated,
PF3D7_0502100	P. falciparum 3D7	HCNGP-like protein	Q8I479	OG5_159765	234	null,null	null,null	GO:0006355,null	regulation of transcription, DNA-templated,null
PBANKA_1101900	P. berghei ANKA	HCNGP-like protein, putative	null	OG5_159765	265	null,null	null,null	GO:0006355,null	regulation of transcription, DNA-templated,null
PCHAS_1101600	P. chabaudi chabaudi	HCNGP-like protein, putative	A0A077TKD0	OG5_159765	260	null,null	null,null	GO:0006355,null	regulation of transcription, DNA-templated,null
PKNH_1031800	P. knowlesi strain H	HCNGP-like protein, putative	B3L6Q4	OG5_159765	295	null,null	null,null	GO:0006355,null	regulation of transcription, DNA-templated,null
PF3D7_1120900	P. falciparum 3D7	heat shock factor-binding protein 1	Q8IIF8	OG5_155057	113	GO:0003714,GO:0005515	transcription corepressor activity,protein binding	null,null	null,null
PBANKA_0927400	P. berghei ANKA	heat shock factor-binding protein 1, putative	A0A077XC31	OG5_155057	122	GO:0003714,GO:0030544	transcription corepressor activity,Hsp70 protein binding	null,null	null,null
PCHAS_0916900	P. chabaudi chabaudi	heat shock factor-binding protein 1, putative	A0A077XEP4	OG5_155057	122	GO:0003714,null	transcription corepressor activity,null	null,null	null,null
PKNH_0918600	P. knowlesi strain H	heat shock factor-binding protein 1, putative	B3L512	OG5_155057	106	GO:0003714,null	transcription corepressor activity,null	null,null	null,null
PVX_091665	P. vivax Sal-1	heat shock factor-binding protein 1, putative	A5K4M1	OG5_155057	106	null,null	null,null	null,null	null,null
TGME49_257990	T. gondii ME49	heat shock protein 101, putative	null	OG5_126636	927	GO:0005524, GO:0016887, GO:0008134,null	ATP binding, ATPase activity, transcription factor binding,null	GO:0019538, GO:0006355,null	protein metabolic process, regulation of transcription, DNA-templated,
PF3D7_1118600	P. falciparum 3D7	histone acetyltransferase	Q8III2	OG5_126735	608	GO:0016747,GO:0004402	transferase activity, transferring acyl groups other than amino-acyl groups,histone acetyltransferase activity	GO:0006355,GO:0043983, GO:0043984, GO:0043981, GO:0043982	regulation of transcription, DNA-templated,histone H4-K12 acetylation, histone H4-K16 acetylation, histone H4-K5 acetylation, histone H4-K8 acetylation
PVX_089200	P. vivax Sal-1	histone acetyltransferase GCN5, putative	A5K5L7	OG5_127781	1521	GO:0008080, GO:0004402, GO:0005515,null	N-acetyltransferase activity, histone acetyltransferase activity, protein binding,null	GO:0006355,null	regulation of transcription, DNA-templated,null
EMWEY_00043000	E. maxima Weybridge	histone acetyltransferase, putative	null	OG5_126735	756	GO:0016747,null	transferase activity, transferring acyl groups other than amino-acyl groups,null	GO:0006355,null	regulation of transcription, DNA-templated,null
ETH_00030635	E. tenella strain Houghton	histone acetyltransferase, putative	null	OG5_126735	593	GO:0016747,null	transferase activity, transferring acyl groups other than amino-acyl groups,null	GO:0006355,null	regulation of transcription, DNA-templated,null
PBANKA_0929500	P. berghei ANKA	histone acetyltransferase, putative	null	OG5_126735	486	GO:0016747,GO:0004402	transferase activity, transferring acyl groups other than amino-acyl groups,histone acetyltransferase activity	GO:0006355,GO:0043983, GO:0043984, GO:0043981, GO:0043982	regulation of transcription, DNA-templated,histone H4-K12 acetylation, histone H4-K16 acetylation, histone H4-K5 acetylation, histone H4-K8 acetylation
PCHAS_0914800	P. chabaudi chabaudi	histone acetyltransferase, putative	A0A077XCT3	OG5_126735	486	GO:0016747,null	transferase activity, transferring acyl groups other than amino-acyl groups,null	GO:0006355,null	regulation of transcription, DNA-templated,null
PKNH_0916300	P. knowlesi strain H	histone acetyltransferase, putative	B3L4Y9	OG5_126735	598	GO:0016747,null	transferase activity, transferring acyl groups other than amino-acyl groups,null	GO:0006355,null	regulation of transcription, DNA-templated,null
PVX_091565	P. vivax Sal-1	histone acetyltransferase, putative	A5K4J9	OG5_126735	629	GO:0003676, GO:0016747, GO:0008270,null	nucleic acid binding, transferase activity, transferring acyl groups other than amino-acyl groups, zinc ion binding,null	GO:0006355,null	regulation of transcription, DNA-templated,null
PBANKA_1222000	P. berghei ANKA	histone deacetylase complex subunit SAP18, putative	A0A077XH51	OG5_152508	727	null,null	null,null	null,null	null,null
PCHAS_1222700	P. chabaudi chabaudi	histone deacetylase complex subunit SAP18, putative	A0A077TPF4	OG5_152508	662	null,null	null,null	null,null	null,null
PF3D7_0711400	P. falciparum 3D7	histone deacetylase complex subunit SAP18, putative	Q8IBX6	OG5_152508	728	null,GO:0003714	null,transcription corepressor activity	null,GO:0006357	null,regulation of transcription by RNA polymerase II
PKNH_0110100	P. knowlesi strain H	histone deacetylase complex subunit SAP18, putative	B3KZ60	OG5_152508	748	null,null	null,null	null,null	null,null
PCHAS_1318400	P. chabaudi chabaudi	histone deacetylase, putative	A0A077TT98	OG5_130121	1038	GO:0070403,null	NAD+ binding,null	null,null	null,null
TGME49_318330	T. gondii ME49	histone lysine acetyltransferase MYST-A	S8GS75	OG5_126735	471	GO:0004402, GO:0016747,null	histone acetyltransferase activity, transferase activity, transferring acyl groups other than amino-acyl groups,null	GO:0006355,null	regulation of transcription, DNA-templated,
TGP89_318330	T. gondii p89	histone lysine acetyltransferase MYST-A	null	OG5_126735	461	GO:0004402, GO:0016747,null	histone acetyltransferase activity, transferase activity, transferring acyl groups other than amino-acyl groups,null	GO:0006355,null	regulation of transcription, DNA-templated,
TGME49_207080	T. gondii ME49	histone lysine acetyltransferase MYST-B	S8ESL0	OG5_126735	1086	GO:0004402, GO:0016747,null	histone acetyltransferase activity, transferase activity, transferring acyl groups other than amino-acyl groups,null	GO:0006355,null	regulation of transcription, DNA-templated,
TGP89_207080	T. gondii p89	histone lysine acetyltransferase MYST-B	null	OG5_126735	1087	GO:0004402, GO:0016747,null	histone acetyltransferase activity, transferase activity, transferring acyl groups other than amino-acyl groups,null	GO:0006355,null	regulation of transcription, DNA-templated,
ETH_00024670	E. tenella strain Houghton	Hsc70/Hsp90-organizing protein, putative	null	OG5_128289	633	GO:0003700, GO:0005515,null	DNA binding transcription factor activity, protein binding,null	GO:0006355,null	regulation of transcription, DNA-templated,null
BBOV_III001590	B. bovis T2Bo	hypothetical protein	A7AME2	OG5_214367	408	null,null	null,null	GO:0016570, GO:0006368,null	Histone modification, transcription elongation from RNA polymerase II promoter,
BBOV_III004690	B. bovis T2Bo	hypothetical protein	A7AN98	OG5_191872	276	null,null	null,null	GO:0016570, GO:0006368,null	Histone modification, transcription elongation from RNA polymerase II promoter,
cyc_01404	C. cayetanensis strain CHN_HEN01	hypothetical protein	null	OG5_188268	333	null,null	null,null	GO:0006355,null	regulation of transcription, DNA-templated,
cyc_05631	C. cayetanensis strain CHN_HEN01	hypothetical protein	null	cyc_05631	323	GO:0003713,null	transcription coactivator activity,null	GO:0006406, GO:0045893,null	mRNA export from nucleus, positive regulation of transcription, DNA-templated,null
cyc_07216	C. cayetanensis strain CHN_HEN01	hypothetical protein	null	cyc_07216	216	GO:0003677, GO:0003700, GO:0005507,null	DNA binding, DNA binding transcription factor activity, copper ion binding,null	GO:0006355,null	regulation of transcription, DNA-templated,
cyc_07290	C. cayetanensis strain CHN_HEN01	hypothetical protein	null	OG5_128643	169	null,null	null,null	GO:0016480,null	negative regulation of transcription by RNA polymerase III,
ETH_00031025	E. tenella strain Houghton	hypothetical protein	null	OG5_171227	380	null,null	null,null	GO:0051090,null	regulation of DNA binding transcription factor activity,
ETH_00043170	E. tenella strain Houghton	hypothetical protein	null	OG5_129333	208	GO:0003677,null	DNA binding,null	GO:0006355,null	regulation of transcription, DNA-templated,
NCLIV_026170	N. caninum Liverpool	hypothetical protein	F0VGI4	OG5_128605	145	GO:0008270,null	zinc ion binding,null	GO:0032786, GO:0006355,null	positive regulation of DNA-templated transcription, elongation, regulation of transcription, DNA-templated,
NCLIV_032880	N. caninum Liverpool	hypothetical protein	F0VIE0	OG5_129333	1305	GO:0003677, GO:0003676,null	DNA binding, nucleic acid binding,null	GO:0006355,null	regulation of transcription, DNA-templated,
NCLIV_035610	N. caninum Liverpool	hypothetical protein	F0VJ69	OG5_130866	417	GO:0003723,null	RNA binding,null	GO:0006355,null	regulation of transcription, DNA-templated,
NCLIV_046860	N. caninum Liverpool	hypothetical protein	F0VLX6	OG5_128731	165	GO:0001104,null	RNA polymerase II transcription cofactor activity,null	GO:0006355,null	regulation of transcription, DNA-templated,
NCLIV_053000	N. caninum Liverpool	hypothetical protein	F0VLC3	OG5_126735	1356	GO:0016747,null	transferase activity, transferring acyl groups other than amino-acyl groups,null	GO:0006355,null	regulation of transcription, DNA-templated,null
NCLIV_068900	N. caninum Liverpool	hypothetical protein	null	OG5_127689	549	null,null	null,null	GO:0006355,null	regulation of transcription, DNA-templated,
PVX_118045	P. vivax Sal-1	hypothetical protein	A5K3S0	OG5_166889	74	null,null	null,null	null,null	null,null
PY00358	P. yoelii yoelii 17XNL	hypothetical protein	Q7RSJ7	OG5_141228	321	null,null	null,null	null,null	null,null
PY00674	P. yoelii yoelii 17XNL	hypothetical protein	Q7RRP4	OG5_167382	1409	null,null	null,null	null,null	null,null
PY00705	P. yoelii yoelii 17XNL	hypothetical protein	Q7RRL4	OG5_128731	133	GO:0001104,null	RNA polymerase II transcription cofactor activity,null	GO:0006355,null	regulation of transcription, DNA-templated,null
PY00720	P. yoelii yoelii 17XNL	hypothetical protein	Q7RRJ9	OG5_167169	225	null,null	null,null	null,null	null,null
PY00757	P. yoelii yoelii 17XNL	hypothetical protein	Q7RRG4	OG5_130170	954	null,null	null,null	null,null	null,null
PY00872	P. yoelii yoelii 17XNL	hypothetical protein	Q7RR64	OG5_147466	516	null,null	null,null	null,null	null,null
PY01022	P. yoelii yoelii 17XNL	hypothetical protein	Q7RQS0	OG5_152312	133	null,null	null,null	null,null	null,null
PY01087	P. yoelii yoelii 17XNL	hypothetical protein	null	OG5_159961	1574	null,null	null,null	null,null	null,null
PY01299	P. yoelii yoelii 17XNL	hypothetical protein	Q7RQ05	OG5_129799	101	null,null	null,null	null,null	null,null
PY01696	P. yoelii yoelii 17XNL	hypothetical protein	Q7RNW7	OG5_146934	205	GO:0001104,null	RNA polymerase II transcription cofactor activity,null	GO:0006357,null	regulation of transcription by RNA polymerase II,null
PY01705	P. yoelii yoelii 17XNL	hypothetical protein	Q7RNV8	OG5_161777	1730	null,null	null,null	null,null	null,null
PY01911	P. yoelii yoelii 17XNL	hypothetical protein	Q7RNA9	OG5_128150	771	GO:0003676,null	nucleic acid binding,null	null,null	null,null
PY02083	P. yoelii yoelii 17XNL	hypothetical protein	Q7RMU5	OG5_167104	817	null,null	null,null	null,null	null,null
PY02188	P. yoelii yoelii 17XNL	hypothetical protein	Q7RMJ2	OG5_150587	262	null,null	null,null	null,null	null,null
PY02470	P. yoelii yoelii 17XNL	hypothetical protein	Q7RLS0	OG5_165042	569	null,null	null,null	null,null	null,null
PY02593	P. yoelii yoelii 17XNL	hypothetical protein	Q7RLF2	OG5_165542	276	null,null	null,null	null,null	null,null
PY02855	P. yoelii yoelii 17XNL	hypothetical protein	Q7RKP5	OG5_156397	1349	null,null	null,null	null,null	null,null
PY02861	P. yoelii yoelii 17XNL	hypothetical protein	Q7RKN9	OG5_128643	232	null,null	null,null	GO:0016480,null	negative regulation of transcription by RNA polymerase III,null
PY02909	P. yoelii yoelii 17XNL	hypothetical protein	Q7RKJ2	OG5_147401	192	null,null	null,null	null,null	null,null
PY03395	P. yoelii yoelii 17XNL	hypothetical protein	Q7RJ68	OG5_141743	1574	null,null	null,null	GO:0045892,null	negative regulation of transcription, DNA-templated,null
PY03412	P. yoelii yoelii 17XNL	hypothetical protein	Q7RJ51	OG5_147482	302	GO:0005515, GO:0008270,null	protein binding, zinc ion binding,null	null,null	null,null
PY03466	P. yoelii yoelii 17XNL	hypothetical protein	Q7RJ00	OG5_152440	1860	GO:0003676,null	nucleic acid binding,null	null,null	null,null
PY03467	P. yoelii yoelii 17XNL	hypothetical protein	Q7RIZ9	OG5_147394	310	GO:0005524,null	ATP binding,null	GO:0006367,null	transcription initiation from RNA polymerase II promoter,null
PY03576	P. yoelii yoelii 17XNL	hypothetical protein	Q7RIP1	OG5_155057	135	null,null	null,null	null,null	null,null
PY04077	P. yoelii yoelii 17XNL	hypothetical protein	Q7RHB2	OG5_154773	227	null,null	null,null	null,null	null,null
PY04373	P. yoelii yoelii 17XNL	hypothetical protein	Q7RGH4	OG5_159765	263	null,null	null,null	GO:0006355,null	regulation of transcription, DNA-templated,null
PY04440	P. yoelii yoelii 17XNL	hypothetical protein	Q7RGA7	OG5_136933	536	GO:0003677, GO:0003899,null	DNA binding, DNA-directed 5'-3' RNA polymerase activity,null	GO:0006351,null	transcription, DNA-templated,null
PY04488	P. yoelii yoelii 17XNL	hypothetical protein	Q7RG61	OG5_167351	313	GO:0003677,null	DNA binding,null	GO:0006355,null	regulation of transcription, DNA-templated,null
PY04509	P. yoelii yoelii 17XNL	hypothetical protein	Q7RG41	OG5_163138	328	null,null	null,null	null,null	null,null
PY04660	P. yoelii yoelii 17XNL	hypothetical protein	Q7RFP5	OG5_129096	327	null,null	null,null	GO:0006289, GO:0006355,null	nucleotide-excision repair, regulation of transcription, DNA-templated,null
PY04679	P. yoelii yoelii 17XNL	hypothetical protein	Q7RFM6	OG5_127146	452	null,null	null,null	null,null	null,null
PY04776	P. yoelii yoelii 17XNL	hypothetical protein	Q7RFD1	OG5_142894	94	null,null	null,null	null,null	null,null
PY04968	P. yoelii yoelii 17XNL	hypothetical protein	Q7REU5	OG5_158815	602	GO:0008270,null	zinc ion binding,null	GO:0006355,null	regulation of transcription, DNA-templated,null
PY05165	P. yoelii yoelii 17XNL	hypothetical protein	Q7REA0	OG5_129228	613	null,null	null,null	null,null	null,null
PY05232	P. yoelii yoelii 17XNL	hypothetical protein	Q7RE36	OG5_162092	490	null,null	null,null	null,null	null,null
PY05431	P. yoelii yoelii 17XNL	hypothetical protein	Q7RDJ1	OG5_167259	203	GO:0003899,null	DNA-directed 5'-3' RNA polymerase activity,null	GO:0006351,null	transcription, DNA-templated,null
PY05680	P. yoelii yoelii 17XNL	hypothetical protein	Q7RCU7	OG5_157703	1442	GO:0005515, GO:0008270,null	protein binding, zinc ion binding,null	null,null	null,null
PY05931	P. yoelii yoelii 17XNL	hypothetical protein	Q7RC53	OG5_160858	668	GO:0005488,null	binding,null	null,null	null,null
PY06128	P. yoelii yoelii 17XNL	hypothetical protein	Q7RBL5	OG5_158082	1974	null,null	null,null	null,null	null,null
PY06189	P. yoelii yoelii 17XNL	hypothetical protein	Q7RBF5	OG5_128456	976	null,null	null,null	null,null	null,null
PY06377	P. yoelii yoelii 17XNL	hypothetical protein	Q7RAX2	OG5_128595	102	null,null	null,null	null,null	null,null
PY06599	P. yoelii yoelii 17XNL	hypothetical protein	Q7RAA3	OG5_127689	165	null,null	null,null	GO:0006355,null	regulation of transcription, DNA-templated,null
PY06865	P. yoelii yoelii 17XNL	hypothetical protein	Q7R9J7	OG5_157703	706	null,null	null,null	null,null	null,null
PY07255	P. yoelii yoelii 17XNL	hypothetical protein	Q7R8G8	OG5_128501	100	null,null	null,null	GO:0006355,null	regulation of transcription, DNA-templated,null
PY07350	P. yoelii yoelii 17XNL	hypothetical protein	Q7R873	OG5_149953	537	null,null	null,null	null,null	null,null
PY07463	P. yoelii yoelii 17XNL	hypothetical protein	Q7R7W5	OG5_129159	61	null,null	null,null	null,null	null,null
TGME49_228120	T. gondii ME49	hypothetical protein	S8GFS8	OG5_240653	3945	GO:0003677,null	DNA binding,null	GO:0006355, GO:0009725,null	regulation of transcription, DNA-templated, response to hormone,
TGME49_234640	T. gondii ME49	hypothetical protein	S8G567	OG5_229190	1625	GO:0005515,null	protein binding,null	GO:0006355,null	regulation of transcription, DNA-templated,
TGME49_248110	T. gondii ME49	hypothetical protein	B6KH35	OG5_222738	498	null,null	null,null	GO:0016480,null	negative regulation of transcription by RNA polymerase III,
TGME49_271250	T. gondii ME49	hypothetical protein	S8F1K3	OG5_130866	418	GO:0003723,null	RNA binding,null	GO:0006355,null	regulation of transcription, DNA-templated,
EMWEY_00008320	E. maxima Weybridge	hypothetical protein, conserved	null	OG5_enec|ENH_00038180	551	GO:0003713,null	transcription coactivator activity,null	GO:0006406, GO:0045893,null	mRNA export from nucleus, positive regulation of transcription, DNA-templated,null
EMWEY_00027090	E. maxima Weybridge	hypothetical protein, conserved	null	OG5_139221	588	null,null	null,null	GO:0006355,null	regulation of transcription, DNA-templated,
EMWEY_00027820	E. maxima Weybridge	hypothetical protein, conserved	null	OG5_128501	404	null,null	null,null	GO:0006355,null	regulation of transcription, DNA-templated,
EMWEY_00046980	E. maxima Weybridge	hypothetical protein, conserved	null	OG5_emax|EMWEY_00046980	300	null,null	null,null	GO:0006355,null	regulation of transcription, DNA-templated,
ETH_00005255	E. tenella strain Houghton	hypothetical protein, conserved	null	OG5_128643	266	null,null	null,null	GO:0016480,null	negative regulation of transcription by RNA polymerase III,
ETH_00019745	E. tenella strain Houghton	hypothetical protein, conserved	null	OG5_188268	168	null,null	null,null	GO:0006355,null	regulation of transcription, DNA-templated,
ETH_00020320	E. tenella strain Houghton	hypothetical protein, conserved	null	OG5_enec|ENH_00038180	580	GO:0003713,null	transcription coactivator activity,null	GO:0006406, GO:0045893,null	mRNA export from nucleus, positive regulation of transcription, DNA-templated,null
ETH_00022080	E. tenella strain Houghton	hypothetical protein, conserved	null	OG5_139221	557	null,null	null,null	GO:0006355,null	regulation of transcription, DNA-templated,
ETH_00030855	E. tenella strain Houghton	hypothetical protein, conserved	null	OG5_126585	1102	GO:0003700,null	DNA binding transcription factor activity,null	GO:0006355,null	regulation of transcription, DNA-templated,null
ETH_00043215	E. tenella strain Houghton	hypothetical protein, conserved	null	OG5_128501	78	null,null	null,null	GO:0006355,null	regulation of transcription, DNA-templated,
PVX_000710	P. vivax Sal-1	hypothetical protein, conserved	A5KAI9	OG5_165421	1438	null,null	null,null	null,null	null,null
PVX_000860	P. vivax Sal-1	hypothetical protein, conserved	A5KAL9	OG5_141743	1492	null,null	null,null	GO:0045892,null	negative regulation of transcription, DNA-templated,null
PVX_003890	P. vivax Sal-1	hypothetical protein, conserved	A5KBP0	OG5_142894	222	GO:0003676,null	nucleic acid binding,null	null,null	null,null
PVX_080175	P. vivax Sal-1	hypothetical protein, conserved	A5K9E4	OG5_147466	507	null,null	null,null	null,null	null,null
PVX_080225	P. vivax Sal-1	hypothetical protein, conserved	A5K9F4	OG5_167351	323	GO:0003677,null	DNA binding,null	GO:0006355,null	regulation of transcription, DNA-templated,null
PVX_082800	P. vivax Sal-1	hypothetical protein, conserved	A5K819	OG5_158815	635	GO:0030528, GO:0008270,null	obsolete transcription regulator activity, zinc ion binding,null	GO:0006355,null	regulation of transcription, DNA-templated,null
PVX_084860	P. vivax Sal-1	hypothetical protein, conserved	A5K0R5,A5K0R6	OG5_157703	5654	GO:0003677, GO:0005515, GO:0008270,null	DNA binding, protein binding, zinc ion binding,null	GO:0006355,null	regulation of transcription, DNA-templated,null
PVX_086120	P. vivax Sal-1	hypothetical protein, conserved	A5K1G3	OG5_128378	2637	GO:0005509,null	calcium ion binding,null	GO:0007155, GO:0032784, GO:0006357,null	cell adhesion, regulation of DNA-templated transcription, elongation, regulation of transcription by RNA polymerase II,null
PVX_087700	P. vivax Sal-1	hypothetical protein, conserved	A5KA38	OG5_163866	1327	null,null	null,null	null,null	null,null
PVX_088105	P. vivax Sal-1	hypothetical protein, conserved	A5KAB9	OG5_152508	773	GO:0003714,null	transcription corepressor activity,null	GO:0006357,null	regulation of transcription by RNA polymerase II,null
PVX_088195	P. vivax Sal-1	hypothetical protein, conserved	A5KAD5	OG5_128501	221	GO:0003700,null	DNA binding transcription factor activity,null	GO:0006355,null	regulation of transcription, DNA-templated,null
PVX_089160	P. vivax Sal-1	hypothetical protein, conserved	A5K5L0	OG5_167104	805	null,null	null,null	null,null	null,null
PVX_091280	P. vivax Sal-1	hypothetical protein, conserved	A5K4E2	OG5_128067	677	GO:0003677,null	DNA binding,null	GO:0006260,null	DNA replication,null
PVX_092050	P. vivax Sal-1	hypothetical protein, conserved	A5K4U8	OG5_128007	583	GO:0030528,null	obsolete transcription regulator activity,null	GO:0006355,null	regulation of transcription, DNA-templated,null
PVX_092695	P. vivax Sal-1	hypothetical protein, conserved	A5K576	OG5_147482	426	GO:0003677, GO:0005515, GO:0008270,null	DNA binding, protein binding, zinc ion binding,null	GO:0006355,null	regulation of transcription, DNA-templated,null
PVX_092835	P. vivax Sal-1	hypothetical protein, conserved	A5K5A4	OG5_147394	377	GO:0005524,null	ATP binding,null	GO:0006367,null	transcription initiation from RNA polymerase II promoter,null
PVX_092855	P. vivax Sal-1	hypothetical protein, conserved	A5K5A8	OG5_167169	642	null,null	null,null	null,null	null,null
PVX_094600	P. vivax Sal-1	hypothetical protein, conserved	A5K7A2	OG5_156823	3599	GO:0003677, GO:0005515, GO:0008270,null	DNA binding, protein binding, zinc ion binding,null	GO:0006355,null	regulation of transcription, DNA-templated,null
PVX_094730	P. vivax Sal-1	hypothetical protein, conserved	A5K7C7	OG5_128456	1756	null,null	null,null	null,null	null,null
PVX_096185	P. vivax Sal-1	hypothetical protein, conserved	A5KC47	OG5_141752	446	null,null	null,null	null,null	null,null
PVX_097610	P. vivax Sal-1	hypothetical protein, conserved	A5KAT8	OG5_159765	294	null,null	null,null	GO:0006355,null	regulation of transcription, DNA-templated,null
PVX_097840	P. vivax Sal-1	hypothetical protein, conserved	A5KAY4	OG5_142490	297	null,null	null,null	null,null	null,null
PVX_099060	P. vivax Sal-1	hypothetical protein, conserved	A5K6J3	OG5_129159	335	GO:0003677, GO:0003676,null	DNA binding, nucleic acid binding,null	null,null	null,null
PVX_099790	P. vivax Sal-1	hypothetical protein, conserved	A5K6Y9	OG5_147401	193	GO:0003700,null	DNA binding transcription factor activity,null	GO:0006355,null	regulation of transcription, DNA-templated,null
PVX_100510	P. vivax Sal-1	hypothetical protein, conserved	A5K8H6	OG5_160858	959	GO:0005488, GO:0005515,null	binding, protein binding,null	null,null	null,null
PVX_100970	P. vivax Sal-1	hypothetical protein, conserved	A5K8R7	OG5_152440	2152	GO:0003723, GO:0003676,null	RNA binding, nucleic acid binding,null	null,null	null,null
PVX_113985	P. vivax Sal-1	hypothetical protein, conserved	A5K208	OG5_162092	1328	null,null	null,null	null,null	null,null
PVX_114365	P. vivax Sal-1	hypothetical protein, conserved	A5K284	OG5_167293	406	null,null	null,null	null,null	null,null
PVX_116980	P. vivax Sal-1	hypothetical protein, conserved	A5K360	OG5_146934	206	GO:0001104,null	RNA polymerase II transcription cofactor activity,null	GO:0006357,null	regulation of transcription by RNA polymerase II,null
PVX_117525	P. vivax Sal-1	hypothetical protein, conserved	A5K3G8	OG5_167384	772	GO:0003899,null	DNA-directed 5'-3' RNA polymerase activity,null	GO:0006351,null	transcription, DNA-templated,null
PVX_117535	P. vivax Sal-1	hypothetical protein, conserved	A5K3H0	OG5_165277	1313	GO:0046872,null	metal ion binding,null	null,null	null,null
PVX_117580	P. vivax Sal-1	hypothetical protein, conserved	A5K3H9	OG5_167382	1483	GO:0005488,null	binding,null	null,null	null,null
PVX_117910	P. vivax Sal-1	hypothetical protein, conserved	A5K3P4	OG5_130121	1259	GO:0003677, GO:0070403,null	DNA binding, NAD+ binding,null	GO:0006342,null	chromatin silencing,null
PVX_118630	P. vivax Sal-1	hypothetical protein, conserved	A5K437	OG5_128731	129	GO:0001104,null	RNA polymerase II transcription cofactor activity,null	GO:0006355,null	regulation of transcription, DNA-templated,null
PVX_119505	P. vivax Sal-1	hypothetical protein, conserved	A5KB93	OG5_149953	1685	GO:0003677,null	DNA binding,null	GO:0006355,null	regulation of transcription, DNA-templated,null
PVX_119615	P. vivax Sal-1	hypothetical protein, conserved	A5KBB5	OG5_158082	4067	GO:0003677, GO:0005515, GO:0008270,null	DNA binding, protein binding, zinc ion binding,null	GO:0006355,null	regulation of transcription, DNA-templated,null
PVX_119745	P. vivax Sal-1	hypothetical protein, conserved	A5KBE0	OG5_163138	325	null,null	null,null	null,null	null,null
PVX_121965	P. vivax Sal-1	hypothetical protein, conserved	A5JZ18	OG5_156397	2656	null,null	null,null	null,null	null,null
PVX_122170	P. vivax Sal-1	hypothetical protein, conserved	A5JZ59	OG5_165542	359	null,null	null,null	null,null	null,null
PVX_123865	P. vivax Sal-1	hypothetical protein, conserved	A5K047	OG5_165042	1270	null,null	null,null	null,null	null,null
PY01894	P. yoelii yoelii 17XNL	KED, putative	Q7RNC6	OG5_152508	687	null,null	null,null	null,null	null,null
PY04114	P. yoelii yoelii 17XNL	KED, putative	Q7RH75	OG5_128378	484	null,null	null,null	null,null	null,null
cyc_05715	C. cayetanensis strain CHN_HEN01	kh domain-containing protein	null	OG5_130866	472	null,null	null,null	GO:0006355,null	regulation of transcription, DNA-templated,
ETH_00027005	E. tenella strain Houghton	KH domain-containing protein, putative	null	OG5_130866	462	null,null	null,null	GO:0006355,null	regulation of transcription, DNA-templated,
PBANKA_1321400	P. berghei ANKA	large ribosomal subunit nuclear export factor, putative	A0A077XIG7	OG5_167382	1415	null,null	null,null	null,null	null,null
PCHAS_1324700	P. chabaudi chabaudi	large ribosomal subunit nuclear export factor, putative	A0A077TNR3	OG5_167382	1398	null,null	null,null	null,null	null,null
PF3D7_1457700	P. falciparum 3D7	large ribosomal subunit nuclear export factor, putative	Q8IKQ3	OG5_167382	1478	null,null	null,null	GO:0006355, GO:0006351,null	regulation of transcription, DNA-templated, transcription, DNA-templated,null
PKNH_1224100	P. knowlesi strain H	large ribosomal subunit nuclear export factor, putative	B3L9I8	OG5_167382	1499	null,null	null,null	null,null	null,null
PY02049	P. yoelii yoelii 17XNL	maebl	Q7RMX9	OG5_141752	597	null,null	null,null	null,null	null,null
TGP89_248110	T. gondii p89	Maf1 regulator	null	OG5_222738	493	null,null	null,null	GO:0016480,null	negative regulation of transcription by RNA polymerase III,
PY02329	P. yoelii yoelii 17XNL	mature parasite-infected erythrocyte surface antigen	Q7RM58	OG5_167293	499	null,null	null,null	null,null	null,null
TGME49_270450	T. gondii ME49	MCM2/3/5 family protein	null	OG5_157083	1376	GO:0005524, GO:0003677, GO:0016851, GO:0008134,null	ATP binding, DNA binding, magnesium chelatase activity, transcription factor binding,null	GO:0006260, GO:0015995, GO:0015979, GO:0006355,null	DNA replication, chlorophyll biosynthetic process, photosynthesis, regulation of transcription, DNA-templated,
TGP89_270450	T. gondii p89	MCM2/3/5 family protein	null	OG5_157083	1285	GO:0005524, GO:0003677, GO:0016851, GO:0008134,null	ATP binding, DNA binding, magnesium chelatase activity, transcription factor binding,null	GO:0006260, GO:0015995, GO:0015979, GO:0006355,null	DNA replication, chlorophyll biosynthetic process, photosynthesis, regulation of transcription, DNA-templated,
cyc_04334	C. cayetanensis strain CHN_HEN01	mediator complex subunit med31	null	OG5_128731	1079	GO:0001104,null	RNA polymerase II transcription cofactor activity,null	GO:0006355,null	regulation of transcription, DNA-templated,
TGME49_225970	T. gondii ME49	mediator complex subunit MED31	S8GF82	OG5_128731	209	GO:0001104,null	RNA polymerase II transcription cofactor activity,null	GO:0006355,null	regulation of transcription, DNA-templated,
TGP89_225970	T. gondii p89	mediator complex subunit MED31	null	OG5_128731	203	GO:0001104,null	RNA polymerase II transcription cofactor activity,null	GO:0006355,null	regulation of transcription, DNA-templated,
cgd1_1700	C. parvum Iowa II	Mediator complex subunit Med7	Q5CSQ7	OG5_194925	776	GO:0003700, GO:0043565, GO:0008270,null	DNA binding transcription factor activity, sequence-specific DNA binding, zinc ion binding,null	GO:0006355,null	regulation of transcription, DNA-templated,null
PBANKA_1301200	P. berghei ANKA	mediator of RNA polymerase II transcription subunit 31, putative	A0A077XFH6	OG5_128731	134	GO:0001104,null	RNA polymerase II transcription cofactor activity,null	GO:0006355,GO:0006366	regulation of transcription, DNA-templated,transcription by RNA polymerase II
PCHAS_1304400	P. chabaudi chabaudi	mediator of RNA polymerase II transcription subunit 31, putative	A0A077TSV4	OG5_128731	134	GO:0001104,null	RNA polymerase II transcription cofactor activity,null	GO:0006355,GO:0006366	regulation of transcription, DNA-templated,transcription by RNA polymerase II
PF3D7_1475000	P. falciparum 3D7	mediator of RNA polymerase II transcription subunit 31, putative	Q8IK88	OG5_128731	132	GO:0001104,null	RNA polymerase II transcription cofactor activity,null	GO:0006355,GO:0006366	regulation of transcription, DNA-templated,transcription by RNA polymerase II
PKNH_1245300	P. knowlesi strain H	mediator of RNA polymerase II transcription subunit 31, putative	B3LA45	OG5_128731	129	GO:0001104,null	RNA polymerase II transcription cofactor activity,null	GO:0006355,GO:0006366	regulation of transcription, DNA-templated,transcription by RNA polymerase II
PBANKA_1332900	P. berghei ANKA	mediator of RNA polymerase II transcription subunit 6, putative	A0A077XGA8	OG5_146934	218	GO:0001104,null	RNA polymerase II transcription cofactor activity,null	GO:0006357,null	regulation of transcription by RNA polymerase II,null
PCHAS_1337500	P. chabaudi chabaudi	mediator of RNA polymerase II transcription subunit 6, putative	A0A077TR79	OG5_146934	214	GO:0001104,null	RNA polymerase II transcription cofactor activity,null	GO:0006357,null	regulation of transcription by RNA polymerase II,null
PF3D7_1469700	P. falciparum 3D7	mediator of RNA polymerase II transcription subunit 6, putative	Q8IKE0	OG5_146934	205	GO:0001104, GO:0030528,null	RNA polymerase II transcription cofactor activity, obsolete transcription regulator activity,null	GO:0006357, GO:0006351,null	regulation of transcription by RNA polymerase II, transcription, DNA-templated,null
PKNH_1211300	P. knowlesi strain H	mediator of RNA polymerase II transcription subunit 6, putative	B3L959	OG5_146934	214	GO:0001104,null	RNA polymerase II transcription cofactor activity,null	GO:0006357,null	regulation of transcription by RNA polymerase II,null
PBANKA_0708700	P. berghei ANKA	mediator of RNA polymerase II transcription subunit 7, putative	null	OG5_146249	263	GO:0001104,null	RNA polymerase II transcription cofactor activity,null	GO:0006357,null	regulation of transcription by RNA polymerase II,null
PCHAS_0717800	P. chabaudi chabaudi	mediator of RNA polymerase II transcription subunit 7, putative	A0A077TIV0	OG5_146249	263	GO:0001104,null	RNA polymerase II transcription cofactor activity,null	GO:0006357,null	regulation of transcription by RNA polymerase II,null
PF3D7_0822100	P. falciparum 3D7	mediator of RNA polymerase II transcription subunit 7, putative	Q8IB55	OG5_146249	234	GO:0001104,null	RNA polymerase II transcription cofactor activity,null	GO:0006357,null	regulation of transcription by RNA polymerase II,null
PKNH_1316100	P. knowlesi strain H	mediator of RNA polymerase II transcription subunit 7, putative	B3L170	OG5_146249	243	GO:0001104,null	RNA polymerase II transcription cofactor activity,null	GO:0006357,null	regulation of transcription by RNA polymerase II,null
PVX_089260	P. vivax Sal-1	mediator of RNA polymerase II transcription subunit 7, putative	A5K5M9	OG5_146249	232	GO:0001104, GO:0003713,null	RNA polymerase II transcription cofactor activity, transcription coactivator activity,null	GO:0045893, GO:0006357,null	positive regulation of transcription, DNA-templated, regulation of transcription by RNA polymerase II,null
PBANKA_1122300	P. berghei ANKA	MEI2-like RNA-binding protein, putative	null	OG5_147139	445	GO:0003676,null	nucleic acid binding,null	null,GO:0020014	null,schizogony
PCHAS_1121800	P. chabaudi chabaudi	MEI2-like RNA-binding protein, putative	A0A077TQ01	OG5_147139	447	GO:0003676,null	nucleic acid binding,null	null,GO:0020014	null,schizogony
PF3D7_0623400	P. falciparum 3D7	MEI2-like RNA-binding protein, putative	C6KT70	OG5_147139	427	GO:0003676,null	nucleic acid binding,null	null,GO:0020014	null,schizogony
PKNH_1126800	P. knowlesi strain H	MEI2-like RNA-binding protein, putative	B3L7H5	OG5_147139	448	GO:0003676,null	nucleic acid binding,null	null,GO:0020014	null,schizogony
NCLIV_011190	N. caninum Liverpool	moz/SAS family protein, related	F0VAG3	OG5_126735	466	GO:0016747,null	transferase activity, transferring acyl groups other than amino-acyl groups,null	GO:0006355,null	regulation of transcription, DNA-templated,null
PY00909	P. yoelii yoelii 17XNL	MOZ/SAS family, putative	Q7RR28	OG5_126735	486	GO:0016747,null	transferase activity, transferring acyl groups other than amino-acyl groups,null	GO:0006355,null	regulation of transcription, DNA-templated,null
cyc_05576	C. cayetanensis strain CHN_HEN01	myst-family histone acetyltransferase	null	OG5_126735	393	GO:0016747,null	transferase activity, transferring acyl groups other than amino-acyl groups,null	GO:0006355,null	regulation of transcription, DNA-templated,null
EMWEY_00036640	E. maxima Weybridge	MYST-family histone acetyltransferase-A, putative	null	OG5_126735	523	GO:0016747,null	transferase activity, transferring acyl groups other than amino-acyl groups,null	GO:0006355,null	regulation of transcription, DNA-templated,null
ETH_00028840	E. tenella strain Houghton	MYST-family histone acetyltransferase-A, putative	null	OG5_126735	572	GO:0016747,null	transferase activity, transferring acyl groups other than amino-acyl groups,null	GO:0006355,null	regulation of transcription, DNA-templated,null
TGME49_288440	T. gondii ME49	NEK kinase	null	OG5_188280	4907	GO:0005524, GO:0000156, GO:0004672, GO:0016772,null	ATP binding, phosphorelay response regulator activity, protein kinase activity, transferase activity, transferring phosphorus-containing groups,null	GO:0000160, GO:0006468, GO:0006355,null	phosphorelay signal transduction system, protein phosphorylation, regulation of transcription, DNA-templated,
TGP89_288440A	T. gondii p89	NEK kinase	null	OG5_188280	3688	GO:0005524, GO:0000156, GO:0004672, GO:0016772,null	ATP binding, phosphorelay response regulator activity, protein kinase activity, transferase activity, transferring phosphorus-containing groups,null	GO:0000160, GO:0006468, GO:0006355,null	phosphorelay signal transduction system, protein phosphorylation, regulation of transcription, DNA-templated,
TGP89_288440B	T. gondii p89	NEK kinase	null	OG5_240524	1274	GO:0005524, GO:0000156, GO:0004672,null	ATP binding, phosphorelay response regulator activity, protein kinase activity,null	GO:0000160, GO:0006468, GO:0006355,null	phosphorelay signal transduction system, protein phosphorylation, regulation of transcription, DNA-templated,
TGP89_234640	T. gondii p89	Not1 amine-terminal domain, CCR4-NOT complex component	null	OG5_229190	1627	GO:0005515,null	protein binding,null	GO:0006355,null	regulation of transcription, DNA-templated,
TGME49_233020	T. gondii ME49	Not1 N-terminal domain, CCR4-Not complex component protein	B6KJY8	OG5_127689	778	null,null	null,null	GO:0006355,null	regulation of transcription, DNA-templated,
TGP89_233020	T. gondii p89	Not1 N-terminal domain, CCR4-Not complex component protein	null	OG5_127689	778	null,null	null,null	GO:0006355,null	regulation of transcription, DNA-templated,
ETH_00034050	E. tenella strain Houghton	NOT2 / NOT3 / NOT5 family domain-containing protein, putative	null	OG5_128007	319	null,null	null,null	GO:0006355,null	regulation of transcription, DNA-templated,
TGME49_257150	T. gondii ME49	NOT2 / NOT3 / NOT5 family protein	S8GBN9	OG5_128007	499	null,null	null,null	GO:0006355,null	regulation of transcription, DNA-templated,
TGP89_257150	T. gondii p89	NOT2 / NOT3 / NOT5 family protein	null	OG5_128007	499	null,null	null,null	GO:0006355,null	regulation of transcription, DNA-templated,
cyc_07001	C. cayetanensis strain CHN_HEN01	not2 not3 not5 domain-containing protein	null	OG5_127689	435	null,null	null,null	GO:0006355,null	regulation of transcription, DNA-templated,
cyc_03950	C. cayetanensis strain CHN_HEN01	not2 not3 not5 family protein	null	OG5_128007	264	null,null	null,null	GO:0006355,null	regulation of transcription, DNA-templated,
EMWEY_00043570	E. maxima Weybridge	NOT2/NOT3/NOT5 domain-containing protein, putative	null	EMWEY_00043570	774	null,null	null,null	GO:0006355,null	regulation of transcription, DNA-templated,
ETH_00024355	E. tenella strain Houghton	NOT2/NOT3/NOT5 domain-containing protein, putative	null	OG5_127689	731	null,null	null,null	GO:0006355,null	regulation of transcription, DNA-templated,
PVX_087955	P. vivax Sal-1	O1, putative	A5KA89	OG5_129560	920	null,null	null,null	GO:0009408, GO:0006986,null	response to heat, response to unfolded protein,null
PY05066	P. yoelii yoelii 17XNL	O1, putative	Q7REJ8	OG5_129560	822	null,null	null,null	null,null	null,null
PBANKA_0408300	P. berghei ANKA	phd finger protein, putative	A0A077X8C9	OG5_158082	3513	GO:0005515, GO:0008270,null	protein binding, zinc ion binding,null	null,null	null,null
PCHAS_0409200	P. chabaudi chabaudi	phd finger protein, putative	A0A077TM42	OG5_158082	3493	GO:0005515, GO:0008270,null	protein binding, zinc ion binding,null	null,null	null,null
PF3D7_0310200	P. falciparum 3D7	phd finger protein, putative	O77336	OG5_158082	4550	GO:0005515, GO:0008270,null	protein binding, zinc ion binding,null	null,GO:0042493	null,response to drug
PKNH_0832500	P. knowlesi strain H	phd finger protein, putative	B3L497	OG5_158082	3907	GO:0005515, GO:0008270,null	protein binding, zinc ion binding,null	null,null	null,null
PY05936	P. yoelii yoelii 17XNL	PHD-finger, putative	Q7RC48	OG5_158082	1167	null,null	null,null	null,null	null,null
PY07596	P. yoelii yoelii 17XNL	Plasmodium falciparum CG2	Q7R7J0	OG5_161777	540	null,null	null,null	null,null	null,null
PY01352	P. yoelii yoelii 17XNL	Plasmodium vivax PV1H14085_P	Q7RPV3	OG5_127345	137	GO:0003677, GO:0003899,null	DNA binding, DNA-directed 5'-3' RNA polymerase activity,null	GO:0006351,null	transcription, DNA-templated,null
PBANKA_1307400	P. berghei ANKA	poly(A)-specific ribonuclease PARN, putative	null	OG5_128150	782	GO:0003676,null	nucleic acid binding,null	null,null	null,null
PCHAS_1310600	P. chabaudi chabaudi	poly(A)-specific ribonuclease PARN, putative	A0A077TQG5	OG5_128150	760	GO:0003676,null	nucleic acid binding,null	null,null	null,null
PF3D7_1443500	P. falciparum 3D7	poly(A)-specific ribonuclease PARN, putative	Q8IL36	OG5_128150	862	GO:0003676, GO:0004535,GO:0044822	nucleic acid binding, poly(A)-specific ribonuclease activity,poly(A) RNA binding	null,null	null,null
PKNH_1238800	P. knowlesi strain H	poly(A)-specific ribonuclease PARN, putative	B3L9Y2	OG5_128150	857	GO:0003676,null	nucleic acid binding,null	null,null	null,null
PVX_118315	P. vivax Sal-1	poly(A)-specific ribonuclease PARN, putative	A5K3X5	OG5_128150	836	GO:0003676, GO:0016564,null	nucleic acid binding, obsolete transcription repressor activity,null	GO:0045892,null	negative regulation of transcription, DNA-templated,null
PVX_091040	P. vivax Sal-1	polyadenylate-binding protein-interacting protein 1, putative	A5K497	OG5_129463	3867	GO:0003677, GO:0003723, GO:0005488, GO:0005515,null	DNA binding, RNA binding, binding, protein binding,null	GO:0006412,null	translation,null
TGME49_266030	T. gondii ME49	pre-mRNA splicing factor, putative	S8GGV4	OG5_128828	524	GO:0005524, GO:0008134,null	ATP binding, transcription factor binding,null	GO:0006355,null	regulation of transcription, DNA-templated,
PY07258	P. yoelii yoelii 17XNL	probable DNA-directed RNA polymerase iii 34 kDa polypeptide	Q7R8G5	OG5_128634	299	GO:0003677, GO:0003899,null	DNA binding, DNA-directed 5'-3' RNA polymerase activity,null	GO:0006351,null	transcription, DNA-templated,null
TGP89_275690	T. gondii p89	putative ClpB	null	OG5_126636	1022	GO:0005524, GO:0016887, GO:0008134,null	ATP binding, ATPase activity, transcription factor binding,null	GO:0019538, GO:0016485, GO:0006355, GO:0009408,null	protein metabolic process, protein processing, regulation of transcription, DNA-templated, response to heat,
TGP89_215730	T. gondii p89	putative Gas41	null	OG5_128501	517	null,null	null,null	GO:0006355,null	regulation of transcription, DNA-templated,
TGP89_257990A	T. gondii p89	putative heat shock protein 101	null	OG5_126636	682	GO:0005524, GO:0016887, GO:0008134,null	ATP binding, ATPase activity, transcription factor binding,null	GO:0019538, GO:0006355,null	protein metabolic process, regulation of transcription, DNA-templated,
TGP89_257990B	T. gondii p89	putative heat shock protein 101	null	OG5_126636	292	GO:0005524, GO:0016887, GO:0008134,null	ATP binding, ATPase activity, transcription factor binding,null	GO:0019538, GO:0006355,null	protein metabolic process, regulation of transcription, DNA-templated,
PY05480	P. yoelii yoelii 17XNL	putative helicase RUVBL	Q7RDE2	OG5_128067	595	GO:0003677,null	DNA binding,null	GO:0006260,null	DNA replication,null
cyc_00851	C. cayetanensis strain CHN_HEN01	putative histone acetyltransferase	null	OG5_126735	857	GO:0016747,null	transferase activity, transferring acyl groups other than amino-acyl groups,null	GO:0006355,null	regulation of transcription, DNA-templated,null
TGP89_266030	T. gondii p89	putative pre-mRNA splicing factor	null	OG5_128828	524	GO:0005524, GO:0008134,null	ATP binding, transcription factor binding,null	GO:0006355,null	regulation of transcription, DNA-templated,
PY04891	P. yoelii yoelii 17XNL	putative protein-related	Q7RF20	OG5_147139	502	null,null	null,null	null,null	null,null
NCLIV_048000	N. caninum Liverpool	putative PRP38 family domain-containing protein	F0VM92	OG5_128828	531	GO:0005524, GO:0008134,null	ATP binding, transcription factor binding,null	GO:0006355,null	regulation of transcription, DNA-templated,
NCLIV_062210	N. caninum Liverpool	putative REX1 DNA repair domain-containing protein	F0VPZ8	OG5_153532	87	null,null	null,null	GO:0006289, GO:0006355,null	nucleotide-excision repair, regulation of transcription, DNA-templated,
PY00134	P. yoelii yoelii 17XNL	Putative RNA polymerase II subunit Rpb10	Q7RT61	OG5_127691	69	GO:0003677, GO:0003899,null	DNA binding, DNA-directed 5'-3' RNA polymerase activity,null	GO:0006351,null	transcription, DNA-templated,null
NCLIV_044280	N. caninum Liverpool	putative sigma-70, region 3 domain containing protein	F0VAZ0	OG5_240620	1206	GO:0003677, GO:0003700, GO:0016987,null	DNA binding, DNA binding transcription factor activity, sigma factor activity,null	GO:0006352, GO:0006355,null	DNA-templated transcription, initiation, regulation of transcription, DNA-templated,
NCLIV_036650	N. caninum Liverpool	putative zinc finger motif, C2HC5-type domain-containing protein	F0VJH2	OG5_128655	1162	GO:0008270,null	zinc ion binding,null	GO:0006355,null	regulation of transcription, DNA-templated,
PY01893	P. yoelii yoelii 17XNL	Regulator of chromosome condensation, putative	Q7RNC7	OG5_129083	665	null,null	null,null	null,null	null,null
cgd6_1430	C. parvum Iowa II	Repressor of RNA polymerase III transcription Maf1	Q5CXE3	OG5_195437	666	GO:0003700,null	DNA binding transcription factor activity,null	GO:0006355,null	regulation of transcription, DNA-templated,null
PF3D7_0416500	P. falciparum 3D7	repressor of RNA polymerase III transcription MAF1	Q8I1S2	OG5_128643	389	null,GO:0000994	null,RNA polymerase III core binding	GO:0016480,GO:0016480	negative regulation of transcription by RNA polymerase III,negative regulation of transcription by RNA polymerase III
PBANKA_0718500	P. berghei ANKA	repressor of RNA polymerase III transcription MAF1, putative	A0A077XCQ5	OG5_128643	244	null,GO:0000994	null,RNA polymerase III core binding	GO:0016480,GO:0016480	negative regulation of transcription by RNA polymerase III,negative regulation of transcription by RNA polymerase III
PCHAS_0727600	P. chabaudi chabaudi	repressor of RNA polymerase III transcription MAF1, putative	A0A077TJT0	OG5_128643	224	null,GO:0000994	null,RNA polymerase III core binding	GO:0016480,GO:0016480	negative regulation of transcription by RNA polymerase III,negative regulation of transcription by RNA polymerase III
PKNH_0508900	P. knowlesi strain H	repressor of RNA polymerase III transcription MAF1, putative	B3L1I9	OG5_128643	261	null,GO:0000994	null,RNA polymerase III core binding	GO:0016480,GO:0016480	negative regulation of transcription by RNA polymerase III,negative regulation of transcription by RNA polymerase III
PVX_089915	P. vivax Sal-1	repressor of RNA polymerase III transcription MAF1, putative	A5K613	OG5_128643	285	null,null	null,null	GO:0016480,null	negative regulation of transcription by RNA polymerase III,null
PY01037	P. yoelii yoelii 17XNL	RNA polymerase A/beta'/A'' subunit, putative	Q7RQQ6	OG5_126637	2020	GO:0003677, GO:0003899,null	DNA binding, DNA-directed 5'-3' RNA polymerase activity,null	GO:0006351,null	transcription, DNA-templated,null
PY03187	P. yoelii yoelii 17XNL	RNA polymerase A/beta'/A'' subunit, putative	Q7RJS0	OG5_126637	2312	GO:0003677, GO:0003899,null	DNA binding, DNA-directed 5'-3' RNA polymerase activity,null	GO:0006351,null	transcription, DNA-templated,null
PY03255	P. yoelii yoelii 17XNL	RNA polymerase A/beta'/A'' subunit, putative	Q7RJK4	OG5_127924	2594	GO:0003677, GO:0003899,null	DNA binding, DNA-directed 5'-3' RNA polymerase activity,null	GO:0006351,null	transcription, DNA-templated,null
PF3D7_0509400	P. falciparum 3D7	RNA polymerase I	Q8I410	OG5_127924	2914	GO:0003677, GO:0003899,GO:0003899	DNA binding, DNA-directed 5'-3' RNA polymerase activity,DNA-directed 5'-3' RNA polymerase activity	GO:0006351,GO:0006360	transcription, DNA-templated,transcription by RNA polymerase I
PBANKA_1109000	P. berghei ANKA	RNA polymerase I, putative	null	OG5_127924	2580	GO:0003677, GO:0003899,null	DNA binding, DNA-directed 5'-3' RNA polymerase activity,null	GO:0006351,null	transcription, DNA-templated,null
PCHAS_1108700	P. chabaudi chabaudi	RNA polymerase I, putative	A0A077TPN5	OG5_127924	2570	GO:0003677, GO:0003899,null	DNA binding, DNA-directed 5'-3' RNA polymerase activity,null	GO:0006351,null	transcription, DNA-templated,null
PKNH_1024200	P. knowlesi strain H	RNA polymerase I, putative	B3L6H5	OG5_127924	2592	GO:0003677, GO:0003899,null	DNA binding, DNA-directed 5'-3' RNA polymerase activity,null	GO:0006351,null	transcription, DNA-templated,null
PY05877	P. yoelii yoelii 17XNL	RNA polymerase II subunit 7	Q7RCA7	OG5_127981	193	GO:0003899,null	DNA-directed 5'-3' RNA polymerase activity,null	GO:0006351,null	transcription, DNA-templated,null
PBANKA_1130100	P. berghei ANKA	RNA polymerase II transcription factor B subunit 4, putative	A0A077XI13	OG5_129096	327	null,null	null,null	GO:0006289, GO:0006355,null	nucleotide-excision repair, regulation of transcription, DNA-templated,null
PCHAS_1129600	P. chabaudi chabaudi	RNA polymerase II transcription factor B subunit 4, putative	A0A077TNB8	OG5_129096	327	null,null	null,null	GO:0006289, GO:0006355,null	nucleotide-excision repair, regulation of transcription, DNA-templated,null
PF3D7_1353500	P. falciparum 3D7	RNA polymerase II transcription factor B subunit 4, putative	Q8IDG5	OG5_129096	326	null,null	null,null	GO:0006289, GO:0006355,null	nucleotide-excision repair, regulation of transcription, DNA-templated,null
PKNH_1118200	P. knowlesi strain H	RNA polymerase II transcription factor B subunit 4, putative	B3L790	OG5_129096	323	null,null	null,null	GO:0006289, GO:0006355,null	nucleotide-excision repair, regulation of transcription, DNA-templated,null
PVX_114665	P. vivax Sal-1	RNA polymerase II transcription factor B subunit 4, putative	A5K2E4	OG5_129096	323	null,null	null,null	GO:0006289, GO:0006355,null	nucleotide-excision repair, regulation of transcription, DNA-templated,null
PBANKA_1305800	P. berghei ANKA	RNA polymerase II transcription factor B subunit 5, putative	A0A077XJQ8	OG5_153532	67	null,null	null,null	GO:0006289, GO:0006355,null	nucleotide-excision repair, regulation of transcription, DNA-templated,null
PCHAS_1309000	P. chabaudi chabaudi	RNA polymerase II transcription factor B subunit 5, putative	A0A077TNL0	OG5_153532	67	null,null	null,null	GO:0006289, GO:0006355,null	nucleotide-excision repair, regulation of transcription, DNA-templated,null
PF3D7_1441900	P. falciparum 3D7	RNA polymerase II transcription factor B subunit 5, putative	Q8IL51	OG5_153532	67	null,null	null,null	GO:0006289, GO:0006355,null	nucleotide-excision repair, regulation of transcription, DNA-templated,null
PKNH_1240400	P. knowlesi strain H	RNA polymerase II transcription factor B subunit 5, putative	B3L9Z8	OG5_153532	67	null,null	null,null	GO:0006289, GO:0006355,null	nucleotide-excision repair, regulation of transcription, DNA-templated,null
PVX_118395	P. vivax Sal-1	RNA polymerase II transcription factor B subunit 5, putative	A5K3Z1	OG5_153532	67	null,null	null,null	GO:0006289, GO:0006355,null	nucleotide-excision repair, regulation of transcription, DNA-templated,null
BBOV_III006040	B. bovis T2Bo	RNA polymerase Rpb4 family protein	A7ANN1	OG5_128606	129	GO:0003899, GO:0003824, GO:0000166,null	DNA-directed 5'-3' RNA polymerase activity, catalytic activity, nucleotide binding,null	GO:0044237, GO:0006351,null	cellular metabolic process, transcription, DNA-templated,null
PY02779	P. yoelii yoelii 17XNL	RNA polymerase Rpb5, C-terminal domain, putative	Q7RKX0	OG5_127455	112	GO:0003677, GO:0003899,null	DNA binding, DNA-directed 5'-3' RNA polymerase activity,null	GO:0006351,null	transcription, DNA-templated,null
PVX_090915	P. vivax Sal-1	RNA polymerase Rpb7, N-terminal domain containing protein	A5K471	OG5_127589	186	GO:0003899,null	DNA-directed 5'-3' RNA polymerase activity,null	GO:0006351,null	transcription, DNA-templated,null
PY02385	P. yoelii yoelii 17XNL	RNA polymerase Rpb7, N-terminal domain, putative	Q7RM03	OG5_127589	213	GO:0003899,null	DNA-directed 5'-3' RNA polymerase activity,null	GO:0006351,null	transcription, DNA-templated,null
BBOV_II001150	B. bovis T2Bo	RNA polymerase small subunit protein, putative	A7AT13	OG5_128425	96	GO:0046983,null	protein dimerization activity,null	GO:0006351,null	transcription, DNA-templated,null
PVX_085690	P. vivax Sal-1	RNA polymerase small subunit, putative	A5K177	OG5_128425	97	GO:0003677, GO:0003899, GO:0046983,null	DNA binding, DNA-directed 5'-3' RNA polymerase activity, protein dimerization activity,null	GO:0006351,null	transcription, DNA-templated,null
PVX_123375	P. vivax Sal-1	RNA polymerase subunit 8c, putative	A5JZU8	OG5_127936	143	GO:0003899, GO:0003676,null	DNA-directed 5'-3' RNA polymerase activity, nucleic acid binding,null	GO:0006352, GO:0006351,null	DNA-templated transcription, initiation, transcription, DNA-templated,null
PY04455	P. yoelii yoelii 17XNL	RNA polymerases L / 13 to 16 kDa subunit	Q7RG92	OG5_128425	92	GO:0046983,null	protein dimerization activity,null	GO:0006351,null	transcription, DNA-templated,null
PY02185	P. yoelii yoelii 17XNL	RNA polymerases L / 13 to 16 kDa subunit, putative	Q7RMJ5	OG5_127688	117	GO:0046983,null	protein dimerization activity,null	GO:0006351,null	transcription, DNA-templated,null
BBOV_III004290	B. bovis T2Bo	RNA polymerases N / 8 kDa subunit family protein	A7AN58	OG5_127691	73	GO:0003677, GO:0003899,null	DNA binding, DNA-directed 5'-3' RNA polymerase activity,null	GO:0006351,null	transcription, DNA-templated,null
PVX_114285	P. vivax Sal-1	RNA-binding protein mei2 homologue, putative	A5K268	OG5_147139	489	GO:0003723,null	RNA binding,null	GO:0045836,null	positive regulation of meiotic nuclear division,null
PBANKA_1454800	P. berghei ANKA	RNA-binding protein, putative	A0A077XL39	OG5_152440	1854	GO:0003676,null	nucleic acid binding,null	null,null	null,null
PCHAS_1457100	P. chabaudi chabaudi	RNA-binding protein, putative	A0A077TWH1	OG5_152440	1728	GO:0003676,null	nucleic acid binding,null	null,null	null,null
PF3D7_1241400	P. falciparum 3D7	RNA-binding protein, putative	Q8I515	OG5_152440	1991	GO:0003677, GO:0003676, GO:0000166,null	DNA binding, nucleic acid binding, nucleotide binding,null	GO:0006355, GO:0006351,null	regulation of transcription, DNA-templated, transcription, DNA-templated,null
PKNH_1460500	P. knowlesi strain H	RNA-binding protein, putative	B3LD54	OG5_152440	1965	GO:0003676,null	nucleic acid binding,null	null,null	null,null
PVX_095300	P. vivax Sal-1	RNA-metabolising metallo-beta-lactamase domain containing protein	A5K7P0	OG5_130170	911	GO:0016787, GO:0003729,null	hydrolase activity, mRNA binding,null	GO:0006379, GO:0006378,null	mRNA cleavage, mRNA polyadenylation,null
PBANKA_0813500	P. berghei ANKA	SAP domain-containing protein, putative	null	OG5_129159	247	GO:0003676,null	nucleic acid binding,null	null,null	null,null
PCHAS_0813800	P. chabaudi chabaudi	SAP domain-containing protein, putative	A0A077TK93	OG5_129159	248	GO:0003676,null	nucleic acid binding,null	null,null	null,null
PF3D7_0912500	P. falciparum 3D7	SAP domain-containing protein, putative	C0H535	OG5_129159	288	GO:0003677, GO:0003676,null	DNA binding, nucleic acid binding,null	GO:0006355,null	regulation of transcription, DNA-templated,null
PKNH_0710400	P. knowlesi strain H	SAP domain-containing protein, putative	B3L3D6	OG5_129159	307	GO:0003676,null	nucleic acid binding,null	null,null	null,null
PY04011	P. yoelii yoelii 17XNL	Sen1p	Q7RHH6	OG5_128456	602	null,null	null,null	null,null	null,null
PY02854	P. yoelii yoelii 17XNL	SEN1-related	Q7RKP6	OG5_156397	1139	null,null	null,null	null,null	null,null
PVX_114585	P. vivax Sal-1	SET domain containing protein	A5K2C8	OG5_127895	6587	GO:0003677, GO:0005515, GO:0019904, GO:0008270,null	DNA binding, protein binding, protein domain specific binding, zinc ion binding,null	GO:0006355,null	regulation of transcription, DNA-templated,null
PBANKA_1128500	P. berghei ANKA	SET domain protein, putative	A0A077XDE5	OG5_127895	6199	GO:0005515, GO:0008270,null	protein binding, zinc ion binding,null	null,null	null,null
PCHAS_1128000	P. chabaudi chabaudi	SET domain protein, putative	A0A077TLR0	OG5_127895	5952	GO:0005515, GO:0008270,null	protein binding, zinc ion binding,null	null,null	null,null
PF3D7_0629700	P. falciparum 3D7	SET domain protein, putative	C6KTD2	OG5_127895	6753	GO:0005515, GO:0008270,GO:0019904	protein binding, zinc ion binding,protein domain specific binding	null,null	null,null
PKNH_1119800	P. knowlesi strain H	SET domain protein, putative	B3L7A6	OG5_127895	6442	GO:0005515, GO:0008270,null	protein binding, zinc ion binding,null	null,null	null,null
PY02230	P. yoelii yoelii 17XNL	similar to KIAA0304 gene product-related	Q7RMF1	OG5_127895	1137	GO:0005515,null	protein binding,null	null,null	null,null
PY03112	P. yoelii yoelii 17XNL	similar to suppressor of Ty 5 homolog	Q7RJZ3	OG5_127919	1212	null,null	null,null	GO:0032784, GO:0006357,null	regulation of DNA-templated transcription, elongation, regulation of transcription by RNA polymerase II,null
PBANKA_1235200	P. berghei ANKA	single-stranded DNA-binding protein, putative	A0A077XHJ2	OG5_167351	309	GO:0003677,null	DNA binding,null	GO:0006355,null	regulation of transcription, DNA-templated,null
PCHAS_1235800	P. chabaudi chabaudi	single-stranded DNA-binding protein, putative	A0A077TMN9	OG5_167351	311	GO:0003677,null	DNA binding,null	GO:0006355,null	regulation of transcription, DNA-templated,null
PF3D7_0520400	P. falciparum 3D7	single-stranded DNA-binding protein, putative	Q8I3Q6	OG5_167351	301	GO:0003677,null	DNA binding,null	GO:0006355,null	regulation of transcription, DNA-templated,null
PKNH_1012700	P. knowlesi strain H	single-stranded DNA-binding protein, putative	B3L661	OG5_167351	318	GO:0003677,null	DNA binding,null	GO:0006355,null	regulation of transcription, DNA-templated,null
PY01626	P. yoelii yoelii 17XNL	sir2-like protein	Q7RP35	OG5_130121	1159	GO:0070403,null	NAD+ binding,null	null,null	null,null
PBANKA_1324500	P. berghei ANKA	snRNA-activating protein complex subunit 3, putative	A0A077XG12	OG5_129228	600	null,null	null,null	null,null	null,null
PCHAS_1327800	P. chabaudi chabaudi	snRNA-activating protein complex subunit 3, putative	A0A077TSW8	OG5_129228	610	null,null	null,null	null,null	null,null
PF3D7_1460800	P. falciparum 3D7	snRNA-activating protein complex subunit 3, putative	Q8IKM4	OG5_129228	635	GO:0003677,null	DNA binding,null	GO:0006355, GO:0006351,null	regulation of transcription, DNA-templated, transcription, DNA-templated,null
PKNH_1220900	P. knowlesi strain H	snRNA-activating protein complex subunit 3, putative	B3L9F6	OG5_129228	577	null,null	null,null	null,null	null,null
PVX_117415	P. vivax Sal-1	snRNA-activating protein complex subunit 3, putative	A5K3E7	OG5_129228	599	null,null	null,null	null,null	null,null
ETH_00021735	E. tenella strain Houghton	SOH1 domain-containing protein, putative	null	OG5_128731	1763	GO:0001104,null	RNA polymerase II transcription cofactor activity,null	GO:0006355,null	regulation of transcription, DNA-templated,
PY04483	P. yoelii yoelii 17XNL	stress responsive gene 6, Srg6	Q7RG66	OG5_139221	634	null,null	null,null	GO:0006355,null	regulation of transcription, DNA-templated,null
PF3D7_0323500	P. falciparum 3D7	survival motor neuron-like protein	O97304	OG5_141228	315	null,GO:0003723, GO:0004518	null,RNA binding, nuclease activity	null,null	null,null
PBANKA_1215000	P. berghei ANKA	survival motor neuron-like protein, putative	null	OG5_141228	319	null,null	null,null	null,null	null,null
PCHAS_1215700	P. chabaudi chabaudi	survival motor neuron-like protein, putative	A0A077TP93	OG5_141228	321	null,null	null,null	null,null	null,null
PKNH_0816900	P. knowlesi strain H	survival motor neuron-like protein, putative	B3L3W1	OG5_141228	316	null,null	null,null	null,null	null,null
PVX_095050	P. vivax Sal-1	survival motor neuron-like protein, putative	A5K7J2	OG5_141228	316	GO:0003676,null	nucleic acid binding,null	null,null	null,null
NCLIV_029810	N. caninum Liverpool	Tcc1a22.4, related	F0VHJ9	OG5_128007	516	null,null	null,null	GO:0006355,null	regulation of transcription, DNA-templated,
PBANKA_0815600	P. berghei ANKA	transcription elongation factor 1, putative	A0A077XC52	OG5_128595	102	null,GO:0000993	null,RNA polymerase II core binding	null,GO:0006368	null,transcription elongation from RNA polymerase II promoter
PCHAS_0815900	P. chabaudi chabaudi	transcription elongation factor 1, putative	A0A077TLR4	OG5_128595	102	null,GO:0000993	null,RNA polymerase II core binding	null,GO:0006368	null,transcription elongation from RNA polymerase II promoter
PF3D7_0914600	P. falciparum 3D7	transcription elongation factor 1, putative	Q8I306	OG5_128595	111	null,GO:0000993	null,RNA polymerase II core binding	null,GO:0006368	null,transcription elongation from RNA polymerase II promoter
PKNH_0712500	P. knowlesi strain H	transcription elongation factor 1, putative	B3L2G3	OG5_128595	102	null,GO:0000993	null,RNA polymerase II core binding	null,GO:0006368	null,transcription elongation from RNA polymerase II promoter
TGME49_261220	T. gondii ME49	transcription elongation factor SPT4	B9PKI4	OG5_128605	146	GO:0008270,null	zinc ion binding,null	GO:0032786, GO:0006355,null	positive regulation of DNA-templated transcription, elongation, regulation of transcription, DNA-templated,
TGP89_261220	T. gondii p89	transcription elongation factor SPT4	null	OG5_128605	146	GO:0008270,null	zinc ion binding,null	GO:0032786, GO:0006355,null	positive regulation of DNA-templated transcription, elongation, regulation of transcription, DNA-templated,
PVX_111225	P. vivax Sal-1	transcription elongation factor SPT4, putative	A5KDZ7	OG5_128605	131	GO:0003700, GO:0003682, GO:0008159, GO:0008270,null	DNA binding transcription factor activity, chromatin binding, obsolete positive transcription elongation factor activity, zinc ion binding,null	GO:0032786, GO:0045893, GO:0006355,null	positive regulation of DNA-templated transcription, elongation, positive regulation of transcription, DNA-templated, regulation of transcription, DNA-templated,null
PBANKA_0109200	P. berghei ANKA	transcription elongation factor SPT5, putative	A0A077X6J2	OG5_127919	1174	GO:0003735,null	structural constituent of ribosome,null	GO:0032784, GO:0006357, GO:0006412,null	regulation of DNA-templated transcription, elongation, regulation of transcription by RNA polymerase II, translation,null
PCHAS_0109800	P. chabaudi chabaudi	transcription elongation factor SPT5, putative	A0A077TJX7	OG5_127919	1147	GO:0003735,null	structural constituent of ribosome,null	GO:0032784, GO:0006357, GO:0006412,null	regulation of DNA-templated transcription, elongation, regulation of transcription by RNA polymerase II, translation,null
PF3D7_0610900	P. falciparum 3D7	transcription elongation factor SPT5, putative	C6KSV4	OG5_127919	1280	GO:0003735,null	structural constituent of ribosome,null	GO:0032784, GO:0006357, GO:0006412,GO:0006351	regulation of DNA-templated transcription, elongation, regulation of transcription by RNA polymerase II, translation,transcription, DNA-templated
PKNH_1139500	P. knowlesi strain H	transcription elongation factor SPT5, putative	B3L7U7	OG5_127919	1249	GO:0003735,null	structural constituent of ribosome,null	GO:0032784, GO:0006357, GO:0006412,null	regulation of DNA-templated transcription, elongation, regulation of transcription by RNA polymerase II, translation,null
PVX_113680	P. vivax Sal-1	transcription elongation factor SPT5, putative	A5K1V0	OG5_127919	1213	GO:0003735,null	structural constituent of ribosome,null	GO:0032784, GO:0006357, GO:0006412,null	regulation of DNA-templated transcription, elongation, regulation of transcription by RNA polymerase II, translation,null
TGP89_212860B	T. gondii p89	transcription factor E(Y)2	null	OG5_131957	320	GO:0003713,null	transcription coactivator activity,null	GO:0006406, GO:0045893,null	mRNA export from nucleus, positive regulation of transcription, DNA-templated,null
cgd1_1560	C. parvum Iowa II	transcription factor E2F/dimerization partner (TDP)	Q5CSS1	OG5_128531	395	GO:0003700,null	DNA binding transcription factor activity,null	GO:0006355,null	regulation of transcription, DNA-templated,null
cgd8_1850	C. parvum Iowa II	Transcription factor subunit Med10 of Mediator complex	Q5CW30	OG5_195746	293	GO:0003700,null	DNA binding transcription factor activity,null	GO:0006355,null	regulation of transcription, DNA-templated,null
TGP89_292010A	T. gondii p89	transcription initiation factor IIB	null	OG5_127288	164	GO:0003743, GO:0008270,null	translation initiation factor activity, zinc ion binding,null	GO:0006355, GO:0006413,null	regulation of transcription, DNA-templated, translational initiation,null
TGME49_295410	T. gondii ME49	transcription initiation factor TFIID complex subunit TAF6	null	OG5_171227	856	null,null	null,null	GO:0051090,null	regulation of DNA binding transcription factor activity,
TGP89_295410	T. gondii p89	transcription initiation factor TFIID complex subunit TAF6	null	OG5_171227	856	null,null	null,null	GO:0051090,null	regulation of DNA binding transcription factor activity,
PKNH_1010700	P. knowlesi strain H	transcription initiation factor TFIID subunit 10, putative	B3L641	OG5_156808	121	null,null	null,null	GO:0006352,GO:0006366	DNA-templated transcription, initiation,transcription by RNA polymerase II
PVX_080140	P. vivax Sal-1	transcription initiation factor TFIID subunit 10, putative	A5K9D7	OG5_156808	121	null,null	null,null	GO:0006352,null	DNA-templated transcription, initiation,null
PY04106	P. yoelii yoelii 17XNL	transcription initiation protein spt4 homolog 1-related	Q7RH83	OG5_128605	131	GO:0008270,null	zinc ion binding,null	GO:0032786, GO:0006355,null	positive regulation of DNA-templated transcription, elongation, regulation of transcription, DNA-templated,null
PBANKA_1315100	P. berghei ANKA	transcriptional regulatory protein sir2b	A0A077XID4	OG5_130121	1161	GO:0070403,null	NAD+ binding,null	null,null	null,null
PF3D7_1451400	P. falciparum 3D7	transcriptional regulatory protein sir2b	Q8IKW2	OG5_130121	1304	GO:0070403,GO:0017136	NAD+ binding,NAD-dependent histone deacetylase activity	null,GO:0006355	null,regulation of transcription, DNA-templated
PKNH_1230700	P. knowlesi strain H	transcriptional regulatory protein sir2b, putative	B3L9Q3	OG5_130121	1237	GO:0070403,null	NAD+ binding,null	null,null	null,null
EMWEY_00029370	E. maxima Weybridge	tuftelin interacting protein 11, putative	null	OG5_129333	1142	GO:0003677, GO:0003676,null	DNA binding, nucleic acid binding,null	GO:0006355,null	regulation of transcription, DNA-templated,
ETH_00028885	E. tenella strain Houghton	tuftelin interacting protein 11, putative	null	OG5_129333	932	GO:0003677, GO:0003676,null	DNA binding, nucleic acid binding,null	GO:0006355,null	regulation of transcription, DNA-templated,
cyc_00711	C. cayetanensis strain CHN_HEN01	unspecified product	null	cyc_00711	4460	GO:0003700, GO:0043565, GO:0008270,null	DNA binding transcription factor activity, sequence-specific DNA binding, zinc ion binding,null	GO:0006355,null	regulation of transcription, DNA-templated,null
PBANKA_1223600	P. berghei ANKA	YEATS domain-containing protein, putative	null	OG5_128501	221	null,null	null,null	GO:0006355,null	regulation of transcription, DNA-templated,null
PCHAS_1224200	P. chabaudi chabaudi	YEATS domain-containing protein, putative	A0A077TMA8	OG5_128501	221	null,null	null,null	GO:0006355,null	regulation of transcription, DNA-templated,null
PF3D7_0807000	P. falciparum 3D7	YEATS domain-containing protein, putative	C0H4S5	OG5_128501	222	null,null	null,null	GO:0006355,GO:0006355	regulation of transcription, DNA-templated,regulation of transcription, DNA-templated
PKNH_0111800	P. knowlesi strain H	YEATS domain-containing protein, putative	B3KZ77	OG5_128501	221	null,null	null,null	GO:0006355,null	regulation of transcription, DNA-templated,null
NCLIV_052600	N. caninum Liverpool	YEATS family protein, related	F0VL82	OG5_128501	538	null,null	null,null	GO:0006355,null	regulation of transcription, DNA-templated,
PY00231	P. yoelii yoelii 17XNL	Yersinia pestis BolA-like protein	Q7RSX1	OG5_127446	84	null,null	null,null	null,null	null,null
TGME49_313300	T. gondii ME49	YL1 nuclear protein C-terminal domain-containing protein	B6K917	OG5_139221	737	null,null	null,null	GO:0006355,null	regulation of transcription, DNA-templated,
TGP89_313300	T. gondii p89	YL1 nuclear protein C-terminal domain-containing protein	null	OG5_139221	737	null,null	null,null	GO:0006355,null	regulation of transcription, DNA-templated,
PBANKA_1327400	P. berghei ANKA	YL1 nuclear protein, putative	null	OG5_139221	618	null,null	null,null	GO:0006355,null	regulation of transcription, DNA-templated,null
PCHAS_1332000	P. chabaudi chabaudi	YL1 nuclear protein, putative	A0A077TR13	OG5_139221	639	null,null	null,null	GO:0006355,null	regulation of transcription, DNA-templated,null
PF3D7_1464000	P. falciparum 3D7	YL1 nuclear protein, putative	Q8IKJ7	OG5_139221	705	null,null	null,null	GO:0006355,null	regulation of transcription, DNA-templated,null
PKNH_1217500	P. knowlesi strain H	YL1 nuclear protein, putative	B3L9C0	OG5_139221	663	null,null	null,null	GO:0006355,null	regulation of transcription, DNA-templated,null
PVX_117265	P. vivax Sal-1	YL1 nuclear protein, putative	A5K3B6	OG5_139221	698	GO:0003700,null	DNA binding transcription factor activity,null	GO:0006355,null	regulation of transcription, DNA-templated,null
PVX_099155	P. vivax Sal-1	zinc binding protein, putative	A5K6L3	OG5_128595	102	null,null	null,null	null,null	null,null
TGME49_269940	T. gondii ME49	zinc finger motif, C2HC5-type protein	null	OG5_128655	1206	GO:0008270,null	zinc ion binding,null	GO:0006355,null	regulation of transcription, DNA-templated,
TGP89_269940A	T. gondii p89	zinc finger motif, C2HC5-type protein	null	OG5_128655	537	GO:0008270,null	zinc ion binding,null	GO:0006355,null	regulation of transcription, DNA-templated,
TGP89_269940B	T. gondii p89	zinc finger motif, C2HC5-type protein	null	OG5_128655	590	GO:0008270,null	zinc ion binding,null	GO:0006355,null	regulation of transcription, DNA-templated,
PBANKA_1011500	P. berghei ANKA	zinc finger protein, putative	null	OG5_157703	4789	GO:0005515, GO:0008270,null	protein binding, zinc ion binding,null	null,null	null,null
PBANKA_1206300	P. berghei ANKA	zinc finger protein, putative	null	OG5_156823	3586	GO:0005515, GO:0008270,null	protein binding, zinc ion binding,null	null,null	null,null
PCHAS_1012300	P. chabaudi chabaudi	zinc finger protein, putative	A0A077YDL0	OG5_157703	4676	GO:0005515, GO:0008270,null	protein binding, zinc ion binding,null	null,null	null,null
PCHAS_1207000	P. chabaudi chabaudi	zinc finger protein, putative	A0A077TRK6	OG5_156823	3585	GO:0005515, GO:0008270,null	protein binding, zinc ion binding,null	null,null	null,null
PF3D7_1008100	P. falciparum 3D7	zinc finger protein, putative	Q8IJW2	OG5_156823	3853	GO:0005515, GO:0008270,null	protein binding, zinc ion binding,null	GO:0006355,null	regulation of transcription, DNA-templated,null
PF3D7_1433400	P. falciparum 3D7	zinc finger protein, putative	Q8ILC9	OG5_157703	5757	GO:0005515, GO:0008270,null	protein binding, zinc ion binding,null	null,null	null,null
PKNH_0420000	P. knowlesi strain H	zinc finger protein, putative	B3LBG0	OG5_157703	5342	GO:0005515, GO:0008270,null	protein binding, zinc ion binding,null	null,null	null,null
PKNH_0807100	P. knowlesi strain H	zinc finger protein, putative	B3L3L4	OG5_156823	3465	GO:0005515, GO:0008270,null	protein binding, zinc ion binding,null	null,null	null,null
PY00068	P. yoelii yoelii 17XNL	Zn-ribbon transcription factor-related	Q7RTC6	OG5_127419	66	null,null	null,null	null,null	null,null

## Sheet: RNA_all
Gene-ID	Species	Eupathv40_Annotation	Uniprot_IDs	Orthologous-Groups	Protein-length	GO_function	Description	GO-process	Description
TGP89_244680	T. gondii p89	adenosine-deaminase domain protein	Not found	OG5_229808	1472	GO:0003723, GO:0004000,	RNA binding, adenosine deaminase activity,	GO:0006396,	RNA processing,
PF3D7_1119800	P. falciparum 3D7	alternative splicing factor ASF-1, putative	Q8IIG9	OG5_164350	200	GO:0003676,	nucleic acid binding,	Not found	Not found
PKNH_0917500	P. knowlesi strain H	alternative splicing factor ASF-1, putative	B3L501	OG5_164350	206	GO:0003676,	nucleic acid binding,	Not found	Not found
PVX_091625	P. vivax Sal-1	alternative splicing factor ASF-1, putative	A5K4L1	OG5_164350	208	GO:0003723, GO:0003676,	RNA binding, nucleic acid binding,	Not found	Not found
TGME49_210980	T. gondii ME49	alternative splicing type 3 and, putative	Not found	OG5_127248	554	GO:0003729,	mRNA binding,	GO:0006376,	mRNA splice site selection,
PY03503	P. yoelii yoelii 17XNL	antiviral protein ski2	Q7RIW3	OG5_128384	1358	GO:0005524, GO:0016818, GO:0003676,	ATP binding, hydrolase activity, acting on acid anhydrides, in phosphorus-containing anhydrides, nucleic acid binding,	Not found	Not found
PY07825	P. yoelii yoelii 17XNL	Arabidopsis thaliana At1g20220/T20H2_3-related	Q7R6W6	OG5_129273	241	GO:0003676,	nucleic acid binding,	Not found	Not found
PVX_091170	P. vivax Sal-1	asparagine-rich antigen, putative	A5K4C0	OG5_165212	1585	GO:0003723, GO:0003676,	RNA binding, nucleic acid binding,	Not found	Not found
NCLIV_043900	N. caninum Liverpool	at3g09100/MZB10_13, related	F0VAR8	OG5_128005	615	GO:0004484,	mRNA guanylyltransferase activity,	GO:0006370, GO:0006397,	7-methylguanosine mRNA capping, mRNA processing,
cgd6_1590	C. parvum Iowa II	Ataxin-2 C-terminal/MIF4G domain containing protein	Q5CXC8	OG5_129463	1176	GO:0003723, GO:0005488, GO:0005515,	RNA binding, binding, protein binding,	Not found	Not found
PY04108	P. yoelii yoelii 17XNL	ATP-dependent helicase ddx8	Q7RH81	OG5_126599	744	GO:0003723,	RNA binding,	Not found	Not found
PBANKA_1104000	P. berghei ANKA	ATP-dependent helicase, putative	A0A077XHB4	OG5_128505	707	GO:0005524, GO:0003723, GO:0004386, GO:0003676,	ATP binding, RNA binding, helicase activity, nucleic acid binding,	Not found	Not found
PCHAS_1103700	P. chabaudi	ATP-dependent helicase, putative	A0A077TPG5	OG5_128505	703	GO:0005524, GO:0003723, GO:0004386, GO:0003676,	ATP binding, RNA binding, helicase activity, nucleic acid binding,	Not found	Not found
PF3D7_0504400	P. falciparum 3D7	ATP-dependent helicase, putative	Q8I457	OG5_128505	755	GO:0005524, GO:0003723, GO:0004386, GO:0003676,GO:0008026, GO:0005515	ATP binding, RNA binding, helicase activity, nucleic acid binding,ATP-dependent helicase activity, protein binding	Not found	Not found
PKNH_1029200	P. knowlesi strain H	ATP-dependent helicase, putative	B3L6M6	OG5_128505	722	GO:0005524, GO:0003723, GO:0004386, GO:0003676,	ATP binding, RNA binding, helicase activity, nucleic acid binding,	Not found	Not found
PVX_097785	P. vivax Sal-1	ATP-dependent helicase, putative	A5KAX3	OG5_128505	720	GO:0005524, GO:0008026, GO:0003723, GO:0004386, GO:0003676,	ATP binding, ATP-dependent helicase activity, RNA binding, helicase activity, nucleic acid binding,	Not found	Not found
PBANKA_0100900	P. berghei ANKA	ATP-dependent RNA helicase, putative	Not found	OG5_127259	1300	GO:0005524, GO:0003723, GO:0003724, GO:0016817, GO:0016818, GO:0003676,	ATP binding, RNA binding, RNA helicase activity, hydrolase activity, acting on acid anhydrides, hydrolase activity, acting on acid anhydrides, in phosphorus-containing anhydrides, nucleic acid binding,	GO:0006401,	RNA catabolic process,
PCHAS_0101600	P. chabaudi	ATP-dependent RNA helicase, putative	A0A077TGQ3	OG5_127259	1293	GO:0005524, GO:0003723, GO:0003724, GO:0016817, GO:0016818, GO:0003676,	ATP binding, RNA binding, RNA helicase activity, hydrolase activity, acting on acid anhydrides, hydrolase activity, acting on acid anhydrides, in phosphorus-containing anhydrides, nucleic acid binding,	GO:0006401,	RNA catabolic process,
PF3D7_0602100	P. falciparum 3D7	ATP-dependent RNA helicase, putative	C6KSM1	OG5_127259	1350	GO:0005524, GO:0003723, GO:0016817, GO:0016818, GO:0003676,GO:0004004	ATP binding, RNA binding, hydrolase activity, acting on acid anhydrides, hydrolase activity, acting on acid anhydrides, in phosphorus-containing anhydrides, nucleic acid binding,ATP-dependent RNA helicase activity	GO:0006401,	RNA catabolic process,
PKNH_1148600	P. knowlesi strain H	ATP-dependent RNA helicase, putative	B3L842	OG5_127259	1332	GO:0005524, GO:0003723, GO:0003724, GO:0016817, GO:0016818, GO:0003676,	ATP binding, RNA binding, RNA helicase activity, hydrolase activity, acting on acid anhydrides, hydrolase activity, acting on acid anhydrides, in phosphorus-containing anhydrides, nucleic acid binding,	GO:0006401,	RNA catabolic process,
PVX_113270	P. vivax Sal-1	ATP-dependent RNA helicase, putative	A5K1L9	OG5_127259	1387	GO:0005524, GO:0004004, GO:0016817, GO:0016818, GO:0003676,	ATP binding, ATP-dependent RNA helicase activity, hydrolase activity, acting on acid anhydrides, hydrolase activity, acting on acid anhydrides, in phosphorus-containing anhydrides, nucleic acid binding,	Not found	Not found
PY06080	P. yoelii yoelii 17XNL	ATP-dependent RNA helicase-like protein	Q7RBQ9	OG5_126599	785	GO:0005524, GO:0004386, GO:0003676,	ATP binding, helicase activity, nucleic acid binding,	Not found	Not found
NCLIV_018340	N. caninum Liverpool	Breast carcinoma amplified sequence 2, related	F0VEA0	OG5_129447	362	Not found	Not found	GO:0006397,	mRNA processing,
EMWEY_00041480	E. maxima Weybridge	Breast carcinoma amplified sequence 2, related, related	Not found	OG5_129447	166	Not found	Not found	GO:0006397,	mRNA processing,
TGP89_243620	T. gondii p89	breast carcinoma amplified sequence protein 2	Not found	OG5_129447	359	Not found	Not found	GO:0006397,	mRNA processing,
cgd8_2300	C. parvum Iowa II	Bromodomain/HAS/DEXDc/SNF2 domain containing protein	Q5CVY6	OG5_127595	1673	GO:0005524, GO:0003677, GO:0016818, GO:0005515,	ATP binding, DNA binding, hydrolase activity, acting on acid anhydrides, in phosphorus-containing anhydrides, protein binding,	GO:0006355,	regulation of transcription, DNA-templated,
PY04615	P. yoelii yoelii 17XNL	caffeine-induced death protein 1	Q7RFT7	OG5_128508	534	Not found	Not found	Not found	Not found
NCLIV_004350	N. caninum Liverpool	calcium homeostasis endoplasmic reticulum protein, related	F0V8B0	OG5_131619	741	GO:0003723, GO:0003676, GO:0008270,	RNA binding, nucleic acid binding, zinc ion binding,	GO:0006396,	RNA processing,
EMWEY_00029350	E. maxima Weybridge	Calcium homeostasis endoplasmic reticulum protein, related, related	Not found	OG5_131619	673	GO:0003723, GO:0003676, GO:0008270,	RNA binding, nucleic acid binding, zinc ion binding,	GO:0006396,	RNA processing,
PY00912	P. yoelii yoelii 17XNL	CCAAT-box DNA binding protein subunit B	Q7RR25	OG5_141937	774	Not found	Not found	Not found	Not found
PY01024	P. yoelii yoelii 17XNL	CCAAT-box DNA binding protein subunit B	Q7RQR8	OG5_153544	488	Not found	Not found	Not found	Not found
PBANKA_1449900	P. berghei ANKA	CCR4-NOT transcription complex subunit 4, putative	Not found	OG5_127674	1391	GO:0003676, GO:0005515, GO:0008270,	nucleic acid binding, protein binding, zinc ion binding,	Not found	Not found
PCHAS_1452200	P. chabaudi	CCR4-NOT transcription complex subunit 4, putative	A0A077TRM9	OG5_127674	1424	GO:0003676, GO:0005515, GO:0008270,	nucleic acid binding, protein binding, zinc ion binding,	Not found	Not found
PF3D7_1235300	P. falciparum 3D7	CCR4-NOT transcription complex subunit 4, putative	Q8I569	OG5_127674	1662	GO:0003676, GO:0005515, GO:0008270,	nucleic acid binding, protein binding, zinc ion binding,	Not found	Not found
PKNH_1455000	P. knowlesi strain H	CCR4-NOT transcription complex subunit 4, putative	B3LD08	OG5_127674	1516	GO:0003676, GO:0005515, GO:0008270,	nucleic acid binding, protein binding, zinc ion binding,	Not found	Not found
cyc_04711	C. cayetanensis strain CHN_HEN01	cell cycle control protein	Not found	OG5_127721	883	GO:0003723, GO:0005488, GO:0005515,	RNA binding, binding, protein binding,	Not found	Not found
PY03224	P. yoelii yoelii 17XNL	cell cycle control protein cwf2	Q7RJN5	OG5_130975	710	GO:0046872, GO:0003676,	metal ion binding, nucleic acid binding,	Not found	Not found
ETH_00043160	E. tenella strain Houghton	cell cycle control protein, putative	Not found	OG5_127721	585	GO:0003723, GO:0005488, GO:0005515,	RNA binding, binding, protein binding,	Not found	Not found
TGME49_221490	T. gondii ME49	cell cycle regulator protein	Not found	OG5_127512	180	GO:0003723,	RNA binding,	Not found	Not found
TGP89_221490	T. gondii p89	cell cycle regulator protein	Not found	OG5_127512	180	GO:0003723,	RNA binding,	Not found	Not found
PBANKA_1244000	P. berghei ANKA	cell cycle regulator protein, putative	A0A077XJJ4	OG5_127512	180	GO:0003723,	RNA binding,	Not found	Not found
PCHAS_1244400	P. chabaudi	cell cycle regulator protein, putative	A0A077TS71	OG5_127512	180	GO:0003723,	RNA binding,	Not found	Not found
PF3D7_0529500	P. falciparum 3D7	cell cycle regulator protein, putative	Q8I3H2	OG5_127512	179	GO:0003723,GO:0003723	RNA binding,RNA binding	,GO:0051726	,regulation of cell cycle
PKNH_1003300	P. knowlesi strain H	cell cycle regulator protein, putative	B3L5W9	OG5_127512	179	GO:0003723,	RNA binding,	Not found	Not found
PVX_079780	P. vivax Sal-1	cell cycle regulator protein, putative	A5K965	OG5_127512	179	GO:0003723,	RNA binding,	GO:0051726,	regulation of cell cycle,
EMWEY_00053680	E. maxima Weybridge	Chromosome II, complete genome, related	Not found	OG5_147420	458	GO:0001104,	RNA polymerase II transcription cofactor activity,	GO:0006357,	regulation of transcription by RNA polymerase II,
PBANKA_1119700	P. berghei ANKA	cleavage stimulation factor subunit 1, putative	A0A077XFR0	OG5_129724	573	GO:0005515,	protein binding,	Not found	Not found
PCHAS_1119200	P. chabaudi	cleavage stimulation factor subunit 1, putative	A0A077TKR9	OG5_129724	526	GO:0005515,	protein binding,	Not found	Not found
PF3D7_0620500	P. falciparum 3D7	cleavage stimulation factor subunit 1, putative	C6KT45	OG5_129724	650	GO:0005515,GO:0003723	protein binding,RNA binding	,GO:0006396	,RNA processing
PKNH_1129700	P. knowlesi strain H	cleavage stimulation factor subunit 1, putative	B3L7K1	OG5_129724	525	GO:0005515,	protein binding,	Not found	Not found
PVX_114150	P. vivax Sal-1	cleavage stimulation factor subunit 1, putative	A5K241	OG5_129724	539	GO:0003723, GO:0005515,	RNA binding, protein binding,	GO:0006396,	RNA processing,
cgd6_3810	C. parvum Iowa II	Cleavage/polyadenylation specificity factor subunit 5	Q5CWT4	OG5_128813	277	GO:0003729,	mRNA binding,	GO:0006378,	mRNA polyadenylation,
TGME49_267470	T. gondii ME49	cold-shock DNA-binding domain-containing protein	Not found	OG5_126866	189	GO:0003677, GO:0003676,	DNA binding, nucleic acid binding,	GO:0006355,	regulation of transcription, DNA-templated,
TGME49_320600	T. gondii ME49	cold-shock DNA-binding domain-containing protein	S8GSM3	OG5_126866	209	GO:0003677, GO:0003676,	DNA binding, nucleic acid binding,	GO:0006355,	regulation of transcription, DNA-templated,
TGP89_267470	T. gondii p89	cold-shock DNA-binding domain-containing protein	Not found	OG5_126866	189	GO:0003677, GO:0003676,	DNA binding, nucleic acid binding,	GO:0006355,	regulation of transcription, DNA-templated,
TGP89_320600	T. gondii p89	cold-shock DNA-binding domain-containing protein	Not found	OG5_126866	209	GO:0003677, GO:0003676,	DNA binding, nucleic acid binding,	GO:0006355,	regulation of transcription, DNA-templated,
NCLIV_009670	N. caninum Liverpool	cold-shock protein, DNA-binding, related	F0VA09	OG5_126866	125	GO:0003677, GO:0003676,	DNA binding, nucleic acid binding,	GO:0006355,	regulation of transcription, DNA-templated,
BBOV_III004170	B. bovis T2Bo	conserved hypothetical protein	A7AN46	OG5_128098	207	GO:0003723,	RNA binding,	Not found	Not found
NCLIV_001650	N. caninum Liverpool	conserved hypothetical protein	F0V7I6	OG5_224849	259	Not found	Not found	GO:0006397,	mRNA processing,
NCLIV_009220	N. caninum Liverpool	conserved hypothetical protein	F0V9M7	OG5_239483	1880	GO:0008168,	methyltransferase activity,	GO:0009452, GO:0001510,	7-methylguanosine RNA capping, RNA methylation,
NCLIV_012590	N. caninum Liverpool	conserved hypothetical protein	F0VCU6	OG5_127464	294	GO:0003723,	RNA binding,	Not found	Not found
NCLIV_014010	N. caninum Liverpool	conserved hypothetical protein	F0VD92	OG5_127948	300	GO:0005525, GO:0003723,	GTP binding, RNA binding,	Not found	Not found
NCLIV_019230	N. caninum Liverpool	conserved hypothetical protein	F0VEJ0	OG5_229808	1546	GO:0003723, GO:0004000,	RNA binding, adenosine deaminase activity,	GO:0006396,	RNA processing,
NCLIV_021860	N. caninum Liverpool	conserved hypothetical protein	F0VFA3	OG5_178002	453	GO:0003723, GO:0008173,	RNA binding, RNA methyltransferase activity,	GO:0006396,	RNA processing,
NCLIV_030690	N. caninum Liverpool	conserved hypothetical protein	F0VHS1	OG5_240173	755	Not found	Not found	GO:0006397,	mRNA processing,
NCLIV_033000	N. caninum Liverpool	conserved hypothetical protein	F0VIF1	OG5_128357	569	Not found	Not found	GO:0000398,	mRNA splicing, via spliceosome,
NCLIV_036040	N. caninum Liverpool	conserved hypothetical protein	F0VJB2	OG5_128660	212	Not found	Not found	GO:0000398,	mRNA splicing, via spliceosome,
NCLIV_036480	N. caninum Liverpool	conserved hypothetical protein	F0VJF5	OG5_240373	340	GO:0003723,	RNA binding,	Not found	Not found
NCLIV_054080	N. caninum Liverpool	conserved hypothetical protein	F0VMN5	OG5_204865	980	GO:0003723,	RNA binding,	Not found	Not found
NCLIV_058730	N. caninum Liverpool	conserved hypothetical protein	F0VP04	OG5_146934	390	GO:0001104,	RNA polymerase II transcription cofactor activity,	GO:0006357,	regulation of transcription by RNA polymerase II,
NCLIV_061020	N. caninum Liverpool	conserved hypothetical protein	F0VPN1	OG5_241174	901	GO:0003677, GO:0003899,	DNA binding, DNA-directed 5'-3' RNA polymerase activity,	GO:0006383,	transcription by RNA polymerase III,
NCLIV_063830	N. caninum Liverpool	conserved hypothetical protein	F0VQG0	OG5_140538	448	GO:0003723,	RNA binding,	Not found	Not found
PF3D7_1467000	P. falciparum 3D7	conserved Plasmodium membrane protein, unknown function	Q8IKG7	OG5_133281	901	GO:0003723, GO:0016787, GO:0015095,	RNA binding, hydrolase activity, magnesium ion transmembrane transporter activity,	GO:0015693,	magnesium ion transport,
PBANKA_0401400	P. berghei ANKA	conserved Plasmodium protein, unknown function	A0A077X9R3	OG5_147424	474	GO:0003676,	nucleic acid binding,	Not found	Not found
PBANKA_0508600	P. berghei ANKA	conserved Plasmodium protein, unknown function	Not found	OG5_167044	457	Not found	Not found	Not found	Not found
PBANKA_0614000	P. berghei ANKA	conserved Plasmodium protein, unknown function	A0A077XAE9	OG5_153544	478	Not found	Not found	Not found	Not found
PBANKA_0703100	P. berghei ANKA	conserved Plasmodium protein, unknown function	A0A077XAQ8	OG5_150175	1464	GO:0003723, GO:0003676,	RNA binding, nucleic acid binding,	Not found	Not found
PBANKA_0709900	P. berghei ANKA	conserved Plasmodium protein, unknown function	Not found	OG5_165516	1230	Not found	Not found	Not found	Not found
PBANKA_0711800	P. berghei ANKA	conserved Plasmodium protein, unknown function	Not found	OG5_165261	1174	Not found	Not found	Not found	Not found
PBANKA_0721400	P. berghei ANKA	conserved Plasmodium protein, unknown function	A0A077XBD5	OG5_164985	312	Not found	Not found	Not found	Not found
PBANKA_0804200	P. berghei ANKA	conserved Plasmodium protein, unknown function	Not found	OG5_161981	630	Not found	Not found	Not found	Not found
PBANKA_0806700	P. berghei ANKA	conserved Plasmodium protein, unknown function	Not found	OG5_158123	4658	Not found	Not found	Not found	Not found
PBANKA_0919400	P. berghei ANKA	conserved Plasmodium protein, unknown function	Not found	OG5_150520	610	Not found	Not found	Not found	Not found
PBANKA_0936600	P. berghei ANKA	conserved Plasmodium protein, unknown function	A0A077XFY2	OG5_130447	489	GO:0008168,	methyltransferase activity,	Not found	Not found
PBANKA_1026100	P. berghei ANKA	conserved Plasmodium protein, unknown function	A0A077YDS7	OG5_166796	2764	Not found	Not found	Not found	Not found
PBANKA_1030700	P. berghei ANKA	conserved Plasmodium protein, unknown function	Not found	OG5_161377	481	Not found	Not found	Not found	Not found
PBANKA_1109700	P. berghei ANKA	conserved Plasmodium protein, unknown function	A0A077XDG9	OG5_146792	1930	GO:0003723,	RNA binding,	Not found	Not found
PBANKA_1112900	P. berghei ANKA	conserved Plasmodium protein, unknown function	Not found	OG5_157071	2165	GO:0003676,	nucleic acid binding,	Not found	Not found
PBANKA_1123100	P. berghei ANKA	conserved Plasmodium protein, unknown function	A0A077XHW0	OG5_156882	199	GO:0003723,	RNA binding,	GO:0006396,	RNA processing,
PBANKA_1143300	P. berghei ANKA	conserved Plasmodium protein, unknown function	A0A077XIC6	OG5_165892	992	Not found	Not found	Not found	Not found
PBANKA_1144300	P. berghei ANKA	conserved Plasmodium protein, unknown function	Not found	OG5_162919	312	Not found	Not found	Not found	Not found
PBANKA_1209500	P. berghei ANKA	conserved Plasmodium protein, unknown function	A0A077XGS9	OG5_167326	774	Not found	Not found	Not found	Not found
PBANKA_1213900	P. berghei ANKA	conserved Plasmodium protein, unknown function	A0A077XIY2	OG5_128508	533	GO:0016779,	nucleotidyltransferase activity,	Not found	Not found
PBANKA_1225900	P. berghei ANKA	conserved Plasmodium protein, unknown function	A0A077XJ68	OG5_169036	2057	Not found	Not found	Not found	Not found
PBANKA_1314500	P. berghei ANKA	conserved Plasmodium protein, unknown function	A0A077XFS5	OG5_158069	437	Not found	Not found	Not found	Not found
PBANKA_1340600	P. berghei ANKA	conserved Plasmodium protein, unknown function	Not found	OG5_165879	572	Not found	Not found	Not found	Not found
PBANKA_1348600	P. berghei ANKA	conserved Plasmodium protein, unknown function	A0A077XKH2	OG5_154442	1194	Not found	Not found	Not found	Not found
PBANKA_1350500	P. berghei ANKA	conserved Plasmodium protein, unknown function	A0A077XGX5	OG5_167424	121	Not found	Not found	Not found	Not found
PCHAS_0402300	P. chabaudi	conserved Plasmodium protein, unknown function	A0A077THX8	OG5_147424	466	GO:0003676,	nucleic acid binding,	Not found	Not found
PCHAS_0508700	P. chabaudi	conserved Plasmodium protein, unknown function	A0A077X9M5	OG5_167044	447	Not found	Not found	Not found	Not found
PCHAS_0615700	P. chabaudi	conserved Plasmodium protein, unknown function	A0A077TI17	OG5_153544	479	Not found	Not found	Not found	Not found
PCHAS_0719000	P. chabaudi	conserved Plasmodium protein, unknown function	A0A077TNX0	OG5_165516	1224	Not found	Not found	Not found	Not found
PCHAS_0720900	P. chabaudi	conserved Plasmodium protein, unknown function	A0A077TMV0	OG5_165261	1201	Not found	Not found	Not found	Not found
PCHAS_0730400	P. chabaudi	conserved Plasmodium protein, unknown function	A0A077TN49	OG5_164985	282	Not found	Not found	Not found	Not found
PCHAS_0804500	P. chabaudi	conserved Plasmodium protein, unknown function	A0A077TLB3	OG5_161981	593	Not found	Not found	Not found	Not found
PCHAS_0807000	P. chabaudi	conserved Plasmodium protein, unknown function	A0A077TLD7	OG5_158123	4603	Not found	Not found	Not found	Not found
PCHAS_0907700	P. chabaudi	conserved Plasmodium protein, unknown function	A0A077XEC3	OG5_130447	488	GO:0008168,	methyltransferase activity,	Not found	Not found
PCHAS_0925000	P. chabaudi	conserved Plasmodium protein, unknown function	A0A077XD08	OG5_150520	610	Not found	Not found	Not found	Not found
PCHAS_0934900	P. chabaudi	conserved Plasmodium protein, unknown function	A0A077XD73	OG5_150175	1424	GO:0003723, GO:0003676,	RNA binding, nucleic acid binding,	Not found	Not found
PCHAS_1026900	P. chabaudi	conserved Plasmodium protein, unknown function	A0A077YG63	OG5_166796	2637	Not found	Not found	Not found	Not found
PCHAS_1031500	P. chabaudi	conserved Plasmodium protein, unknown function	A0A077YEP8	OG5_161377	475	Not found	Not found	Not found	Not found
PCHAS_1109400	P. chabaudi	conserved Plasmodium protein, unknown function	A0A077TL73	OG5_146792	1837	GO:0003723,	RNA binding,	Not found	Not found
PCHAS_1112500	P. chabaudi	conserved Plasmodium protein, unknown function	A0A077TL97	OG5_157071	2155	GO:0003676,	nucleic acid binding,	Not found	Not found
PCHAS_1122000	P. chabaudi	conserved Plasmodium protein, unknown function	A0A077TLJ2	OG5_128401	590	GO:0003723, GO:0003676, GO:0008270,	RNA binding, nucleic acid binding, zinc ion binding,	Not found	Not found
PCHAS_1122600	P. chabaudi	conserved Plasmodium protein, unknown function	A0A077TN40	OG5_156882	199	GO:0003723,	RNA binding,	GO:0006396,	RNA processing,
PCHAS_1142800	P. chabaudi	conserved Plasmodium protein, unknown function	A0A077TNR4	OG5_165892	944	Not found	Not found	Not found	Not found
PCHAS_1143800	P. chabaudi	conserved Plasmodium protein, unknown function	A0A077TNS2	OG5_162919	312	Not found	Not found	Not found	Not found
PCHAS_1210200	P. chabaudi	conserved Plasmodium protein, unknown function	A0A077TP39	OG5_167326	751	Not found	Not found	Not found	Not found
PCHAS_1214600	P. chabaudi	conserved Plasmodium protein, unknown function	A0A077TMS0	OG5_128508	530	Not found	Not found	Not found	Not found
PCHAS_1226500	P. chabaudi	conserved Plasmodium protein, unknown function	A0A077TN07	OG5_169036	1847	Not found	Not found	Not found	Not found
PCHAS_1317800	P. chabaudi	conserved Plasmodium protein, unknown function	A0A077TSL8	OG5_158069	437	Not found	Not found	Not found	Not found
PCHAS_1345200	P. chabaudi	conserved Plasmodium protein, unknown function	A0A077TTH8	OG5_165879	575	Not found	Not found	Not found	Not found
PCHAS_1353200	P. chabaudi	conserved Plasmodium protein, unknown function	A0A077TTL8	OG5_154442	1187	GO:0005524,	ATP binding,	Not found	Not found
PCHAS_1355100	P. chabaudi	conserved Plasmodium protein, unknown function	A0A077TPR3	OG5_167424	119	Not found	Not found	Not found	Not found
PF3D7_0218200	P. falciparum 3D7	conserved Plasmodium protein, unknown function	C6S3B8,O96263	OG5_167021	807	Not found	Not found	Not found	Not found
PF3D7_0302800	P. falciparum 3D7	conserved Plasmodium protein, unknown function	O77316	OG5_147424	419	GO:0003723,	RNA binding,	Not found	Not found
PF3D7_0318500	P. falciparum 3D7	conserved Plasmodium protein, unknown function	O77372	OG5_158123	4981	GO:0005488,	binding,	Not found	Not found
PF3D7_0419300	P. falciparum 3D7	conserved Plasmodium protein, unknown function	Q8I1P4	OG5_164985	346	GO:0005524, GO:0003723, GO:0003724, GO:0004197, GO:0017111, GO:0016779, GO:0031079, GO:0008233, GO:0005198,	ATP binding, RNA binding, RNA helicase activity, cysteine-type endopeptidase activity, nucleoside-triphosphatase activity, nucleotidyltransferase activity, obsolete picornain 3C activity, peptidase activity, structural molecule activity,	GO:0018144, GO:0006410, GO:0006508,	RNA-protein covalent cross-linking, obsolete transcription, RNA-dependent, proteolysis,
PF3D7_0513200	P. falciparum 3D7	conserved Plasmodium protein, unknown function	Q8I3X5	OG5_157071	2763	GO:0003723,	RNA binding,	GO:0006397,	mRNA processing,
PF3D7_0624200	P. falciparum 3D7	conserved Plasmodium protein, unknown function	C6KT78	OG5_156882	341	GO:0003723,	RNA binding,	GO:0006396,	RNA processing,
PF3D7_0706600	P. falciparum 3D7	conserved Plasmodium protein, unknown function	C0H4L7	OG5_161981	677	Not found	Not found	Not found	Not found
PF3D7_0716300	P. falciparum 3D7	conserved Plasmodium protein, unknown function	Q8IBT7	OG5_153544	522	GO:0005524, GO:0003723, GO:0008234, GO:0004519, GO:0004527, GO:0004386, GO:0016779, GO:0008233, GO:0008270,	ATP binding, RNA binding, cysteine-type peptidase activity, endonuclease activity, exonuclease activity, helicase activity, nucleotidyltransferase activity, peptidase activity, zinc ion binding,	GO:0006410, GO:0006508,	obsolete transcription, RNA-dependent, proteolysis,
PF3D7_0804700	P. falciparum 3D7	conserved Plasmodium protein, unknown function	Q8IAP3	OG5_169036	1998	Not found	Not found	Not found	Not found
PF3D7_0819000	P. falciparum 3D7	conserved Plasmodium protein, unknown function	Q8IB25	OG5_165261	1313	GO:0003723, GO:0004519, GO:0008270,	RNA binding, endonuclease activity, zinc ion binding,	Not found	Not found
PF3D7_0820900	P. falciparum 3D7	conserved Plasmodium protein, unknown function	Q8IB43	OG5_165516	1576	GO:0003723, GO:0003824,	RNA binding, catalytic activity,	Not found	Not found
PF3D7_0827600	P. falciparum 3D7	conserved Plasmodium protein, unknown function	Q8IBA8	OG5_150175	1684	Not found	Not found	Not found	Not found
PF3D7_1011100	P. falciparum 3D7	conserved Plasmodium protein, unknown function	Q8IJT4	OG5_167326	983	GO:0005524, GO:0003723, GO:0008234, GO:0004519, GO:0004527, GO:0004386, GO:0016779, GO:0008233, GO:0008270,	ATP binding, RNA binding, cysteine-type peptidase activity, endonuclease activity, exonuclease activity, helicase activity, nucleotidyltransferase activity, peptidase activity, zinc ion binding,	GO:0006410, GO:0006508,	obsolete transcription, RNA-dependent, proteolysis,
PF3D7_1015500	P. falciparum 3D7	conserved Plasmodium protein, unknown function	Q8IJP0	OG5_128508	615	GO:0003723, GO:0016779, GO:0004652,	RNA binding, nucleotidyltransferase activity, polynucleotide adenylyltransferase activity,	GO:0031123, GO:0006397,	RNA 3'-end processing, mRNA processing,
PF3D7_1024400	P. falciparum 3D7	conserved Plasmodium protein, unknown function	Q8IJG1	OG5_167044	502	GO:0003723, GO:0004519, GO:0004540,	RNA binding, endonuclease activity, ribonuclease activity,	GO:0006396,	RNA processing,
PF3D7_1128900	P. falciparum 3D7	conserved Plasmodium protein, unknown function	Q8II74	OG5_150520	622	Not found	Not found	Not found	Not found
PF3D7_1325500	P. falciparum 3D7	conserved Plasmodium protein, unknown function	Q8IE64	OG5_165879	667	GO:0003723, GO:0046872, GO:0008168,	RNA binding, metal ion binding, methyltransferase activity,	Not found	Not found
PF3D7_1333900	P. falciparum 3D7	conserved Plasmodium protein, unknown function	Q8IDY9	OG5_154442	1328	GO:0005524, GO:0003723, GO:0008234, GO:0004519, GO:0004527, GO:0004386, GO:0016779, GO:0008233, GO:0008270,	ATP binding, RNA binding, cysteine-type peptidase activity, endonuclease activity, exonuclease activity, helicase activity, nucleotidyltransferase activity, peptidase activity, zinc ion binding,	GO:0006410, GO:0006508,	obsolete transcription, RNA-dependent, proteolysis,
PF3D7_1336700	P. falciparum 3D7	conserved Plasmodium protein, unknown function	Q8IDW5	OG5_167424	158	GO:0005524, GO:0003723, GO:0008234, GO:0004519, GO:0004527, GO:0004386, GO:0016779, GO:0008233, GO:0008270,	ATP binding, RNA binding, cysteine-type peptidase activity, endonuclease activity, exonuclease activity, helicase activity, nucleotidyltransferase activity, peptidase activity, zinc ion binding,	GO:0006410, GO:0006508,	obsolete transcription, RNA-dependent, proteolysis,
PF3D7_1367400	P. falciparum 3D7	conserved Plasmodium protein, unknown function	Q8ID34	OG5_165892	1046	Not found	Not found	Not found	Not found
PF3D7_1368400	P. falciparum 3D7	conserved Plasmodium protein, unknown function	Q8ID26	OG5_162919	320	Not found	Not found	Not found	Not found
PF3D7_1411800	P. falciparum 3D7	conserved Plasmodium protein, unknown function	Q8ILX7	OG5_161377	472	GO:0003723, GO:0003824,	RNA binding, catalytic activity,	Not found	Not found
PF3D7_1416600	P. falciparum 3D7	conserved Plasmodium protein, unknown function	Q8ILS9	OG5_166796	3026	GO:0005524, GO:0003723, GO:0004482, GO:0016779,	ATP binding, RNA binding, mRNA (guanine-N7-)-methyltransferase activity, nucleotidyltransferase activity,	GO:0006370, GO:0006410,	7-methylguanosine mRNA capping, obsolete transcription, RNA-dependent,
PKNH_0105100	P. knowlesi strain H	conserved Plasmodium protein, unknown function	B3KZ14	OG5_161981	597	Not found	Not found	Not found	Not found
PKNH_0310900	P. knowlesi strain H	conserved Plasmodium protein, unknown function	B3L054	OG5_153544	516	Not found	Not found	Not found	Not found
PKNH_0512000	P. knowlesi strain H	conserved Plasmodium protein, unknown function	B3L1L9	OG5_164985	333	Not found	Not found	Not found	Not found
PKNH_0608900	P. knowlesi strain H	conserved Plasmodium protein, unknown function	B3L205	OG5_167044	435	Not found	Not found	Not found	Not found
PKNH_0810900	P. knowlesi strain H	conserved Plasmodium protein, unknown function	B3L3Q1	OG5_167326	809	Not found	Not found	Not found	Not found
PKNH_0815600	P. knowlesi strain H	conserved Plasmodium protein, unknown function	B3L3U8	OG5_128508	548	GO:0016779,	nucleotidyltransferase activity,	Not found	Not found
PKNH_0822900	P. knowlesi strain H	conserved Plasmodium protein, unknown function	B3L423	OG5_158123	4490	GO:0003723, GO:0005488,	RNA binding, binding,	Not found	Not found
PKNH_0840300	P. knowlesi strain H	conserved Plasmodium protein, unknown function	B3L4H2	OG5_147424	483	GO:0003723, GO:0003676,	RNA binding, nucleic acid binding,	Not found	Not found
PKNH_0908700	P. knowlesi strain H	conserved Plasmodium protein, unknown function	B3L4R2	OG5_130447	570	GO:0008168,	methyltransferase activity,	Not found	Not found
PKNH_0926900	P. knowlesi strain H	conserved Plasmodium protein, unknown function	B3L597	OG5_150520	642	Not found	Not found	Not found	Not found
PKNH_1019900	P. knowlesi strain H	conserved Plasmodium protein, unknown function	B3L6D3	OG5_157071	2195	GO:0003676,	nucleic acid binding,	Not found	Not found
PKNH_1023500	P. knowlesi strain H	conserved Plasmodium protein, unknown function	B3L6G8	OG5_146792	2152	GO:0003723,	RNA binding,	Not found	Not found
PKNH_1102800	P. knowlesi strain H	conserved Plasmodium protein, unknown function	B3L6T5	OG5_162919	308	Not found	Not found	Not found	Not found
PKNH_1103800	P. knowlesi strain H	conserved Plasmodium protein, unknown function	B3L6U5	OG5_165892	993	Not found	Not found	Not found	Not found
PKNH_1126000	P. knowlesi strain H	conserved Plasmodium protein, unknown function	B3L7G7	OG5_156882	340	GO:0003723,	RNA binding,	GO:0006396,	RNA processing,
PKNH_1126600	P. knowlesi strain H	conserved Plasmodium protein, unknown function	B3L7H3	OG5_128401	659	GO:0003723, GO:0003676, GO:0008270,	RNA binding, nucleic acid binding, zinc ion binding,	Not found	Not found
PKNH_1231300	P. knowlesi strain H	conserved Plasmodium protein, unknown function	B3L9Q9	OG5_158069	442	Not found	Not found	Not found	Not found
PKNH_1264600	P. knowlesi strain H	conserved Plasmodium protein, unknown function	B3L8M4	OG5_167424	147	Not found	Not found	Not found	Not found
PKNH_1266700	P. knowlesi strain H	conserved Plasmodium protein, unknown function	B3L8P4	OG5_154442	1301	GO:0005524,	ATP binding,	Not found	Not found
PKNH_1312800	P. knowlesi strain H	conserved Plasmodium protein, unknown function	B3L1A3	OG5_165261	1278	Not found	Not found	Not found	Not found
PKNH_1314900	P. knowlesi strain H	conserved Plasmodium protein, unknown function	B3L182	OG5_165516	1459	Not found	Not found	Not found	Not found
PKNH_1321700	P. knowlesi strain H	conserved Plasmodium protein, unknown function	B3L114	OG5_150175	1633	GO:0003723, GO:0003676,	RNA binding, nucleic acid binding,	Not found	Not found
PKNH_1341500	P. knowlesi strain H	conserved Plasmodium protein, unknown function	B3LAJ4	OG5_166796	2911	Not found	Not found	Not found	Not found
PKNH_1346500	P. knowlesi strain H	conserved Plasmodium protein, unknown function	B3LAP7	OG5_161377	455	Not found	Not found	Not found	Not found
PKNH_1446800	P. knowlesi strain H	conserved Plasmodium protein, unknown function	B3LCR4	OG5_184285	870	Not found	Not found	Not found	Not found
PY04624	P. yoelii yoelii 17XNL	CPSF A subunit region, putative	Q7RFS8	OG5_157071	2227	GO:0003676,	nucleic acid binding,	Not found	Not found
ETH_00007840	E. tenella strain Houghton	CRN (Crooked neck) protein, related	Not found	OG5_128090	747	Not found	Not found	GO:0006396,	RNA processing,
cyc_06025	C. cayetanensis strain CHN_HEN01	crooked neck family 1 protein isoform 2	Not found	OG5_128090	686	Not found	Not found	GO:0006396,	RNA processing,
TGME49_269200	T. gondii ME49	crooked neck family 1 protein isoform 2, putative	Not found	OG5_128090	686	GO:0005515,	protein binding,	GO:0006396,	RNA processing,
EMWEY_00029220	E. maxima Weybridge	crooked neck-like protein 1, putative	Not found	OG5_128090	147	Not found	Not found	GO:0006396,	RNA processing,
ETH_00038110	E. tenella strain Houghton	crooked neck-like protein 1, putative	Not found	OG5_128090	158	Not found	Not found	GO:0006396,	RNA processing,
PBANKA_0833800	P. berghei ANKA	CSTF domain-containing protein, putative	A0A077XCS6	OG5_128452	725	GO:0003676,	nucleic acid binding,	Not found	Not found
PCHAS_0834100	P. chabaudi	CSTF domain-containing protein, putative	A0A077TQ85	OG5_128452	694	GO:0003676,	nucleic acid binding,	Not found	Not found
PF3D7_0933000	P. falciparum 3D7	CSTF domain-containing protein, putative	Q8I0W1	OG5_128452	761	GO:0003676,	nucleic acid binding,	Not found	Not found
PKNH_0731700	P. knowlesi strain H	CSTF domain-containing protein, putative	B3L305	OG5_128452	820	GO:0003676,	nucleic acid binding,	Not found	Not found
PF3D7_1359400	P. falciparum 3D7	CUGBP Elav-like family member 1	Q8IDB7	OG5_126974	509	GO:0003676, GO:0005515,GO:0003723	nucleic acid binding, protein binding,RNA binding	Not found	Not found
PBANKA_1135700	P. berghei ANKA	CUGBP Elav-like family member 1, putative	A0A077XG44	OG5_126974	511	GO:0003723, GO:0003676, GO:0005515,	RNA binding, nucleic acid binding, protein binding,	Not found	Not found
PCHAS_1135200	P. chabaudi	CUGBP Elav-like family member 1, putative	A0A077TLD3	OG5_126974	510	GO:0003676, GO:0005515,GO:0003723	nucleic acid binding, protein binding,RNA binding	Not found	Not found
PKNH_1111900	P. knowlesi strain H	CUGBP Elav-like family member 1, putative	B3L728	OG5_126974	512	GO:0003676, GO:0005515,GO:0003723	nucleic acid binding, protein binding,RNA binding	Not found	Not found
PVX_114940	P. vivax Sal-1	CUGBP Elav-like family member 1, putative	A5K2K1	OG5_126974	513	GO:0003723, GO:0003676, GO:0005515,	RNA binding, nucleic acid binding, protein binding,	Not found	Not found
PBANKA_1032700	P. berghei ANKA	CUGBP Elav-like family member 2, putative	Not found	OG5_163858	507	GO:0003676, GO:0005515,GO:0003729	nucleic acid binding, protein binding,mRNA binding	Not found	Not found
PCHAS_1033500	P. chabaudi	CUGBP Elav-like family member 2, putative	A0A077YER4	OG5_163858	482	GO:0003676, GO:0005515,GO:0003729	nucleic acid binding, protein binding,mRNA binding	Not found	Not found
PF3D7_1409800	P. falciparum 3D7	CUGBP Elav-like family member 2, putative	Q8ILZ7	OG5_163858	514	GO:0003676, GO:0005515,GO:0003729	nucleic acid binding, protein binding,mRNA binding	Not found	Not found
PKNH_1348500	P. knowlesi strain H	CUGBP Elav-like family member 2, putative	B3LAR8	OG5_163858	497	GO:0003676, GO:0005515,GO:0003729	nucleic acid binding, protein binding,mRNA binding	Not found	Not found
PVX_085960	P. vivax Sal-1	CUGBP Elav-like family member 2, putative	A5K1D1	OG5_163858	507	GO:0003723, GO:0003676, GO:0005515,	RNA binding, nucleic acid binding, protein binding,	Not found	Not found
cyc_07737	C. cayetanensis strain CHN_HEN01	cwf15 cwc15 cell cycle control	Not found	OG5_128660	84	Not found	Not found	GO:0000398,	mRNA splicing, via spliceosome,
cyc_06853	C. cayetanensis strain CHN_HEN01	cwf15 cwc15 cell cycle control protein	Not found	OG5_128660	156	Not found	Not found	GO:0000398,	mRNA splicing, via spliceosome,
TGME49_270740	T. gondii ME49	Cwf15/Cwc15 cell cycle control protein	S8F4N4	OG5_128660	210	Not found	Not found	GO:0000398,	mRNA splicing, via spliceosome,
TGP89_358830	T. gondii p89	Cwf15/Cwc15 cell cycle control protein	Not found	OG5_128660	87	Not found	Not found	GO:0000398,	mRNA splicing, via spliceosome,
TGP89_359690	T. gondii p89	Cwf15/Cwc15 cell cycle control protein	Not found	OG5_128660	117	Not found	Not found	GO:0000398,	mRNA splicing, via spliceosome,
TGME49_204472	T. gondii ME49	cyclic nucleotide-binding domain-containing protein	Not found	OG5_198197	152	GO:0003723,	RNA binding,	Not found	Not found
TGP89_204472	T. gondii p89	cyclic nucleotide-binding domain-containing protein	Not found	OG5_198197	152	GO:0003723,	RNA binding,	Not found	Not found
TGME49_264690	T. gondii ME49	cyclin 4, putative	Not found	OG5_128974	634	GO:0019901,	protein kinase binding,	GO:0006396,	RNA processing,
EMWEY_00009680	E. maxima Weybridge	cyclin, putative	Not found	OG5_128974	559	GO:0019901,	protein kinase binding,	GO:0006396,	RNA processing,
cyc_04859	C. cayetanensis strain CHN_HEN01	cytidine and deoxycytidylate deaminase related protein	Not found	OG5_240059	165	Not found	Not found	GO:0006367,	transcription initiation from RNA polymerase II promoter,
NCLIV_053820	N. caninum Liverpool	DEAD box RNA helicase, related	F0VMK9	OG5_128505	853	GO:0005524, GO:0003723, GO:0004386, GO:0003676,	ATP binding, RNA binding, helicase activity, nucleic acid binding,	Not found	Not found
cgd3_2330	C. parvum Iowa II	DEAD/DEAH box helicase with DBP10CT (NUC160) domain	A3FQ30	OG5_128298	862	GO:0005524, GO:0003723, GO:0016818, GO:0003676,	ATP binding, RNA binding, hydrolase activity, acting on acid anhydrides, in phosphorus-containing anhydrides, nucleic acid binding,	Not found	Not found
TGME49_309570	T. gondii ME49	DEAD/DEAH box helicase domain-containing protein	B6KA36	OG5_128505	840	GO:0005524, GO:0008026, GO:0003723, GO:0004386, GO:0003676,	ATP binding, ATP-dependent helicase activity, RNA binding, helicase activity, nucleic acid binding,	Not found	Not found
TGP89_309570	T. gondii p89	DEAD/DEAH box helicase domain-containing protein	Not found	OG5_128505	840	GO:0005524, GO:0008026, GO:0003723, GO:0004386, GO:0003676,	ATP binding, ATP-dependent helicase activity, RNA binding, helicase activity, nucleic acid binding,	Not found	Not found
cgd6_4860	C. parvum Iowa II	DEAD/DEAH box helicase with GUCT domain	Q5CWJ1	OG5_128505	712	GO:0005524, GO:0003723, GO:0004386, GO:0003676,	ATP binding, RNA binding, helicase activity, nucleic acid binding,	Not found	Not found
PVX_098935	P. vivax Sal-1	DEAD/DEAH box helicase, putative	A5K6G8	OG5_128384	1393	GO:0005524, GO:0008026, GO:0004386, GO:0016818, GO:0003676,	ATP binding, ATP-dependent helicase activity, helicase activity, hydrolase activity, acting on acid anhydrides, in phosphorus-containing anhydrides, nucleic acid binding,	Not found	Not found
PY02124	P. yoelii yoelii 17XNL	dentin phosphoryn	Q7RMQ4	OG5_127418	793	GO:0003676,	nucleic acid binding,	Not found	Not found
PY03508	P. yoelii yoelii 17XNL	developmental protein DG1037	Q7RIV8	OG5_161387	345	Not found	Not found	Not found	Not found
cyc_07185	C. cayetanensis strain CHN_HEN01	DNA chr wayne state university expressed family protein	Not found	OG5_127467	671	GO:0008452,	RNA ligase activity,	GO:0006396,	RNA processing,
PY01409	P. yoelii yoelii 17XNL	DNA replication helicase DNA2.	Q7RPP7	OG5_154442	521	Not found	Not found	Not found	Not found
TGME49_207450	T. gondii ME49	DNA segment, Chr 10, Wayne State University 52, expressed family protein	B9PXE5	OG5_127467	519	GO:0008452,	RNA ligase activity,	GO:0006396,	RNA processing,
TGP89_207450B	T. gondii p89	DNA segment, Chr 10, Wayne State University 52, expressed family protein	Not found	OG5_127467	238	GO:0008452,	RNA ligase activity,	GO:0006396,	RNA processing,
TGP89_207450C	T. gondii p89	DNA segment, Chr 10, Wayne State University 52, expressed family protein	Not found	OG5_127467	224	GO:0008452,	RNA ligase activity,	GO:0006396,	RNA processing,
PF3D7_0814200	P. falciparum 3D7	DNA/RNA-binding protein Alba 1	Q8IAX8	OG5_129273	248	GO:0003676,GO:0003677, GO:0003723, GO:0003729, GO:0000900	nucleic acid binding,DNA binding, RNA binding, mRNA binding, translation repressor activity, mRNA regulatory element binding	Not found	Not found
PBANKA_1423300	P. berghei ANKA	DNA/RNA-binding protein Alba 1, putative	A0A077XK09	OG5_129273	242	GO:0003676,GO:0003677, GO:0003723, GO:0003729, GO:0000900	nucleic acid binding,DNA binding, RNA binding, mRNA binding, translation repressor activity, mRNA regulatory element binding	Not found	Not found
PCHAS_1425100	P. chabaudi	DNA/RNA-binding protein Alba 1, putative	A0A077TUU6	OG5_129273	243	GO:0003676,GO:0003677, GO:0003723, GO:0003729, GO:0000900	nucleic acid binding,DNA binding, RNA binding, mRNA binding, translation repressor activity, mRNA regulatory element binding	Not found	Not found
PKNH_1426100	P. knowlesi strain H	DNA/RNA-binding protein Alba 1, putative	B3LC65	OG5_129273	233	GO:0003676,GO:0003677, GO:0003723, GO:0003729, GO:0000900	nucleic acid binding,DNA binding, RNA binding, mRNA binding, translation repressor activity, mRNA regulatory element binding	Not found	Not found
PVX_123060	P. vivax Sal-1	DNA/RNA-binding protein Alba 1, putative	A5JZN7	OG5_129273	241	GO:0003676,	nucleic acid binding,	Not found	Not found
PF3D7_1346300	P. falciparum 3D7	DNA/RNA-binding protein Alba 2	Q8IDN4	OG5_167431	211	GO:0003676,GO:0003677, GO:0003723	nucleic acid binding,DNA binding, RNA binding	Not found	Not found
PBANKA_1359200	P. berghei ANKA	DNA/RNA-binding protein Alba 2, putative	A0A077XKP4	OG5_167431	202	GO:0003676,GO:0003677, GO:0003723	nucleic acid binding,DNA binding, RNA binding	Not found	Not found
PCHAS_1363800	P. chabaudi	DNA/RNA-binding protein Alba 2, putative	A0A077TUM6	OG5_167431	214	GO:0003676,	nucleic acid binding,	Not found	Not found
PKNH_1254800	P. knowlesi strain H	DNA/RNA-binding protein Alba 2, putative	B3L8D3	OG5_167431	208	GO:0003676,	nucleic acid binding,	Not found	Not found
PVX_083215	P. vivax Sal-1	DNA/RNA-binding protein Alba 2, putative	A5K8A1	OG5_167431	207	GO:0003676,	nucleic acid binding,	Not found	Not found
PF3D7_1006200	P. falciparum 3D7	DNA/RNA-binding protein Alba 3	Q8IJX8	OG5_154281	107	GO:0003676,GO:0003677, GO:0003723, GO:0005515	nucleic acid binding,DNA binding, RNA binding, protein binding	Not found	Not found
PBANKA_1204400	P. berghei ANKA	DNA/RNA-binding protein Alba 3, putative	A0A077XIL0	OG5_154281	107	GO:0003676,GO:0003677, GO:0003723	nucleic acid binding,DNA binding, RNA binding	Not found	Not found
PCHAS_1205100	P. chabaudi	DNA/RNA-binding protein Alba 3, putative	A0A077TMG2	OG5_154281	107	GO:0003676,	nucleic acid binding,	Not found	Not found
PKNH_0805000	P. knowlesi strain H	DNA/RNA-binding protein Alba 3, putative	B3L3J3	OG5_154281	107	GO:0003676,	nucleic acid binding,	Not found	Not found
PVX_094505	P. vivax Sal-1	DNA/RNA-binding protein Alba 3, putative	A5K783	OG5_154281	107	GO:0003676,	nucleic acid binding,	Not found	Not found
PVX_083270	P. vivax Sal-1	DNA/RNA-binding protein Alba 4, putative	A5K8B2	OG5_153563	373	GO:0003676,	nucleic acid binding,	Not found	Not found
cgd2_2970	C. parvum Iowa II	DNA-directed RNA polymerase II	A3FQ92	OG5_127981	178	GO:0003899, GO:0003723,	DNA-directed 5'-3' RNA polymerase activity, RNA binding,	GO:0006351,	transcription, DNA-templated,
TGME49_271300	T. gondii ME49	DNA-directed RNA polymerase II RPB7	S8F4S5	OG5_127981	207	GO:0003899, GO:0003723,	DNA-directed 5'-3' RNA polymerase activity, RNA binding,	GO:0006351,	transcription, DNA-templated,
TGP89_271300	T. gondii p89	DNA-directed RNA polymerase II RPB7	Not found	OG5_127981	207	GO:0003899, GO:0003723,	DNA-directed 5'-3' RNA polymerase activity, RNA binding,	GO:0006351,	transcription, DNA-templated,
cyc_00682	C. cayetanensis strain CHN_HEN01	DNA-directed RNA polymerase II subunit	Not found	OG5_127981	177	GO:0003899, GO:0003723,	DNA-directed 5'-3' RNA polymerase activity, RNA binding,	GO:0006351,	transcription, DNA-templated,
EMWEY_00014520	E. maxima Weybridge	DNA-directed RNA polymerase II subunit RPB7, putative	Not found	OG5_127981	177	GO:0003899, GO:0003723,	DNA-directed 5'-3' RNA polymerase activity, RNA binding,	GO:0006351,	transcription, DNA-templated,
TGME49_235930	T. gondii ME49	domain K- type RNA binding proteins family protein	B9PW48	OG5_160926	570	GO:0003723,	RNA binding,	Not found	Not found
TGP89_235930	T. gondii p89	domain K- type RNA binding proteins family protein	Not found	OG5_160926	570	GO:0003723,	RNA binding,	Not found	Not found
PY00449	P. yoelii yoelii 17XNL	Drosophila melanogaster CG15040 gene product	Q7RSB2	OG5_142570	540	GO:0003723,	RNA binding,	Not found	Not found
PY04825	P. yoelii yoelii 17XNL	Drosophila melanogaster GH13383p	Q7RF83	OG5_127721	939	GO:0003723, GO:0005488, GO:0005515,	RNA binding, binding, protein binding,	Not found	Not found
PY00123	P. yoelii yoelii 17XNL	Drosophila melanogaster LD23810p	Q7RT71	OG5_129457	690	GO:0003723, GO:0003676,	RNA binding, nucleic acid binding,	GO:0006396,	RNA processing,
PY05417	P. yoelii yoelii 17XNL	Drosophila melanogaster LD28793p-related	Q7RDK5	OG5_129018	1205	GO:0005525, GO:0003924,	GTP binding, GTPase activity,	Not found	Not found
PY07239	P. yoelii yoelii 17XNL	Drosophila melanogaster RE19804p-related	Q7R8I3	OG5_128783	123	GO:0003676,	nucleic acid binding,	Not found	Not found
EMWEY_00031630	E. maxima Weybridge	eIF4G-related protein NAT1A, related	Not found	OG5_138611	952	GO:0003723, GO:0005488, GO:0016620, GO:0005515,	RNA binding, binding, oxidoreductase activity, acting on the aldehyde or oxo group of donors, NAD or NADP as acceptor, protein binding,	GO:0055114,	oxidation-reduction process,
PY03309	P. yoelii yoelii 17XNL	ERYTHROCYTE MEMBRANE PROTEIN PFEMP3	Q7PDR1	OG5_141937	1336	Not found	Not found	Not found	Not found
PY03626	P. yoelii yoelii 17XNL	ERYTHROCYTE MEMBRANE PROTEIN PFEMP3	Q7PDQ6	OG5_129463	1555	GO:0003723, GO:0005488, GO:0005515,	RNA binding, binding, protein binding,	Not found	Not found
PY03630	P. yoelii yoelii 17XNL	ERYTHROCYTE MEMBRANE PROTEIN PFEMP3	Q7PDQ4	OG5_167184	951	GO:0003676, GO:0005515, GO:0008270,	nucleic acid binding, protein binding, zinc ion binding,	Not found	Not found
PY05556	P. yoelii yoelii 17XNL	ERYTHROCYTE MEMBRANE PROTEIN PFEMP3	Q7PDM4	OG5_153136	568	GO:0003676,	nucleic acid binding,	Not found	Not found
TGME49_313230	T. gondii ME49	eukaryotic initiation factor-2, alpha subunit	B9PII8	OG5_127433	347	GO:0003723, GO:0003743,	RNA binding, translation initiation factor activity,	Not found	Not found
TGP89_313230	T. gondii p89	eukaryotic initiation factor-2, alpha subunit	Not found	OG5_127433	273	GO:0003723, GO:0003743,	RNA binding, translation initiation factor activity,	Not found	Not found
NCLIV_034450	N. caninum Liverpool	Exonuclease 3'-5' domain-like-containing protein 1, related	F0VIV2	OG5_156127	355	GO:0008408, GO:0003723, GO:0003676,	3'-5' exonuclease activity, RNA binding, nucleic acid binding,	GO:0006139,	nucleobase-containing compound metabolic process,
PF3D7_0906000	P. falciparum 3D7	exoribonuclease II	C0H520	OG5_145111	1797	GO:0000175	3'-5'-exoribonuclease activity	GO:0016441	posttranscriptional gene silencing
PBANKA_0415300	P. berghei ANKA	exoribonuclease II, putative	A0A077X6K4	OG5_145111	1522	GO:0000175	3'-5'-exoribonuclease activity	GO:0016441	posttranscriptional gene silencing
PCHAS_0416200	P. chabaudi	exoribonuclease II, putative	A0A077TIB6	OG5_145111	1417	Not found	Not found	Not found	Not found
PKNH_0703800	P. knowlesi strain H	exoribonuclease II, putative	B3L371	OG5_145111	1696	Not found	Not found	Not found	Not found
PVX_098745	P. vivax Sal-1	exoribonuclease II, putative	A5K6D1	OG5_145111	1762	GO:0003723, GO:0004540,	RNA binding, ribonuclease activity,	Not found	Not found
TGME49_312400	T. gondii ME49	exosomal 3'-5' exoribonuclease complex subunit, putative	Not found	OG5_128098	458	GO:0003723,	RNA binding,	Not found	Not found
PBANKA_0617500	P. berghei ANKA	exosome complex component CSL4, putative	A0A077XAI4	OG5_128555	194	GO:0003723,	RNA binding,	Not found	Not found
PCHAS_0619200	P. chabaudi	exosome complex component CSL4, putative	A0A077TI62	OG5_128555	194	GO:0003723,	RNA binding,	Not found	Not found
PKNH_0315400	P. knowlesi strain H	exosome complex component CSL4, putative	B3L090	OG5_128555	189	GO:0003723,	RNA binding,	Not found	Not found
PBANKA_1007800	P. berghei ANKA	exosome complex component RRP4, putative	A0A077YEK0	OG5_127653	326	GO:0003723,	RNA binding,	Not found	Not found
PCHAS_1008700	P. chabaudi	exosome complex component RRP4, putative	A0A077YEG7	OG5_127653	326	GO:0003723,	RNA binding,	Not found	Not found
PKNH_0308500	P. knowlesi strain H	exosome complex component RRP4, putative	B3L032	OG5_127653	328	GO:0003723,	RNA binding,	Not found	Not found
PBANKA_1405500	P. berghei ANKA	exosome complex component RRP40, putative	A0A077XKU0	OG5_128098	249	GO:0003723,	RNA binding,	Not found	Not found
PCHAS_1407400	P. chabaudi	exosome complex component RRP40, putative	A0A077TSB4	OG5_128098	247	GO:0003723,	RNA binding,	Not found	Not found
PF3D7_1307000	P. falciparum 3D7	exosome complex component RRP40, putative	Q8IEP5	OG5_128098	245	GO:0000175, GO:0003723,	3'-5'-exoribonuclease activity, RNA binding,	GO:0006402,	mRNA catabolic process,
PKNH_1407300	P. knowlesi strain H	exosome complex component RRP40, putative	B3LBN2	OG5_128098	244	GO:0003723,	RNA binding,	Not found	Not found
PVX_122185	P. vivax Sal-1	exosome complex component RRP40, putative	A5JZ62	OG5_128098	244	GO:0003723,	RNA binding,	Not found	Not found
cyc_03697	C. cayetanensis strain CHN_HEN01	exosome complex exonuclease	Not found	OG5_127653	806	GO:0003723,	RNA binding,	Not found	Not found
PF3D7_1359300	P. falciparum 3D7	exosome complex exonuclease RRP44	Q8IDB6	OG5_127058	1073	GO:0000175, GO:0003723	3'-5'-exoribonuclease activity, RNA binding	Not found	Not found
PBANKA_1135600	P. berghei ANKA	exosome complex exonuclease RRP44, putative	Not found	OG5_127058	1017	GO:0000175	3'-5'-exoribonuclease activity	Not found	Not found
PCHAS_1135100	P. chabaudi	exosome complex exonuclease RRP44, putative	A0A077TNL9	OG5_127058	1013	Not found	Not found	Not found	Not found
PKNH_1112000	P. knowlesi strain H	exosome complex exonuclease RRP44, putative	B3L729	OG5_127058	992	Not found	Not found	Not found	Not found
PVX_114935	P. vivax Sal-1	exosome complex exonuclease RRP44, putative	A5K2K0	OG5_127058	1000	GO:0003723, GO:0004527, GO:0004540,	RNA binding, exonuclease activity, ribonuclease activity,	Not found	Not found
ETH_00025180	E. tenella strain Houghton	exosome complex exonuclease, putative	Not found	OG5_127653	890	GO:0003723,	RNA binding,	Not found	Not found
cgd8_2980	C. parvum Iowa II	Exosome complex RNA-binding protein 1/RRP40/RRP4	A3FPZ0	OG5_127653	293	GO:0003723,	RNA binding,	Not found	Not found
TGME49_224860	T. gondii ME49	exosome component 2, putative	S8G5N6	OG5_127653	353	GO:0003723,	RNA binding,	Not found	Not found
PY04528	P. yoelii yoelii 17XNL	FCA gamma-related	Q7RG23	OG5_126974	387	GO:0003676, GO:0005515,	nucleic acid binding, protein binding,	Not found	Not found
TGME49_216670	T. gondii ME49	FUSE-binding protein 2 / KH-type splicing regulatory protein	B6KT44	OG5_141018	941	GO:0003723,	RNA binding,	Not found	Not found
TGP89_216670B	T. gondii p89	FUSE-binding protein 2 / KH-type splicing regulatory protein	Not found	OG5_141018	806	GO:0003723,	RNA binding,	Not found	Not found
cyc_05801	C. cayetanensis strain CHN_HEN01	gamyb-binding related protein	Not found	OG5_128357	519	Not found	Not found	GO:0000398,	mRNA splicing, via spliceosome,
PY03354	P. yoelii yoelii 17XNL	Gbp1p protein-related	Q7RJA9	OG5_128158	233	GO:0003676,	nucleic acid binding,	Not found	Not found
TGME49_266930	T. gondii ME49	general transcription factor IIH polypeptide 3 GTF2H3	Not found	OG5_129096	549	Not found	Not found	GO:0006289, GO:0006355,	nucleotide-excision repair, regulation of transcription, DNA-templated,
TGP89_266930	T. gondii p89	general transcription factor IIH polypeptide 3 GTF2H3	Not found	OG5_129096	549	Not found	Not found	GO:0006289, GO:0006355,	nucleotide-excision repair, regulation of transcription, DNA-templated,
NCLIV_037200	N. caninum Liverpool	GJ21226, related	F0VJM7	OG5_138611	2649	GO:0003723, GO:0005488, GO:0005515,	RNA binding, binding, protein binding,	Not found	Not found
cyc_03753	C. cayetanensis strain CHN_HEN01	glutamate 5-kinase domain-containing protein	Not found	OG5_129344	718	GO:0003723,	RNA binding,	Not found	Not found
TGME49_265010	T. gondii ME49	glutamate 5-kinase domain-containing protein	Not found	OG5_129344	930	GO:0003723, GO:0004349,	RNA binding, glutamate 5-kinase activity,	GO:0008652, GO:0006561,	cellular amino acid biosynthetic process, proline biosynthetic process,
TGP89_265010	T. gondii p89	glutamate 5-kinase domain-containing protein	Not found	OG5_129344	905	GO:0003723, GO:0004349,	RNA binding, glutamate 5-kinase activity,	GO:0008652, GO:0006561,	cellular amino acid biosynthetic process, proline biosynthetic process,
ETH_00032260	E. tenella strain Houghton	glutamate 5-kinase, putative	Not found	OG5_129344	500	GO:0003723,	RNA binding,	Not found	Not found
NCLIV_040220	N. caninum Liverpool	glutamate 5-kinase, related	F0VBG3	OG5_129344	813	GO:0003723, GO:0004349,	RNA binding, glutamate 5-kinase activity,	GO:0006561,	proline biosynthetic process,
cgd2_2300	C. parvum Iowa II	Glutamate/acetylglutamate kinase	Q5CTN5	OG5_129344	487	GO:0003723, GO:0004349,	RNA binding, glutamate 5-kinase activity,	GO:0006561,	proline biosynthetic process,
EMWEY_00017150	E. maxima Weybridge	glycine-rich protein 2, putative	Not found	OG5_126866	319	GO:0003677, GO:0003676,	DNA binding, nucleic acid binding,	GO:0006355,	regulation of transcription, DNA-templated,
ETH_00029175	E. tenella strain Houghton	glycine-rich protein 2, putative	Not found	OG5_126866	190	GO:0003677, GO:0003676,	DNA binding, nucleic acid binding,	GO:0006355,	regulation of transcription, DNA-templated,
PY00795	P. yoelii yoelii 17XNL	G-patch domain, putative	Q7RRD6	OG5_129437	496	GO:0003676,	nucleic acid binding,	Not found	Not found
cyc_05896	C. cayetanensis strain CHN_HEN01	GTPase	Not found	OG5_196614	1202	GO:0003723,	RNA binding,	Not found	Not found
TGME49_286640	T. gondii ME49	GTPase	Not found	OG5_127948	592	GO:0005525, GO:0003924, GO:0003723, GO:0015093,	GTP binding, GTPase activity, RNA binding, ferrous iron transmembrane transporter activity,	GO:0015684, GO:0007264,	ferrous iron transport, small GTPase mediated signal transduction,
TGP89_286640	T. gondii p89	GTPase	Not found	OG5_127948	592	GO:0005525, GO:0003924, GO:0003723, GO:0015093,	GTP binding, GTPase activity, RNA binding, ferrous iron transmembrane transporter activity,	GO:0015684, GO:0007264,	ferrous iron transport, small GTPase mediated signal transduction,
ETH_00043460	E. tenella strain Houghton	GTPase regulator, putative	Not found	OG5_eace|EAH_00018640	787	GO:0003723,	RNA binding,	Not found	Not found
ETH_00032780	E. tenella strain Houghton	GTP-binding protein of Era family, related	Not found	OG5_127948	444	GO:0005525, GO:0003723,	GTP binding, RNA binding,	Not found	Not found
cyc_04875	C. cayetanensis strain CHN_HEN01	GTP-binding protein of era related protein	Not found	OG5_127948	411	GO:0005525, GO:0003723,	GTP binding, RNA binding,	Not found	Not found
PBANKA_0811100	P. berghei ANKA	helicase SKI2W, putative	Not found	OG5_128384	1363	GO:0005524, GO:0003723, GO:0016818, GO:0003676,GO:0004004	ATP binding, RNA binding, hydrolase activity, acting on acid anhydrides, in phosphorus-containing anhydrides, nucleic acid binding,ATP-dependent RNA helicase activity	GO:0006401,	RNA catabolic process,
PCHAS_0811400	P. chabaudi	helicase SKI2W, putative	A0A077TLJ9	OG5_128384	1349	GO:0005524, GO:0003723, GO:0016818, GO:0003676,GO:0004004	ATP binding, RNA binding, hydrolase activity, acting on acid anhydrides, in phosphorus-containing anhydrides, nucleic acid binding,ATP-dependent RNA helicase activity	GO:0006401,	RNA catabolic process,
PF3D7_0909900	P. falciparum 3D7	helicase SKI2W, putative	Q8I353	OG5_128384	1373	GO:0005524, GO:0003723, GO:0016818, GO:0003676,GO:0004004	ATP binding, RNA binding, hydrolase activity, acting on acid anhydrides, in phosphorus-containing anhydrides, nucleic acid binding,ATP-dependent RNA helicase activity	GO:0006401,	RNA catabolic process,
PKNH_0707900	P. knowlesi strain H	helicase SKI2W, putative	B3L3B1	OG5_128384	1378	GO:0005524, GO:0003723, GO:0016818, GO:0003676,GO:0004004	ATP binding, RNA binding, hydrolase activity, acting on acid anhydrides, in phosphorus-containing anhydrides, nucleic acid binding,ATP-dependent RNA helicase activity	GO:0006401,	RNA catabolic process,
cgd6_1540	C. parvum Iowa II	Histone RNA hairpin-binding protein	Q5CXD3	OG5_142570	372	GO:0003723,	RNA binding,	Not found	Not found
PBANKA_1233800	P. berghei ANKA	histone RNA hairpin-binding protein, putative	Not found	OG5_140538	299	GO:0003723,	RNA binding,	Not found	Not found
PCHAS_1234400	P. chabaudi	histone RNA hairpin-binding protein, putative	A0A077TRV4	OG5_140538	299	GO:0003723,	RNA binding,	Not found	Not found
PF3D7_0519000	P. falciparum 3D7	histone RNA hairpin-binding protein, putative	Q8I3R9	OG5_140538	293	GO:0003723,	RNA binding,	GO:0006397,	mRNA processing,
PKNH_0820600	P. knowlesi strain H	histone RNA hairpin-binding protein, putative	B3L3Z9	OG5_140538	285	GO:0003723,	RNA binding,	Not found	Not found
PKNH_0946400	P. knowlesi strain H	histone RNA hairpin-binding protein, putative	B3L5T7	OG5_140538	314	GO:0003723,	RNA binding,	Not found	Not found
PVX_080295	P. vivax Sal-1	histone RNA hairpin-binding protein, putative	A5K9G8	OG5_140538	324	GO:0003723, GO:0003729,	RNA binding, mRNA binding,	Not found	Not found
NCLIV_062620	N. caninum Liverpool	HnRNP-E2 protein, related	F0VQ39	OG5_130250	417	GO:0003723,	RNA binding,	Not found	Not found
PY01861	P. yoelii yoelii 17XNL	Homo sapiens KIAA0052 protein-related	Q7RNF7	OG5_127259	1309	GO:0005524, GO:0016817, GO:0016818, GO:0003676,	ATP binding, hydrolase activity, acting on acid anhydrides, hydrolase activity, acting on acid anhydrides, in phosphorus-containing anhydrides, nucleic acid binding,	Not found	Not found
BBOV_III003580	B. bovis T2Bo	hydrolase, NUDIX family protein	A7AMY8	OG5_128366	450	GO:0003723, GO:0016787, GO:0030145,	RNA binding, hydrolase activity, manganese ion binding,	Not found	Not found
TGME49_227450	T. gondii ME49	hydrolase, NUDIX family protein	Not found	OG5_128366	2063	GO:0003723, GO:0016787, GO:0030145,	RNA binding, hydrolase activity, manganese ion binding,	Not found	Not found
TGP89_227450	T. gondii p89	hydrolase, NUDIX family protein	Not found	OG5_128366	2063	GO:0003723, GO:0016787, GO:0030145,	RNA binding, hydrolase activity, manganese ion binding,	Not found	Not found
BBOV_III004730	B. bovis T2Bo	hypothetical protein	A7ANA2	OG5_191874	647	GO:0001104,	RNA polymerase II transcription cofactor activity,	GO:0006357,	regulation of transcription by RNA polymerase II,
BBOV_III010100	B. bovis T2Bo	hypothetical protein	A7APT2	OG5_153617	329	GO:0003723	RNA binding	null	null
BBOV_III011000	B. bovis T2Bo	hypothetical protein	A7AQ18	OG5_142570	360	GO:0003723	RNA binding	null	null
BBOV_IV008870	B. bovis T2Bo	hypothetical protein	A7ARS2	OG5_146249	192	GO:0003712	transcription cofactor activity	GO:0006357	regulation of transcription by RNA polymerase II
BBOV_IV009030	B. bovis T2Bo	hypothetical protein	A7ART8	OG5_141018	850	GO:0003723;GO:0003676	RNA binding;nucleic acid binding	null	null
BBOV_IV009220	B. bovis T2Bo	hypothetical protein	A7ARV7	OG5_191809	361	GO:0003723	RNA binding	null	null
BBOV_IV009240	B. bovis T2Bo	hypothetical protein	A7ARV9	OG5_191602	778	GO:0003690	double-stranded DNA binding	GO:0006355	regulation of transcription, DNA-templated
BBOV_V000540	B. bovis T2Bo	hypothetical protein	A7AXH2	OG5_178866	214	GO:0003723	RNA binding	null	null
cyc_00190	C. cayetanensis strain CHN_HEN01	hypothetical protein	Not found	OG5_130184	464	GO:0003723, GO:0008173,	RNA binding, RNA methyltransferase activity,	GO:0006396,	RNA processing,
cyc_00384	C. cayetanensis strain CHN_HEN01	hypothetical protein	Not found	OG5_129194	671	GO:0005515,	protein binding,	GO:0006396,	RNA processing,
cyc_00838	C. cayetanensis strain CHN_HEN01	hypothetical protein	Not found	OG5_204865	686	GO:0003723,	RNA binding,	Not found	Not found
cyc_01516	C. cayetanensis strain CHN_HEN01	hypothetical protein	Not found	OG5_128554	965	GO:0003723, GO:0004525,	RNA binding, ribonuclease III activity,	GO:0006396,	RNA processing,
cyc_01901	C. cayetanensis strain CHN_HEN01	hypothetical protein	Not found	OG5_128505	807	GO:0005524, GO:0003723, GO:0004386, GO:0003676,	ATP binding, RNA binding, helicase activity, nucleic acid binding,	Not found	Not found
cyc_02186	C. cayetanensis strain CHN_HEN01	hypothetical protein	Not found	OG5_239483	1037	GO:0008168,	methyltransferase activity,	GO:0009452, GO:0001510,	7-methylguanosine RNA capping, RNA methylation,
cyc_02415	C. cayetanensis strain CHN_HEN01	hypothetical protein	Not found	OG5_186576	1591	GO:0003676,	nucleic acid binding,	GO:0006396,	RNA processing,
cyc_02490	C. cayetanensis strain CHN_HEN01	hypothetical protein	Not found	OG5_178002	448	GO:0003723, GO:0008173,	RNA binding, RNA methyltransferase activity,	GO:0006396,	RNA processing,
cyc_04550	C. cayetanensis strain CHN_HEN01	hypothetical protein	Not found	OG5_140011	456	Not found	Not found	GO:0006367,	transcription initiation from RNA polymerase II promoter,
cyc_04816	C. cayetanensis strain CHN_HEN01	hypothetical protein	Not found	OG5_130250	1082	GO:0003723,	RNA binding,	Not found	Not found
cyc_05676	C. cayetanensis strain CHN_HEN01	hypothetical protein	Not found	OG5_127248	298	GO:0003729,	mRNA binding,	GO:0006376,	mRNA splice site selection,
cyc_07194	C. cayetanensis strain CHN_HEN01	hypothetical protein	Not found	OG5_127248	418	GO:0003729,	mRNA binding,	GO:0006376,	mRNA splice site selection,
cyc_07593	C. cayetanensis strain CHN_HEN01	hypothetical protein	Not found	OG5_207903	239	Not found	Not found	GO:0006396,	RNA processing,
cyc_08091	C. cayetanensis strain CHN_HEN01	hypothetical protein	Not found	OG5_128500	1057	GO:0008168,	methyltransferase activity,	GO:0009452, GO:0001510,	7-methylguanosine RNA capping, RNA methylation,
cyc_08300	C. cayetanensis strain CHN_HEN01	hypothetical protein	Not found	OG5_155454	795	GO:0003723,	RNA binding,	Not found	Not found
cyc_08602	C. cayetanensis strain CHN_HEN01	hypothetical protein	Not found	OG5_129375	114	Not found	Not found	GO:0006397,	mRNA processing,
EMWEY_00009090	E. maxima Weybridge	hypothetical protein	Not found	OG5_127467	141	GO:0008452,	RNA ligase activity,	GO:0006396,	RNA processing,
EMWEY_00009170	E. maxima Weybridge	hypothetical protein	Not found	OG5_126599	1290	GO:0003723, GO:0004386,	RNA binding, helicase activity,	Not found	Not found
EMWEY_00023310	E. maxima Weybridge	hypothetical protein	Not found	EMWEY_00023310	430	GO:0001104,	RNA polymerase II transcription cofactor activity,	GO:0006357,	regulation of transcription by RNA polymerase II,
EMWEY_00024350	E. maxima Weybridge	hypothetical protein	Not found	OG5_epra|EPH_0074280	726	Not found	Not found	GO:0006397,	mRNA processing,
EMWEY_00029440	E. maxima Weybridge	hypothetical protein	Not found	OG5_127248	649	GO:0003729,	mRNA binding,	GO:0006376,	mRNA splice site selection,
EMWEY_00050560	E. maxima Weybridge	hypothetical protein	Not found	OG5_207903	90	Not found	Not found	GO:0006396,	RNA processing,
EMWEY_00051000	E. maxima Weybridge	hypothetical protein	Not found	EMWEY_00051000	283	GO:0001104,	RNA polymerase II transcription cofactor activity,	GO:0006357,	regulation of transcription by RNA polymerase II,
ETH_00004325	E. tenella strain Houghton	hypothetical protein	Not found	OG5_142443	216	Not found	Not found	GO:0006396,	RNA processing,
ETH_00011725	E. tenella strain Houghton	hypothetical protein	Not found	OG5_135283	1182	GO:0003723, GO:0005488, GO:0005515,	RNA binding, binding, protein binding,	Not found	Not found
ETH_00019050	E. tenella strain Houghton	hypothetical protein	Not found	OG5_228652	454	GO:0003723,	RNA binding,	Not found	Not found
ETH_00026595	E. tenella strain Houghton	hypothetical protein	Not found	OG5_207903	89	Not found	Not found	GO:0006396,	RNA processing,
ETH_00030490	E. tenella strain Houghton	hypothetical protein	Not found	OG5_129375	292	Not found	Not found	GO:0006397,	mRNA processing,
ETH_00038260	E. tenella strain Houghton	hypothetical protein	Not found	OG5_127248	90	GO:0003729,	mRNA binding,	GO:0006376,	mRNA splice site selection,
NCLIV_004610	N. caninum Liverpool	hypothetical protein	F0V8E3	OG5_128834	427	Not found	Not found	GO:0008380,	RNA splicing,
NCLIV_004770	N. caninum Liverpool	hypothetical protein	F0V8F9	OG5_128813	402	GO:0003729,	mRNA binding,	GO:0006378,	mRNA polyadenylation,
NCLIV_006240	N. caninum Liverpool	hypothetical protein	F0V8V8	OG5_128865	101	Not found	Not found	GO:0006397,	mRNA processing,
NCLIV_009210	N. caninum Liverpool	hypothetical protein	F0V9M6	OG5_126592	3773	GO:0003723, GO:0005488, GO:0005515,	RNA binding, binding, protein binding,	Not found	Not found
NCLIV_011170	N. caninum Liverpool	hypothetical protein	F0VAG1	OG5_126869	2011	GO:0003723, GO:0005488,	RNA binding, binding,	Not found	Not found
NCLIV_011870	N. caninum Liverpool	hypothetical protein	F0V9V8	OG5_127248	569	GO:0003729,	mRNA binding,	GO:0006376,	mRNA splice site selection,
NCLIV_013380	N. caninum Liverpool	hypothetical protein	F0VD30	OG5_128064	87	Not found	Not found	GO:0006396,	RNA processing,
NCLIV_014750	N. caninum Liverpool	hypothetical protein	F0VCJ2	OG5_128500	1630	GO:0008168,	methyltransferase activity,	GO:0009452, GO:0001510,	7-methylguanosine RNA capping, RNA methylation,
NCLIV_015600	N. caninum Liverpool	hypothetical protein	F0VDH5	OG5_128259	509	GO:0016787, GO:0016788,	hydrolase activity, hydrolase activity, acting on ester bonds,	GO:0006397,	mRNA processing,
NCLIV_016900	N. caninum Liverpool	hypothetical protein	F0VDV5	OG5_129457	894	GO:0003723, GO:0003676,	RNA binding, nucleic acid binding,	GO:0006396,	RNA processing,
NCLIV_021030	N. caninum Liverpool	hypothetical protein	F0VF22	OG5_130745	477	GO:0003723	RNA binding	null	null
NCLIV_024960	N. caninum Liverpool	hypothetical protein	F0VG63	OG5_127248	397	GO:0003729,	mRNA binding,	GO:0006376,	mRNA splice site selection,
NCLIV_026460	N. caninum Liverpool	hypothetical protein	F0VGL3	OG5_129563	1537	GO:0003723, GO:0005488,	RNA binding, binding,	Not found	Not found
NCLIV_030680	N. caninum Liverpool	hypothetical protein	F0VHS0	OG5_142443	784	Not found	Not found	GO:0006396,	RNA processing,
NCLIV_031970	N. caninum Liverpool	hypothetical protein	F0VI49	OG5_127578	2552	GO:0003723, GO:0030623, GO:0017070, GO:0003676, GO:0005515,	RNA binding, U5 snRNA binding, U6 snRNA binding, nucleic acid binding, protein binding,	GO:0000398,	mRNA splicing, via spliceosome,
NCLIV_036010	N. caninum Liverpool	hypothetical protein	F0VJA9	OG5_129375	780	GO:0003676,	nucleic acid binding,	GO:0006397,	mRNA processing,
NCLIV_036060	N. caninum Liverpool	hypothetical protein	F0VJB4	OG5_207903	550	Not found	Not found	GO:0006396,	RNA processing,
NCLIV_037180	N. caninum Liverpool	hypothetical protein	F0VJM5	OG5_128090	685	GO:0005515,	protein binding,	GO:0006396,	RNA processing,
NCLIV_037210	N. caninum Liverpool	hypothetical protein	F0VJM8	OG5_214209	351	GO:0004518,	nuclease activity,	GO:0034477,	U6 snRNA 3'-end processing,
NCLIV_039130	N. caninum Liverpool	hypothetical protein	F0VB16	OG5_129096	580	Not found	Not found	GO:0006289, GO:0006355,	nucleotide-excision repair, regulation of transcription, DNA-templated,
NCLIV_039360	N. caninum Liverpool	hypothetical protein	F0VB39	OG5_228236	616	GO:0003677, GO:0003899,	DNA binding, DNA-directed 5'-3' RNA polymerase activity,	GO:0006383,	transcription by RNA polymerase III,
NCLIV_044510	N. caninum Liverpool	hypothetical protein	F0VB52	OG5_146249	259	GO:0001104,	RNA polymerase II transcription cofactor activity,	GO:0006357,	regulation of transcription by RNA polymerase II,
NCLIV_046750	N. caninum Liverpool	hypothetical protein	F0VLW5	OG5_127104	701	GO:0003723, GO:0016779, GO:0004652,	RNA binding, nucleotidyltransferase activity, polynucleotide adenylyltransferase activity,	GO:0031123, GO:0043631,	RNA 3'-end processing, RNA polyadenylation,
NCLIV_047560	N. caninum Liverpool	hypothetical protein	F0VM47	OG5_126915	3075	GO:0003723,	RNA binding,	GO:0006396,	RNA processing,
NCLIV_047860	N. caninum Liverpool	hypothetical protein	F0VM77	OG5_126795	763	GO:0003723, GO:0003676,	RNA binding, nucleic acid binding,	Not found	Not found
NCLIV_053490	N. caninum Liverpool	hypothetical protein	F0VMH7	OG5_228652	623	GO:0003723,	RNA binding,	Not found	Not found
NCLIV_053610	N. caninum Liverpool	hypothetical protein	F0VMI8	OG5_140011	811	Not found	Not found	GO:0006367,	transcription initiation from RNA polymerase II promoter,
NCLIV_055120	N. caninum Liverpool	hypothetical protein	F0VMZ1	OG5_128873	273	Not found	Not found	GO:0006397,	mRNA processing,
NCLIV_055860	N. caninum Liverpool	hypothetical protein	F0VN65	OG5_126599	1205	GO:0003723, GO:0004386,	RNA binding, helicase activity,	Not found	Not found
NCLIV_055960	N. caninum Liverpool	hypothetical protein	F0VN75	OG5_128098	276	GO:0003723,	RNA binding,	Not found	Not found
NCLIV_056060	N. caninum Liverpool	hypothetical protein	F0VN86	OG5_128375	642	GO:0003723, GO:0003676,	RNA binding, nucleic acid binding,	GO:0006397,	mRNA processing,
NCLIV_057750	N. caninum Liverpool	hypothetical protein	F0VNQ6	OG5_128401	680	GO:0003723, GO:0003676, GO:0008270,	RNA binding, nucleic acid binding, zinc ion binding,	Not found	Not found
NCLIV_058470	N. caninum Liverpool	hypothetical protein	F0VNX8	OG5_126936	768	GO:0003723, GO:0016779,	RNA binding, nucleotidyltransferase activity,	GO:0006396,	RNA processing,
NCLIV_063290	N. caninum Liverpool	hypothetical protein	F0VQA6	OG5_128430	661	GO:0003723,	RNA binding,	GO:0006396,	RNA processing,
NCLIV_066290	N. caninum Liverpool	hypothetical protein	F0VR56	OG5_126903	1183	GO:0008173,	RNA methyltransferase activity,	GO:0006396,	RNA processing,
PVX_082765	P. vivax Sal-1	hypothetical protein	A5K812	OG5_167424	139	Not found	Not found	Not found	Not found
PY00215	P. yoelii yoelii 17XNL	hypothetical protein	Q7RSY6	OG5_166971	483	Not found	Not found	Not found	Not found
PY00383	P. yoelii yoelii 17XNL	hypothetical protein	Q7RSH4	OG5_169036	859	Not found	Not found	Not found	Not found
PY00445	P. yoelii yoelii 17XNL	hypothetical protein	Q7RSB6	OG5_167003	1162	Not found	Not found	Not found	Not found
PY00691	P. yoelii yoelii 17XNL	hypothetical protein	Q7RRM8	OG5_129882	1411	Not found	Not found	Not found	Not found
PY01125	P. yoelii yoelii 17XNL	hypothetical protein	Q7RQH3	OG5_161668	284	Not found	Not found	Not found	Not found
PY01194	P. yoelii yoelii 17XNL	hypothetical protein	Q7RQA7	OG5_129398	2120	Not found	Not found	Not found	Not found
PY01203	P. yoelii yoelii 17XNL	hypothetical protein	Q7RQ99	OG5_137714	581	GO:0003723;GO:0046872	RNA binding;metal ion binding	null	null
PY01330	P. yoelii yoelii 17XNL	hypothetical protein	Q7RPX4	OG5_167431	202	GO:0003676,	nucleic acid binding,	Not found	Not found
PY01410	P. yoelii yoelii 17XNL	hypothetical protein	Q7RPP6	OG5_154442	403	Not found	Not found	Not found	Not found
PY01463	P. yoelii yoelii 17XNL	hypothetical protein	Q7RPJ6	OG5_155292	718	Not found	Not found	Not found	Not found
PY01502	P. yoelii yoelii 17XNL	hypothetical protein	Q7RPF7	OG5_167424	114	Not found	Not found	Not found	Not found
PY01560	P. yoelii yoelii 17XNL	hypothetical protein	Q7RP99	OG5_127866	201	GO:0003676,	nucleic acid binding,	Not found	Not found
PY01669	P. yoelii yoelii 17XNL	hypothetical protein	Q7RNZ3	OG5_127578	2958	GO:0003723, GO:0030623, GO:0017070, GO:0003676,	RNA binding, U5 snRNA binding, U6 snRNA binding, nucleic acid binding,	GO:0000398,	mRNA splicing, via spliceosome,
PY01742	P. yoelii yoelii 17XNL	hypothetical protein	Q7RNS3	OG5_130447	537	Not found	Not found	Not found	Not found
PY01791	P. yoelii yoelii 17XNL	hypothetical protein	Q7RNM5	OG5_144682	201	GO:0003676, GO:0008270,	nucleic acid binding, zinc ion binding,	Not found	Not found
PY01988	P. yoelii yoelii 17XNL	hypothetical protein	Q7RN36	OG5_129977	531	GO:0003723, GO:0008168,	RNA binding, methyltransferase activity,	Not found	Not found
PY01990	P. yoelii yoelii 17XNL	hypothetical protein	Q7RN34	OG5_158069	463	Not found	Not found	Not found	Not found
PY02025	P. yoelii yoelii 17XNL	hypothetical protein	Q7RN01	OG5_165879	547	Not found	Not found	Not found	Not found
PY02032	P. yoelii yoelii 17XNL	hypothetical protein	Q7RMZ4	OG5_156882	182	GO:0003723,	RNA binding,	GO:0006396,	RNA processing,
PY02171	P. yoelii yoelii 17XNL	hypothetical protein	Q7RMK8	OG5_141937	946	Not found	Not found	Not found	Not found
PY02309	P. yoelii yoelii 17XNL	hypothetical protein	Q7RM76	OG5_127653	326	GO:0003723,	RNA binding,	Not found	Not found
PY02341	P. yoelii yoelii 17XNL	hypothetical protein	Q7RM47	OG5_127822	1273	GO:0005488,	binding,	Not found	Not found
PY02366	P. yoelii yoelii 17XNL	hypothetical protein	Q7RM22	OG5_141937	1489	Not found	Not found	Not found	Not found
PY02447	P. yoelii yoelii 17XNL	hypothetical protein	Q7RLU2	OG5_128090	742	Not found	Not found	GO:0006396,	RNA processing,
PY02499	P. yoelii yoelii 17XNL	hypothetical protein	Q7RLP1	OG5_129196	323	GO:0005515,	protein binding,	Not found	Not found
PY02715	P. yoelii yoelii 17XNL	hypothetical protein	Q7RL32	OG5_167326	773	Not found	Not found	Not found	Not found
PY02798	P. yoelii yoelii 17XNL	hypothetical protein	Q7RKV2	OG5_153573	154	GO:0003676,	nucleic acid binding,	Not found	Not found
PY02856	P. yoelii yoelii 17XNL	hypothetical protein	Q7RKP4	OG5_150520	283	Not found	Not found	Not found	Not found
PY02885	P. yoelii yoelii 17XNL	hypothetical protein	Q7RKL6	OG5_127058	383	Not found	Not found	Not found	Not found
PY03028	P. yoelii yoelii 17XNL	hypothetical protein	Q7RK75	OG5_165516	419	Not found	Not found	Not found	Not found
PY03159	P. yoelii yoelii 17XNL	hypothetical protein	Q7RJU7	OG5_150164	215	GO:0003676,	nucleic acid binding,	Not found	Not found
PY03461	P. yoelii yoelii 17XNL	hypothetical protein	Q7RJ05	OG5_127745	200	Not found	Not found	Not found	Not found
PY03490	P. yoelii yoelii 17XNL	hypothetical protein	Q7RIX6	OG5_167108	157	Not found	Not found	Not found	Not found
PY03502	P. yoelii yoelii 17XNL	hypothetical protein	Q7RIW4	OG5_127840	215	Not found	Not found	Not found	Not found
PY03602	P. yoelii yoelii 17XNL	hypothetical protein	Q7RIL7	OG5_145219	464	GO:0003676,	nucleic acid binding,	Not found	Not found
PY03647	P. yoelii yoelii 17XNL	hypothetical protein	Q7RIH6	OG5_152371	339	GO:0003723, GO:0008173,	RNA binding, RNA methyltransferase activity,	GO:0006396,	RNA processing,
PY04034	P. yoelii yoelii 17XNL	hypothetical protein	Q7RHF3	OG5_146792	1967	GO:0003723,	RNA binding,	Not found	Not found
PY04163	P. yoelii yoelii 17XNL	hypothetical protein	Q7RH31	OG5_153574	172	GO:0003676,	nucleic acid binding,	Not found	Not found
PY04217	P. yoelii yoelii 17XNL	hypothetical protein	Q7RGX9	OG5_162919	168	Not found	Not found	Not found	Not found
PY04225	P. yoelii yoelii 17XNL	hypothetical protein	Q7RGX1	OG5_129724	596	GO:0005515,	protein binding,	Not found	Not found
PY04262	P. yoelii yoelii 17XNL	hypothetical protein	Q7RGT4	OG5_166796	2023	Not found	Not found	Not found	Not found
PY04437	P. yoelii yoelii 17XNL	hypothetical protein	Q7RGB0	OG5_150175	1641	Not found	Not found	Not found	Not found
PY04659	P. yoelii yoelii 17XNL	hypothetical protein	Q7RFP6	OG5_156523	492	GO:0003676,	nucleic acid binding,	Not found	Not found
PY04991	P. yoelii yoelii 17XNL	hypothetical protein	Q7RES2	OG5_167044	446	Not found	Not found	Not found	Not found
PY05533	P. yoelii yoelii 17XNL	hypothetical protein	Q7RD91	OG5_127829	105	GO:0003676,	nucleic acid binding,	Not found	Not found
PY05765	P. yoelii yoelii 17XNL	hypothetical protein	Q7RCL5	OG5_154765	278	GO:0003676,	nucleic acid binding,	Not found	Not found
PY05913	P. yoelii yoelii 17XNL	hypothetical protein	Q7RC71	OG5_126848	519	GO:0003725	double-stranded RNA binding	null	null
PY06064	P. yoelii yoelii 17XNL	hypothetical protein	Q7RBS5	OG5_140538	262	GO:0003723,	RNA binding,	Not found	Not found
PY06156	P. yoelii yoelii 17XNL	hypothetical protein	Not found	OG5_165261	1009	Not found	Not found	Not found	Not found
PY06408	P. yoelii yoelii 17XNL	hypothetical protein	Q7RAU1	OG5_153596	399	Not found	Not found	Not found	Not found
PY06552	P. yoelii yoelii 17XNL	hypothetical protein	Q7RAE8	OG5_153596	477	Not found	Not found	Not found	Not found
PY06769	P. yoelii yoelii 17XNL	hypothetical protein	Q7R9U1	OG5_127418	210	Not found	Not found	Not found	Not found
PY07151	P. yoelii yoelii 17XNL	hypothetical protein	Q7R8R9	OG5_165892	690	Not found	Not found	Not found	Not found
PY07308	P. yoelii yoelii 17XNL	hypothetical protein	Q7R8B5	OG5_130745	260	Not found	Not found	Not found	Not found
PY07482	P. yoelii yoelii 17XNL	hypothetical protein	Q7R7U6	OG5_153563	374	GO:0003676,	nucleic acid binding,	Not found	Not found
PY07541	P. yoelii yoelii 17XNL	hypothetical protein	Q7R7P1	OG5_127829	103	GO:0003676,	nucleic acid binding,	Not found	Not found
TGME49_203060	T. gondii ME49	hypothetical protein	Not found	OG5_178002	496	GO:0003723, GO:0008173,	RNA binding, RNA methyltransferase activity,	GO:0006396,	RNA processing,
TGME49_209210	T. gondii ME49	hypothetical protein	Not found	OG5_228222	1484	GO:0003723,	RNA binding,	Not found	Not found
TGME49_212980	T. gondii ME49	hypothetical protein	S8F5S4	OG5_164170	715	GO:0003723,	RNA binding,	Not found	Not found
TGME49_219600	T. gondii ME49	hypothetical protein	S8EQU4	OG5_241174	908	GO:0003677, GO:0003899,	DNA binding, DNA-directed 5'-3' RNA polymerase activity,	GO:0006383,	transcription by RNA polymerase III,
TGME49_230010	T. gondii ME49	hypothetical protein	Not found	OG5_240173	1295	Not found	Not found	GO:0006396, GO:0006397,	RNA processing, mRNA processing,
TGME49_232210	T. gondii ME49	hypothetical protein	Not found	OG5_240225	320	Not found	Not found	GO:0006367,	transcription initiation from RNA polymerase II promoter,
TGME49_237550	T. gondii ME49	hypothetical protein	Not found	OG5_240857	1489	GO:0003723,	RNA binding,	Not found	Not found
TGME49_241170	T. gondii ME49	hypothetical protein	Not found	OG5_160984	1275	GO:0003723,	RNA binding,	Not found	Not found
TGME49_243620	T. gondii ME49	hypothetical protein	S8F6Z8	OG5_129447	358	Not found	Not found	GO:0006397,	mRNA processing,
TGME49_244680	T. gondii ME49	hypothetical protein	Not found	OG5_229808	1474	GO:0003723, GO:0004000,	RNA binding, adenosine deaminase activity,	GO:0006396,	RNA processing,
TGME49_246760	T. gondii ME49	hypothetical protein	Not found	OG5_129904	2831	Not found	Not found	GO:0006396,	RNA processing,
TGME49_247320	T. gondii ME49	hypothetical protein	Not found	OG5_140538	614	GO:0003723,	RNA binding,	Not found	Not found
TGME49_259580	T. gondii ME49	hypothetical protein	S7UY62	OG5_240059	208	Not found	Not found	GO:0006367,	transcription initiation from RNA polymerase II promoter,
TGME49_266680	T. gondii ME49	hypothetical protein	Not found	OG5_228236	615	GO:0003677, GO:0003899,	DNA binding, DNA-directed 5'-3' RNA polymerase activity,	GO:0006383,	transcription by RNA polymerase III,
TGME49_269175	T. gondii ME49	hypothetical protein	Not found	OG5_214209	431	GO:0003824, GO:0004518,	catalytic activity, nuclease activity,	GO:0034477,	U6 snRNA 3'-end processing,
TGME49_271290	T. gondii ME49	hypothetical protein	S8F1K8	OG5_211466	1116	GO:0003723,	RNA binding,	GO:0006396,	RNA processing,
TGME49_294780	T. gondii ME49	hypothetical protein	Not found	OG5_224849	323	Not found	Not found	GO:0006397,	mRNA processing,
TGME49_309040	T. gondii ME49	hypothetical protein	B9Q2I0	OG5_228652	616	GO:0003723,	RNA binding,	Not found	Not found
TGME49_309960	T. gondii ME49	hypothetical protein	Not found	OG5_204865	964	GO:0003723,	RNA binding,	Not found	Not found
TGME49_320080	T. gondii ME49	hypothetical protein	Not found	OG5_239513	1673	GO:0003723,	RNA binding,	Not found	Not found
TGP89_230010A	T. gondii p89	hypothetical protein	Not found	OG5_142443	222	Not found	Not found	GO:0006396,	RNA processing,
TGP89_232210	T. gondii p89	hypothetical protein	Not found	OG5_240225	320	Not found	Not found	GO:0006367,	transcription initiation from RNA polymerase II promoter,
TGP89_247320	T. gondii p89	hypothetical protein	Not found	OG5_140538	614	GO:0003723,	RNA binding,	Not found	Not found
TGP89_269175	T. gondii p89	hypothetical protein	Not found	OG5_214209	431	GO:0003824, GO:0004518,	catalytic activity, nuclease activity,	GO:0034477,	U6 snRNA 3'-end processing,
TGP89_309960	T. gondii p89	hypothetical protein	Not found	OG5_204865	964	GO:0003723,	RNA binding,	Not found	Not found
TGP89_320080	T. gondii p89	hypothetical protein	Not found	OG5_239513	1673	GO:0003723,	RNA binding,	Not found	Not found
EMWEY_00000290	E. maxima Weybridge	hypothetical protein, conserved	Not found	OG5_140538	460	GO:0003723,	RNA binding,	Not found	Not found
EMWEY_00002590	E. maxima Weybridge	hypothetical protein, conserved	Not found	OG5_147394	265	GO:0005524,	ATP binding,	GO:0006367,	transcription initiation from RNA polymerase II promoter,
EMWEY_00007330	E. maxima Weybridge	hypothetical protein, conserved	Not found	OG5_178002	431	GO:0003723, GO:0008173,	RNA binding, RNA methyltransferase activity,	GO:0006396,	RNA processing,
EMWEY_00012570	E. maxima Weybridge	hypothetical protein, conserved	Not found	OG5_127948	102	GO:0003723,	RNA binding,	Not found	Not found
EMWEY_00012630	E. maxima Weybridge	hypothetical protein, conserved	Not found	OG5_228652	457	GO:0003723,	RNA binding,	Not found	Not found
EMWEY_00013930	E. maxima Weybridge	hypothetical protein, conserved	Not found	OG5_efal|EfaB_MINUS_37748.g2598	502	GO:0003677, GO:0003899,	DNA binding, DNA-directed 5'-3' RNA polymerase activity,	GO:0006383,	transcription by RNA polymerase III,
EMWEY_00016650	E. maxima Weybridge	hypothetical protein, conserved	Not found	OG5_127248	726	GO:0003729,	mRNA binding,	GO:0006376,	mRNA splice site selection,
EMWEY_00023360	E. maxima Weybridge	hypothetical protein, conserved	Not found	OG5_eace|EAH_00034900	539	Not found	Not found	GO:0006397,	mRNA processing,
EMWEY_00027160	E. maxima Weybridge	hypothetical protein, conserved	Not found	OG5_128500	875	GO:0008168,	methyltransferase activity,	GO:0009452, GO:0001510,	7-methylguanosine RNA capping, RNA methylation,
EMWEY_00029940	E. maxima Weybridge	hypothetical protein, conserved	Not found	OG5_228236	500	GO:0003677, GO:0003899,	DNA binding, DNA-directed 5'-3' RNA polymerase activity,	GO:0006383,	transcription by RNA polymerase III,
EMWEY_00030360	E. maxima Weybridge	hypothetical protein, conserved	Not found	OG5_140011	624	Not found	Not found	GO:0006367,	transcription initiation from RNA polymerase II promoter,
EMWEY_00033120	E. maxima Weybridge	hypothetical protein, conserved	Not found	OG5_152312	236	Not found	Not found	GO:0006367,	transcription initiation from RNA polymerase II promoter,
EMWEY_00035430	E. maxima Weybridge	hypothetical protein, conserved	Not found	OG5_128357	515	Not found	Not found	GO:0000398,	mRNA splicing, via spliceosome,
EMWEY_00038420	E. maxima Weybridge	hypothetical protein, conserved	Not found	OG5_128660	257	Not found	Not found	GO:0000398,	mRNA splicing, via spliceosome,
EMWEY_00041660	E. maxima Weybridge	hypothetical protein, conserved	Not found	OG5_efal|EfaB_PLUS_1048.g108	367	GO:0004518,	nuclease activity,	GO:0034477,	U6 snRNA 3'-end processing,
EMWEY_00042640	E. maxima Weybridge	hypothetical protein, conserved	Not found	OG5_142443	393	Not found	Not found	GO:0006396,	RNA processing,
EMWEY_00045250	E. maxima Weybridge	hypothetical protein, conserved	Not found	OG5_135283	1975	GO:0003723, GO:0005488, GO:0005515,	RNA binding, binding, protein binding,	Not found	Not found
EMWEY_00046210	E. maxima Weybridge	hypothetical protein, conserved	Not found	OG5_eace|EAH_00038880	846	GO:0008168,	methyltransferase activity,	GO:0009452, GO:0001510,	7-methylguanosine RNA capping, RNA methylation,
EMWEY_00047620	E. maxima Weybridge	hypothetical protein, conserved	Not found	OG5_enec|ENH_00017600	681	GO:0003723,	RNA binding,	Not found	Not found
EMWEY_00048840	E. maxima Weybridge	hypothetical protein, conserved	Not found	EMWEY_00048840	297	Not found	Not found	GO:0006289, GO:0006355,	nucleotide-excision repair, regulation of transcription, DNA-templated,
EMWEY_00050500	E. maxima Weybridge	hypothetical protein, conserved	Not found	OG5_127248	478	GO:0003729,	mRNA binding,	GO:0006376,	mRNA splice site selection,
ETH_00002810	E. tenella strain Houghton	hypothetical protein, conserved	Not found	OG5_129447	288	Not found	Not found	GO:0006397,	mRNA processing,
ETH_00002860	E. tenella strain Houghton	hypothetical protein, conserved	Not found	OG5_140011	575	Not found	Not found	GO:0006367,	transcription initiation from RNA polymerase II promoter,
ETH_00003210	E. tenella strain Houghton	hypothetical protein, conserved	Not found	OG5_eten|ETH_00003210	176	GO:0003723,	RNA binding,	Not found	Not found
ETH_00004205	E. tenella strain Houghton	hypothetical protein, conserved	Not found	OG5_152312	303	Not found	Not found	GO:0006367,	transcription initiation from RNA polymerase II promoter,
ETH_00006270	E. tenella strain Houghton	hypothetical protein, conserved	Not found	OG5_147394	266	GO:0005524,	ATP binding,	GO:0006367,	transcription initiation from RNA polymerase II promoter,
ETH_00009860	E. tenella strain Houghton	hypothetical protein, conserved	Not found	OG5_128660	161	Not found	Not found	GO:0000398,	mRNA splicing, via spliceosome,
ETH_00009880	E. tenella strain Houghton	hypothetical protein, conserved	Not found	OG5_126915	1904	Not found	Not found	GO:0006396,	RNA processing,
ETH_00010700	E. tenella strain Houghton	hypothetical protein, conserved	Not found	OG5_129194	1749	Not found	Not found	GO:0006396,	RNA processing,
ETH_00011435	E. tenella strain Houghton	hypothetical protein, conserved	null	OG5_240158	814	GO:0003712	transcription cofactor activity	GO:0006357	regulation of transcription by RNA polymerase II
ETH_00012245	E. tenella strain Houghton	hypothetical protein, conserved	Not found	OG5_130250	1110	GO:0003723,	RNA binding,	Not found	Not found
ETH_00013955	E. tenella strain Houghton	hypothetical protein, conserved	Not found	OG5_228236	289	GO:0003677, GO:0003899,	DNA binding, DNA-directed 5'-3' RNA polymerase activity,	GO:0006383,	transcription by RNA polymerase III,
ETH_00015950	E. tenella strain Houghton	hypothetical protein, conserved	Not found	OG5_214240	584	Not found	Not found	GO:0006367,	transcription initiation from RNA polymerase II promoter,
ETH_00016465	E. tenella strain Houghton	hypothetical protein, conserved	Not found	OG5_128357	547	Not found	Not found	GO:0000398,	mRNA splicing, via spliceosome,
ETH_00022225	E. tenella strain Houghton	hypothetical protein, conserved	Not found	OG5_158677	207	Not found	Not found	GO:0006397,	mRNA processing,
ETH_00023700	E. tenella strain Houghton	hypothetical protein, conserved	Not found	OG5_178002	449	GO:0003723, GO:0008173,	RNA binding, RNA methyltransferase activity,	GO:0006396,	RNA processing,
ETH_00027195	E. tenella strain Houghton	hypothetical protein, conserved	Not found	OG5_eten|ETH_00027195	719	GO:0003723,	RNA binding,	Not found	Not found
ETH_00033255	E. tenella strain Houghton	hypothetical protein, conserved	Not found	OG5_128500	877	GO:0008168,	methyltransferase activity,	GO:0009452, GO:0001510,	7-methylguanosine RNA capping, RNA methylation,
ETH_00034360	E. tenella strain Houghton	hypothetical protein, conserved	Not found	OG5_127248	184	GO:0003729,	mRNA binding,	GO:0006376,	mRNA splice site selection,
ETH_00034740	E. tenella strain Houghton	hypothetical protein, conserved	Not found	OG5_228652	454	GO:0003723,	RNA binding,	Not found	Not found
ETH_00035385	E. tenella strain Houghton	hypothetical protein, conserved	Not found	OG5_eten|ETH_00035385	550	GO:0003723, GO:0004525,	RNA binding, ribonuclease III activity,	GO:0006396,	RNA processing,
ETH_00038905	E. tenella strain Houghton	hypothetical protein, conserved	Not found	OG5_155454	317	GO:0003723,	RNA binding,	Not found	Not found
ETH_00041160	E. tenella strain Houghton	hypothetical protein, conserved	Not found	OG5_131619	344	GO:0003723,	RNA binding,	GO:0006396,	RNA processing,
ETH_00041210	E. tenella strain Houghton	hypothetical protein, conserved	Not found	OG5_127464	130	GO:0003723,	RNA binding,	Not found	Not found
ETH_00043770	E. tenella strain Houghton	hypothetical protein, conserved	Not found	OG5_140538	183	GO:0003723,	RNA binding,	Not found	Not found
ETH_00043810	E. tenella strain Houghton	hypothetical protein, conserved	Not found	OG5_146249	163	GO:0001104,	RNA polymerase II transcription cofactor activity,	GO:0006357,	regulation of transcription by RNA polymerase II,
PVX_000610	P. vivax Sal-1	hypothetical protein, conserved	A5KAG9	OG5_153544	523	Not found	Not found	Not found	Not found
PVX_003570	P. vivax Sal-1	hypothetical protein, conserved	A5KBH6	OG5_167003	1193	GO:0003723,	RNA binding,	GO:0016071,	mRNA metabolic process,
PVX_003720	P. vivax Sal-1	hypothetical protein, conserved	A5KBK6	OG5_161668	205	GO:0003723,	RNA binding,	Not found	Not found
PVX_080580	P. vivax Sal-1	hypothetical protein, conserved	A5K9M5	OG5_157071	2347	GO:0003676,	nucleic acid binding,	Not found	Not found
PVX_082480	P. vivax Sal-1	hypothetical protein, conserved	A5K7V6	OG5_159889	663	GO:0003723, GO:0003676,	RNA binding, nucleic acid binding,	Not found	Not found
PVX_083530	P. vivax Sal-1	hypothetical protein, conserved	A5K8G4	OG5_129398	2310	Not found	Not found	Not found	Not found
PVX_085620	P. vivax Sal-1	hypothetical protein, conserved	A5K163	OG5_166796	3031	Not found	Not found	Not found	Not found
PVX_085865	P. vivax Sal-1	hypothetical protein, conserved	A5K1B2	OG5_161377	454	Not found	Not found	Not found	Not found
PVX_088975	P. vivax Sal-1	hypothetical protein, conserved	A5K5H5	OG5_150175	1582	GO:0003723,	RNA binding,	Not found	Not found
PVX_089315	P. vivax Sal-1	hypothetical protein, conserved	A5K5P0	OG5_165516	1499	Not found	Not found	Not found	Not found
PVX_089360	P. vivax Sal-1	hypothetical protein, conserved	A5K5P8	OG5_167108	336	GO:0003723,	RNA binding,	Not found	Not found
PVX_089415	P. vivax Sal-1	hypothetical protein, conserved	A5K5Q9	OG5_165261	1308	Not found	Not found	Not found	Not found
PVX_090055	P. vivax Sal-1	hypothetical protein, conserved	A5K641	OG5_164985	333	Not found	Not found	Not found	Not found
PVX_091200	P. vivax Sal-1	hypothetical protein, conserved	A5K4C6	OG5_130447	505	Not found	Not found	Not found	Not found
PVX_092060	P. vivax Sal-1	hypothetical protein, conserved	A5K4V0	OG5_150520	651	GO:0003723, GO:0004525,	RNA binding, ribonuclease III activity,	GO:0006396,	RNA processing,
PVX_092210	P. vivax Sal-1	hypothetical protein, conserved	A5K4Y0	OG5_167184	962	GO:0003723, GO:0003676, GO:0005515, GO:0008270,	RNA binding, nucleic acid binding, protein binding, zinc ion binding,	Not found	Not found
PVX_092560	P. vivax Sal-1	hypothetical protein, conserved	A5K549	OG5_166737	1836	GO:0003723, GO:0003676,	RNA binding, nucleic acid binding,	Not found	Not found
PVX_094775	P. vivax Sal-1	hypothetical protein, conserved	A5K7D6	OG5_167326	824	Not found	Not found	Not found	Not found
PVX_094995	P. vivax Sal-1	hypothetical protein, conserved	A5K7I1	OG5_128508	567	GO:0003676, GO:0016779,	nucleic acid binding, nucleotidyltransferase activity,	Not found	Not found
PVX_095305	P. vivax Sal-1	hypothetical protein, conserved	A5K7P1	OG5_158123	4675	GO:0005488,	binding,	Not found	Not found
PVX_096150	P. vivax Sal-1	hypothetical protein, conserved	A5KC41	OG5_150532	1367	GO:0003723, GO:0003676,	RNA binding, nucleic acid binding,	Not found	Not found
PVX_098065	P. vivax Sal-1	hypothetical protein, conserved	A5KB29	OG5_146792	2504	GO:0003723, GO:0003676,	RNA binding, nucleic acid binding,	Not found	Not found
PVX_099820	P. vivax Sal-1	hypothetical protein, conserved	A5K6Z5	OG5_142570	589	GO:0003723, GO:0003729,	RNA binding, mRNA binding,	Not found	Not found
PVX_100715	P. vivax Sal-1	hypothetical protein, conserved	A5K8L6	OG5_127674	1540	GO:0003723, GO:0003676, GO:0005515, GO:0004842, GO:0008270,	RNA binding, nucleic acid binding, protein binding, ubiquitin-protein transferase activity, zinc ion binding,	GO:0016567,	protein ubiquitination,
PVX_101115	P. vivax Sal-1	hypothetical protein, conserved	A5K8U6	OG5_153596	1277	GO:0003723,	RNA binding,	Not found	Not found
PVX_111490	P. vivax Sal-1	hypothetical protein, conserved	A5KE43	OG5_167044	432	Not found	Not found	Not found	Not found
PVX_113320	P. vivax Sal-1	hypothetical protein, conserved	A5K1M9	OG5_166971	485	GO:0003723,	RNA binding,	Not found	Not found
PVX_113660	P. vivax Sal-1	hypothetical protein, conserved	A5K1U6	OG5_129375	561	GO:0003723,	RNA binding,	GO:0006397,	mRNA processing,
PVX_113905	P. vivax Sal-1	hypothetical protein, conserved	A5K1Z2	OG5_158129	2702	GO:0003723, GO:0004540,	RNA binding, ribonuclease activity,	GO:0006396,	RNA processing,
PVX_114185	P. vivax Sal-1	hypothetical protein, conserved	A5K248	OG5_128182	708	GO:0003723, GO:0005488,	RNA binding, binding,	GO:0016071,	mRNA metabolic process,
PVX_114325	P. vivax Sal-1	hypothetical protein, conserved	A5K276	OG5_156882	340	GO:0003723,	RNA binding,	GO:0006396,	RNA processing,
PVX_114900	P. vivax Sal-1	hypothetical protein, conserved	A5K2J2	OG5_167305	965	GO:0046872, GO:0003676,	metal ion binding, nucleic acid binding,	Not found	Not found
PVX_115330	P. vivax Sal-1	hypothetical protein, conserved	A5K2S9	OG5_165892	1037	GO:0003723, GO:0005488,	RNA binding, binding,	GO:0016071,	mRNA metabolic process,
PVX_116603	P. vivax Sal-1	hypothetical protein, conserved	Not found	OG5_165879	561	Not found	Not found	Not found	Not found
PVX_116604	P. vivax Sal-1	hypothetical protein, conserved	A5K2Y4	OG5_165879	2951	Not found	Not found	Not found	Not found
PVX_117000	P. vivax Sal-1	hypothetical protein, conserved	A5K364	OG5_127464	264	GO:0003723,	RNA binding,	Not found	Not found
PVX_117940	P. vivax Sal-1	hypothetical protein, conserved	A5K3Q0	OG5_158069	443	Not found	Not found	Not found	Not found
PVX_118205	P. vivax Sal-1	hypothetical protein, conserved	A5K3V4	OG5_153136	786	GO:0003723, GO:0003676,	RNA binding, nucleic acid binding,	Not found	Not found
PVX_118605	P. vivax Sal-1	hypothetical protein, conserved	A5K432	OG5_128430	627	GO:0003723,	RNA binding,	GO:0006396,	RNA processing,
PVX_119265	P. vivax Sal-1	hypothetical protein, conserved	A5KB45	OG5_147424	517	GO:0003723,	RNA binding,	Not found	Not found
PVX_123135	P. vivax Sal-1	hypothetical protein, conserved	A5JZQ2	OG5_144682	240	GO:0003676, GO:0008270,	nucleic acid binding, zinc ion binding,	Not found	Not found
PVX_123145	P. vivax Sal-1	hypothetical protein, conserved	A5JZQ4	OG5_129019	1075	GO:0003723, GO:0003676,	RNA binding, nucleic acid binding,	Not found	Not found
PVX_123175	P. vivax Sal-1	hypothetical protein, conserved	A5JZR0	OG5_126915	1162	GO:0003723,	RNA binding,	Not found	Not found
PVX_124000	P. vivax Sal-1	hypothetical protein, conserved	A5K074	OG5_184285	913	GO:0003676,	nucleic acid binding,	Not found	Not found
ETH_00008560	E. tenella strain Houghton	intracellular protease, putative	Not found	OG5_129338	1808	GO:0003723, GO:0005488, GO:0005515,	RNA binding, binding, protein binding,	Not found	Not found
PBANKA_1365300	P. berghei ANKA	intron-binding protein aquarius, putative	Not found	OG5_129398	2255	GO:0003723	RNA binding	Not found	Not found
PCHAS_1369900	P. chabaudi	intron-binding protein aquarius, putative	A0A077TQ37	OG5_129398	2221	GO:0003723	RNA binding	Not found	Not found
PF3D7_1352700	P. falciparum 3D7	intron-binding protein aquarius, putative	Q8IDH3	OG5_129398	2533	GO:0003723	RNA binding	Not found	Not found
PKNH_1248300	P. knowlesi strain H	intron-binding protein aquarius, putative	B3L866	OG5_129398	2322	GO:0003723	RNA binding	Not found	Not found
cgd3_780	C. parvum Iowa II	K Homology domain type 1/ Exosome complex RNA-binding protein	A3FQ14	OG5_128098	262	GO:0003723,	RNA binding,	Not found	Not found
PY00605	P. yoelii yoelii 17XNL	KED	Q7RRW2	OG5_128354	279	GO:0003676,	nucleic acid binding,	Not found	Not found
PY01028	P. yoelii yoelii 17XNL	KED	Q7RQR4	OG5_138354	858	GO:0003676,	nucleic acid binding,	Not found	Not found
TGP89_209210	T. gondii p89	KH domain protein	Not found	OG5_228222	1496	GO:0003723,	RNA binding,	Not found	Not found
TGP89_212980	T. gondii p89	KH domain protein	Not found	OG5_164170	715	GO:0003723,	RNA binding,	Not found	Not found
TGP89_237550	T. gondii p89	KH domain protein	Not found	OG5_240857	1489	GO:0003723,	RNA binding,	Not found	Not found
TGP89_241170	T. gondii p89	KH domain protein	Not found	OG5_160984	1275	GO:0003723,	RNA binding,	Not found	Not found
cgd7_720	C. parvum Iowa II	KH domain type 1 containing protein	Q5CYW9	OG5_164170	364	GO:0003723,	RNA binding,	Not found	Not found
PY03523	P. yoelii yoelii 17XNL	KH domain, putative	Q7RIU3	OG5_141018	979	GO:0003723,	RNA binding,	Not found	Not found
PY04901	P. yoelii yoelii 17XNL	KH domain, putative	Q7RF10	OG5_155454	759	GO:0003723,	RNA binding,	Not found	Not found
cyc_01486	C. cayetanensis strain CHN_HEN01	KH domain-containing protein	Not found	OG5_141018	979	GO:0003723,	RNA binding,	Not found	Not found
cyc_01789	C. cayetanensis strain CHN_HEN01	KH domain-containing protein	Not found	OG5_164170	535	GO:0003723,	RNA binding,	Not found	Not found
cyc_05084	C. cayetanensis strain CHN_HEN01	kh domain-containing protein	Not found	OG5_160984	983	GO:0003723,	RNA binding,	Not found	Not found
cyc_07071	C. cayetanensis strain CHN_HEN01	kh domain-containing protein	Not found	OG5_160926	590	GO:0003723,	RNA binding,	Not found	Not found
EMWEY_00020050	E. maxima Weybridge	KH domain-containing protein, putative	Not found	OG5_164170	616	GO:0003723,	RNA binding,	Not found	Not found
EMWEY_00022740	E. maxima Weybridge	KH domain-containing protein, putative	Not found	OG5_141018	1060	GO:0003723,	RNA binding,	Not found	Not found
EMWEY_00025420	E. maxima Weybridge	KH domain-containing protein, putative	Not found	OG5_160984	1051	GO:0003723,	RNA binding,	Not found	Not found
EMWEY_00056990	E. maxima Weybridge	KH domain-containing protein, putative	Not found	OG5_160926	407	GO:0003723,	RNA binding,	Not found	Not found
ETH_00001845	E. tenella strain Houghton	KH domain-containing protein, putative	Not found	OG5_160926	439	GO:0003723,	RNA binding,	Not found	Not found
ETH_00005195	E. tenella strain Houghton	KH domain-containing protein, putative	Not found	OG5_160984	1045	GO:0003723,	RNA binding,	Not found	Not found
ETH_00006675	E. tenella strain Houghton	KH domain-containing protein, putative	Not found	OG5_164170	521	GO:0003723,	RNA binding,	Not found	Not found
ETH_00030365	E. tenella strain Houghton	KH domain-containing protein, putative	Not found	OG5_141018	979	GO:0003723,	RNA binding,	Not found	Not found
cgd4_1210	C. parvum Iowa II	KH/SF1/BBP/Splicing factor 1, helix-hairpin domain containing protein	Q5CQD0	OG5_128401	471	GO:0003723, GO:0003676, GO:0008270,	RNA binding, nucleic acid binding, zinc ion binding,	Not found	Not found
cgd7_1890	C. parvum Iowa II	KH1 domain containing protein	Q5CYL4	OG5_141018	818	GO:0003723,	RNA binding,	Not found	Not found
cgd1_1280	C. parvum Iowa II	K-homology type RNA binding proteins	Q5CSU5	OG5_160926	460	GO:0003723,	RNA binding,	Not found	Not found
PVX_003860	P. vivax Sal-1	KRR1 small subunit processome component, putative	A5KBN4	OG5_127855	301	GO:0003723,	RNA binding,	Not found	Not found
NCLIV_038710	N. caninum Liverpool	lin-28 homolog B, related	F0VAP1	OG5_126866	133	GO:0003677, GO:0003676,	DNA binding, nucleic acid binding,	GO:0006355,	regulation of transcription, DNA-templated,
BBOV_III001070	B. bovis T2Bo	LSM domain containing protein	A7AM90	OG5_128343	103	GO:0003723,	RNA binding,	GO:0000398,	mRNA splicing, via spliceosome,
PVX_091835	P. vivax Sal-1	LSM domain containing protein	A5K4Q4	OG5_128760	149	Not found	Not found	Not found	Not found
cgd6_2550	C. parvum Iowa II	Luc7-related protein	Q5CX46	OG5_127248	375	GO:0003729,	mRNA binding,	GO:0006376,	mRNA splice site selection,
TGME49_286440	T. gondii ME49	malic enzyme	B9PSB7	OG5_141228	370	GO:0003723,	RNA binding,	GO:0006397,	mRNA processing,
TGP89_286440	T. gondii p89	malic enzyme	Not found	OG5_141228	370	GO:0003723,	RNA binding,	GO:0006397,	mRNA processing,
cyc_00817	C. cayetanensis strain CHN_HEN01	mediator complex subunit med10	Not found	OG5_158059	187	GO:0001104,	RNA polymerase II transcription cofactor activity,	GO:0006357,	regulation of transcription by RNA polymerase II,
cgd5_2520	C. parvum Iowa II	Mediator complex subunit Med6	Q5CRJ7	OG5_214225	223	GO:0001104,	RNA polymerase II transcription cofactor activity,	GO:0006357,	regulation of transcription by RNA polymerase II,
TGME49_316220	T. gondii ME49	mediator complex subunit MED6	B6K9R5	OG5_146934	373	GO:0001104,	RNA polymerase II transcription cofactor activity,	GO:0006357,	regulation of transcription by RNA polymerase II,
TGP89_316220	T. gondii p89	mediator complex subunit MED6	Not found	OG5_146934	373	GO:0001104,	RNA polymerase II transcription cofactor activity,	GO:0006357,	regulation of transcription by RNA polymerase II,
cgd1_2800	C. parvum Iowa II	Mediator complex subunit Med7	Q5CSG5	OG5_129702	173	GO:0001104,	RNA polymerase II transcription cofactor activity,	GO:0006357,	regulation of transcription by RNA polymerase II,
TGME49_306280	T. gondii ME49	mediator complex subunit MED7	B6KRB7	OG5_146249	260	GO:0001104,	RNA polymerase II transcription cofactor activity,	GO:0006357,	regulation of transcription by RNA polymerase II,
TGP89_306280	T. gondii p89	mediator complex subunit MED7	Not found	OG5_146249	260	GO:0001104,	RNA polymerase II transcription cofactor activity,	GO:0006357,	regulation of transcription by RNA polymerase II,
TGME49_281950	T. gondii ME49	membrane protein, putative	Not found	OG5_147394	355	GO:0005524,	ATP binding,	GO:0006367,	transcription initiation from RNA polymerase II promoter,
TGME49_272720	T. gondii ME49	methyltransferase domain-containing protein	S8F527	OG5_127958	1283	GO:0004482, GO:0008168,	mRNA (guanine-N7-)-methyltransferase activity, methyltransferase activity,	GO:0006370, GO:0008152,	7-methylguanosine mRNA capping, metabolic process,
TGP89_272720	T. gondii p89	methyltransferase domain-containing protein	Not found	OG5_127958	1078	GO:0004482, GO:0008168,	mRNA (guanine-N7-)-methyltransferase activity, methyltransferase activity,	GO:0006370, GO:0008152,	7-methylguanosine mRNA capping, metabolic process,
PF3D7_1246500	P. falciparum 3D7	methyltransferase, putative	Q8I4W7	OG5_129977	568	GO:0051539, GO:0003723, GO:0008173, GO:0005506, GO:0016740,	4 iron, 4 sulfur cluster binding, RNA binding, RNA methyltransferase activity, iron ion binding, transferase activity,	GO:0006396,	RNA processing,
ETH_00034560	E. tenella strain Houghton	MGC84934 protein, related	Not found	OG5_128098	285	GO:0003723,	RNA binding,	Not found	Not found
cyc_04197	C. cayetanensis strain CHN_HEN01	mif4g domain-containing protein	Not found	OG5_138611	597	GO:0003723, GO:0005488, GO:0005515,	RNA binding, binding, protein binding,	Not found	Not found
cyc_06981	C. cayetanensis strain CHN_HEN01	mif4g domain-containing protein	Not found	OG5_129338	1417	GO:0003723, GO:0005488, GO:0005515,	RNA binding, binding, protein binding,	Not found	Not found
TGME49_246040	T. gondii ME49	MIF4G domain-containing protein	Not found	OG5_129338	1433	GO:0003723, GO:0005488, GO:0005515,	RNA binding, binding, protein binding,	GO:0016070,	RNA metabolic process,
TGME49_254940	T. gondii ME49	MIF4G domain-containing protein	Not found	OG5_142618	3822	GO:0003723, GO:0005488, GO:0005515,	RNA binding, binding, protein binding,	GO:0016070,	RNA metabolic process,
TGME49_269180	T. gondii ME49	MIF4G domain-containing protein	S8GIM9	OG5_138611	2668	GO:0003723, GO:0005488, GO:0005515,	RNA binding, binding, protein binding,	GO:0016070,	RNA metabolic process,
TGP89_246040B	T. gondii p89	MIF4G domain-containing protein	Not found	OG5_129338	389	GO:0003723, GO:0005488, GO:0005515,	RNA binding, binding, protein binding,	GO:0016070,	RNA metabolic process,
TGP89_254940	T. gondii p89	MIF4G domain-containing protein	Not found	OG5_142618	3756	GO:0003723, GO:0005488, GO:0005515,	RNA binding, binding, protein binding,	GO:0016070,	RNA metabolic process,
TGP89_269180B	T. gondii p89	MIF4G domain-containing protein	Not found	OG5_138611	656	GO:0003723, GO:0005488, GO:0005515,	RNA binding, binding, protein binding,	GO:0016070,	RNA metabolic process,
ETH_00016500	E. tenella strain Houghton	MIF4G domain-containing protein, putative	Not found	OG5_138611	1035	GO:0003723, GO:0005488, GO:0005515,	RNA binding, binding, protein binding,	Not found	Not found
cgd8_2960	C. parvum Iowa II	MIF4G-like, type 3 containing protein	Q5CVS3	OG5_127721	619	GO:0003723, GO:0005488, GO:0005515,	RNA binding, binding, protein binding,	Not found	Not found
TGME49_305320	T. gondii ME49	mRNA capping enzyme	B6KR52	OG5_128005	509	GO:0004484,	mRNA guanylyltransferase activity,	GO:0006370, GO:0006397,	7-methylguanosine mRNA capping, mRNA processing,
TGP89_305320A	T. gondii p89	mRNA capping enzyme	Not found	OG5_128005	170	GO:0004484,	mRNA guanylyltransferase activity,	GO:0006370, GO:0006397,	7-methylguanosine mRNA capping, mRNA processing,
TGP89_305320B	T. gondii p89	mRNA capping enzyme	Not found	OG5_128005	220	GO:0004484,	mRNA guanylyltransferase activity,	GO:0006370, GO:0006397,	7-methylguanosine mRNA capping, mRNA processing,
TGP89_305320C	T. gondii p89	mRNA capping enzyme	Not found	OG5_128005	177	GO:0004484,	mRNA guanylyltransferase activity,	GO:0006370, GO:0006397,	7-methylguanosine mRNA capping, mRNA processing,
ETH_00025480	E. tenella strain Houghton	mRNA capping enzyme, putative	Not found	OG5_128005	484	GO:0004484,	mRNA guanylyltransferase activity,	GO:0006370, GO:0006397,	7-methylguanosine mRNA capping, mRNA processing,
cyc_06666	C. cayetanensis strain CHN_HEN01	mRNA capping protein	Not found	OG5_128005	297	GO:0004484,	mRNA guanylyltransferase activity,	GO:0006370, GO:0006397,	7-methylguanosine mRNA capping, mRNA processing,
TGME49_221190	T. gondii ME49	mrna cleavage factor family protein, putative	S8GTR1	OG5_128813	414	GO:0003729,	mRNA binding,	GO:0006378,	mRNA polyadenylation,
cyc_01340	C. cayetanensis strain CHN_HEN01	mRNA cleavage factor-like	Not found	OG5_128813	363	GO:0003729,	mRNA binding,	GO:0006378,	mRNA polyadenylation,
EMWEY_00015590	E. maxima Weybridge	mRNA cleavage factor-like protein, putative	Not found	OG5_128813	353	GO:0003729,	mRNA binding,	GO:0006378,	mRNA polyadenylation,
ETH_00020510	E. tenella strain Houghton	mRNA cleavage factor-like protein, putative	Not found	OG5_128813	350	GO:0003729,	mRNA binding,	GO:0006378,	mRNA polyadenylation,
cyc_00568	C. cayetanensis strain CHN_HEN01	mRNA decapping protein	Not found	OG5_128366	493	GO:0003723, GO:0016787, GO:0030145,	RNA binding, hydrolase activity, manganese ion binding,	Not found	Not found
ETH_00036505	E. tenella strain Houghton	mRNA decapping protein, putative	Not found	OG5_128366	913	GO:0003723, GO:0016787, GO:0030145,	RNA binding, hydrolase activity, manganese ion binding,	Not found	Not found
PVX_087055	P. vivax Sal-1	mRNA processing protein, putative	A5KEB3	OG5_128452	721	GO:0003723, GO:0003676,	RNA binding, nucleic acid binding,	Not found	Not found
PBANKA_1233500	P. berghei ANKA	mRNA-binding protein PUF1	Not found	OG5_129563	1183	GO:0003723, GO:0005488,GO:0003729	RNA binding, binding,mRNA binding	,GO:0043487, GO:0006417	,regulation of RNA stability, regulation of translation
PF3D7_0518700	P. falciparum 3D7	mRNA-binding protein PUF1	Q8I3S3	OG5_129563	1894	GO:0003723, GO:0005488,GO:0003729	RNA binding, binding,mRNA binding	,GO:0043487, GO:0006417	,regulation of RNA stability, regulation of translation
PCHAS_1234100	P. chabaudi	mRNA-binding protein PUF1, putative	A0A077TN72	OG5_129563	1178	GO:0003723, GO:0005488,GO:0003729	RNA binding, binding,mRNA binding	,GO:0043487, GO:0006417	,regulation of RNA stability, regulation of translation
PBANKA_0719200	P. berghei ANKA	mRNA-binding protein PUF2	A0A077XB28	OG5_126869	477	GO:0003723, GO:0005488,GO:0003729	RNA binding, binding,mRNA binding	Not found	Not found
PF3D7_0417100	P. falciparum 3D7	mRNA-binding protein PUF2	Q8I1R7	OG5_126869	514	GO:0003723, GO:0005488,GO:0003723	RNA binding, binding,RNA binding	,GO:0017148	,negative regulation of translation
PCHAS_0728200	P. chabaudi	mRNA-binding protein PUF2, putative	A0A077TL28	OG5_126869	477	GO:0003723, GO:0005488,GO:0003729	RNA binding, binding,mRNA binding	Not found	Not found
PKNH_0509500	P. knowlesi strain H	mRNA-binding protein PUF2, putative	B3L1J5	OG5_126869	473	GO:0003723, GO:0005488,	RNA binding, binding,	Not found	Not found
PVX_089945	P. vivax Sal-1	mRNA-binding protein PUF2, putative	A5K619	OG5_126869	457	GO:0003723, GO:0005488,	RNA binding, binding,	GO:0016071,	mRNA metabolic process,
PF3D7_0621300	P. falciparum 3D7	mRNA-binding protein PUF3	C6KT51	OG5_128182	793	GO:0003723, GO:0005488,GO:0003723	RNA binding, binding,RNA binding	Not found	Not found
PBANKA_1120300	P. berghei ANKA	mRNA-binding protein PUF3, putative	Not found	OG5_128182	660	GO:0003723, GO:0005488,GO:0003723	RNA binding, binding,RNA binding	Not found	Not found
PCHAS_1119800	P. chabaudi	mRNA-binding protein PUF3, putative	A0A077TPY4	OG5_128182	664	GO:0003723, GO:0005488,GO:0003723	RNA binding, binding,RNA binding	Not found	Not found
PKNH_1128900	P. knowlesi strain H	mRNA-binding protein PUF3, putative	B3L7J5	OG5_128182	692	GO:0003723, GO:0005488,GO:0003723	RNA binding, binding,RNA binding	Not found	Not found
PBANKA_1407400	P. berghei ANKA	mRNA-decapping enzyme 2, putative	A0A077XHN5	OG5_128366	1374	GO:0003723, GO:0016787, GO:0030145,GO:0016787, GO:0050072	RNA binding, hydrolase activity, manganese ion binding,hydrolase activity, m7G(5')pppN diphosphatase activity	,GO:0000290	,deadenylation-dependent decapping of nuclear-transcribed mRNA
PCHAS_1409300	P. chabaudi	mRNA-decapping enzyme 2, putative	A0A077TQF5	OG5_128366	1335	GO:0003723, GO:0016787, GO:0030145,GO:0016787, GO:0050072	RNA binding, hydrolase activity, manganese ion binding,hydrolase activity, m7G(5')pppN diphosphatase activity	,GO:0000290	,deadenylation-dependent decapping of nuclear-transcribed mRNA
PF3D7_1308900	P. falciparum 3D7	mRNA-decapping enzyme 2, putative	Q8IEM5	OG5_128366	1173	GO:0003723, GO:0016787, GO:0030145,GO:0016787, GO:0050072	RNA binding, hydrolase activity, manganese ion binding,hydrolase activity, m7G(5')pppN diphosphatase activity	,GO:0000290	,deadenylation-dependent decapping of nuclear-transcribed mRNA
PKNH_1409300	P. knowlesi strain H	mRNA-decapping enzyme 2, putative	B3LBQ1	OG5_128366	1411	GO:0003723, GO:0016787, GO:0030145,GO:0016787, GO:0050072	RNA binding, hydrolase activity, manganese ion binding,hydrolase activity, m7G(5')pppN diphosphatase activity	,GO:0000290	,deadenylation-dependent decapping of nuclear-transcribed mRNA
PVX_122275	P. vivax Sal-1	mRNA-decapping enzyme 2, putative	A5JZ80	OG5_128366	1420	GO:0003723, GO:0016787, GO:0030145,	RNA binding, hydrolase activity, manganese ion binding,	Not found	Not found
PBANKA_1432800	P. berghei ANKA	multiple RNA-binding domain-containing protein 1, putative	A0A077XKZ5	OG5_127866	997	GO:0003676,	nucleic acid binding,	,GO:0034462	,small-subunit processome assembly
PCHAS_1434800	P. chabaudi	multiple RNA-binding domain-containing protein 1, putative	A0A077TR64	OG5_127866	990	GO:0003676,	nucleic acid binding,	,GO:0034462	,small-subunit processome assembly
PF3D7_1217200	P. falciparum 3D7	multiple RNA-binding domain-containing protein 1, putative	Q8I5N6	OG5_127866	1119	GO:0003676,	nucleic acid binding,	,GO:0034462	,small-subunit processome assembly
PKNH_1436800	P. knowlesi strain H	multiple RNA-binding domain-containing protein 1, putative	B3LCG6	OG5_127866	1049	GO:0003676,	nucleic acid binding,	,GO:0034462	,small-subunit processome assembly
cyc_01209	C. cayetanensis strain CHN_HEN01	nol1 nop2 sun family protein	Not found	OG5_131891	584	GO:0003723,	RNA binding,	Not found	Not found
TGME49_306900	T. gondii ME49	NOL1/NOP2/sun family protein	B6KVJ0	OG5_131891	613	GO:0003723,	RNA binding,	Not found	Not found
TGP89_306900	T. gondii p89	NOL1/NOP2/sun family protein	Not found	OG5_131891	613	GO:0003723,	RNA binding,	Not found	Not found
ETH_00000090	E. tenella strain Houghton	NOL1/NOP2/sun family protein, putative	Not found	OG5_131891	481	GO:0003723,	RNA binding,	Not found	Not found
cgd7_2790	C. parvum Iowa II	NOT2 / NOT3 / NOT5 domain containing protein	Q5CYD2	OG5_127689	394	Not found	Not found	GO:0006355,	regulation of transcription, DNA-templated,
cgd6_2480	C. parvum Iowa II	NOT2/NOT3/NOT5	Q5CX51	OG5_128007	328	Not found	Not found	GO:0006355,	regulation of transcription, DNA-templated,
cgd3_2040	C. parvum Iowa II	NT ClassII-CCAase/tRNA adenylyltransferase	Q5CUP1	OG5_126936	673	GO:0003723, GO:0016779,	RNA binding, nucleotidyltransferase activity,	GO:0006396,	RNA processing,
PBANKA_0939800	P. berghei ANKA	nucleic acid binding protein, putative	Not found	OG5_150031	603	GO:0003676,	nucleic acid binding,	Not found	Not found
PCHAS_0904500	P. chabaudi	nucleic acid binding protein, putative	A0A077XBT5	OG5_150031	594	GO:0003676,	nucleic acid binding,	Not found	Not found
PF3D7_1107100	P. falciparum 3D7	nucleic acid binding protein, putative	Q8IIT2	OG5_150031	588	GO:0003676,GO:0003676	nucleic acid binding,nucleic acid binding	,GO:0006139	,nucleobase-containing compound metabolic process
PKNH_0904700	P. knowlesi strain H	nucleic acid binding protein, putative	B3L4M3	OG5_150031	760	GO:0003676,	nucleic acid binding,	Not found	Not found
PVX_091030	P. vivax Sal-1	nucleic acid binding protein, putative	A5K494	OG5_150031	753	GO:0003723, GO:0003676,	RNA binding, nucleic acid binding,	GO:0006139,	nucleobase-containing compound metabolic process,
cyc_08410	C. cayetanensis strain CHN_HEN01	nucleolar protein 9	Not found	OG5_129747	1918	GO:0005524, GO:0003723, GO:0005488, GO:0004672, GO:0016772,	ATP binding, RNA binding, binding, protein kinase activity, transferase activity, transferring phosphorus-containing groups,	GO:0006468,	protein phosphorylation,
EMWEY_00052940	E. maxima Weybridge	nucleolar RNA helicase, putative	Not found	OG5_128505	701	GO:0005524, GO:0003723, GO:0004386,	ATP binding, RNA binding, helicase activity,	Not found	Not found
PY07320	P. yoelii yoelii 17XNL	NUDIX domain, putative	Not found	OG5_128366	1425	GO:0003723, GO:0016787, GO:0030145,	RNA binding, hydrolase activity, manganese ion binding,	Not found	Not found
cgd7_2710	C. parvum Iowa II	NUDIX hydrolase domain containing protein	Q5CYD9	OG5_128366	651	GO:0003723, GO:0016787, GO:0030145,	RNA binding, hydrolase activity, manganese ion binding,	Not found	Not found
cgd4_930	C. parvum Iowa II	Pap1p poly A polymerase	Q5CQF4	OG5_127104	699	GO:0003723, GO:0016779, GO:0004652,	RNA binding, nucleotidyltransferase activity, polynucleotide adenylyltransferase activity,	GO:0031123, GO:0043631,	RNA 3'-end processing, RNA polyadenylation,
cgd8_1650	C. parvum Iowa II	Partner of Nob1 Pno1p Yor145cp like KH domain containing protein	Q5CW47	OG5_127464	213	GO:0003723,	RNA binding,	Not found	Not found
PY03520	P. yoelii yoelii 17XNL	peptidyl-prolyl cis-trans isomerase E-related	Q7RIU6	OG5_129285	127	GO:0003676,	nucleic acid binding,	Not found	Not found
EMWEY_00039530	E. maxima Weybridge	poly(a) binding protein, putative	Not found	OG5_ebru|EBH_0053850	1571	Not found	Not found	GO:0006396,	RNA processing,
PY02044	P. yoelii yoelii 17XNL	poly(A) polymerase III	Q7RMY3	OG5_127104	613	GO:0003723, GO:0016779, GO:0004652,	RNA binding, nucleotidyltransferase activity, polynucleotide adenylyltransferase activity,	GO:0031123, GO:0043631,	RNA 3'-end processing, RNA polyadenylation,
PBANKA_1124500	P. berghei ANKA	poly(A) polymerase PAP, putative	A0A077XDA1	OG5_127104	613	GO:0003723, GO:0016779, GO:0004652,	RNA binding, nucleotidyltransferase activity, polynucleotide adenylyltransferase activity,	GO:0031123, GO:0043631,	RNA 3'-end processing, RNA polyadenylation,
PCHAS_1124000	P. chabaudi	poly(A) polymerase PAP, putative	A0A077TLL5	OG5_127104	613	GO:0003723, GO:0016779, GO:0004652,	RNA binding, nucleotidyltransferase activity, polynucleotide adenylyltransferase activity,	GO:0031123, GO:0043631,	RNA 3'-end processing, RNA polyadenylation,
PF3D7_0625600	P. falciparum 3D7	poly(A) polymerase PAP, putative	C6KT92	OG5_127104	631	GO:0003723, GO:0016779, GO:0004652,GO:0004652	RNA binding, nucleotidyltransferase activity, polynucleotide adenylyltransferase activity,polynucleotide adenylyltransferase activity	GO:0031123, GO:0043631,GO:0006378	RNA 3'-end processing, RNA polyadenylation,mRNA polyadenylation
PKNH_1124200	P. knowlesi strain H	poly(A) polymerase PAP, putative	B3L7F1	OG5_127104	637	GO:0003723, GO:0016779, GO:0004652,	RNA binding, nucleotidyltransferase activity, polynucleotide adenylyltransferase activity,	GO:0031123, GO:0043631,	RNA 3'-end processing, RNA polyadenylation,
PVX_114385	P. vivax Sal-1	poly(A) polymerase PAP, putative	A5K288	OG5_127104	649	GO:0003723, GO:0016779, GO:0004652,	RNA binding, nucleotidyltransferase activity, polynucleotide adenylyltransferase activity,	GO:0031123, GO:0043631, GO:0006378, GO:0006351,	RNA 3'-end processing, RNA polyadenylation, mRNA polyadenylation, transcription, DNA-templated,
EMWEY_00054210	E. maxima Weybridge	poly(A) polymerase, putative	Not found	OG5_127104	689	GO:0003723, GO:0016779, GO:0004652,	RNA binding, nucleotidyltransferase activity, polynucleotide adenylyltransferase activity,	GO:0031123, GO:0043631,	RNA 3'-end processing, RNA polyadenylation,
ETH_00023685	E. tenella strain Houghton	poly(A) polymerase, putative	Not found	OG5_127104	627	GO:0003723, GO:0016779, GO:0004652,	RNA binding, nucleotidyltransferase activity, polynucleotide adenylyltransferase activity,	GO:0031123, GO:0043631,	RNA 3'-end processing, RNA polyadenylation,
PY05398	P. yoelii yoelii 17XNL	polyA binding protein-related	Q7RDM4	OG5_126795	859	GO:0003723, GO:0003676,	RNA binding, nucleic acid binding,	Not found	Not found
TGME49_226080	T. gondii ME49	polyA polymerase	S8EXJ5	OG5_127104	811	GO:0003723, GO:0016779, GO:0004652,	RNA binding, nucleotidyltransferase activity, polynucleotide adenylyltransferase activity,	GO:0031123, GO:0043631, GO:0006351,	RNA 3'-end processing, RNA polyadenylation, transcription, DNA-templated,
TGP89_226080A	T. gondii p89	polyA polymerase	Not found	OG5_127104	493	GO:0003723, GO:0016779, GO:0004652,	RNA binding, nucleotidyltransferase activity, polynucleotide adenylyltransferase activity,	GO:0031123, GO:0043631, GO:0006351,	RNA 3'-end processing, RNA polyadenylation, transcription, DNA-templated,
TGP89_226080B	T. gondii p89	polyA polymerase	Not found	OG5_127104	149	GO:0003723, GO:0016779, GO:0004652,	RNA binding, nucleotidyltransferase activity, polynucleotide adenylyltransferase activity,	GO:0031123, GO:0043631, GO:0006351,	RNA 3'-end processing, RNA polyadenylation, transcription, DNA-templated,
cyc_06320	C. cayetanensis strain CHN_HEN01	polyadenylate binding protein	Not found	OG5_126795	415	GO:0003723, GO:0003676,	RNA binding, nucleic acid binding,	Not found	Not found
TGME49_224850	T. gondii ME49	polyadenylate binding protein, putative	S8GEW7	OG5_126795	768	GO:0003723, GO:0003676,	RNA binding, nucleic acid binding,	Not found	Not found
cgd6_3010	C. parvum Iowa II	Polyadenylate-binding protein	A3FPV5	OG5_126795	746	GO:0003723, GO:0003676,	RNA binding, nucleic acid binding,	Not found	Not found
PBANKA_1439200	P. berghei ANKA	polyadenylate-binding protein 1, putative	Not found	OG5_126795	834	GO:0003723, GO:0003676,GO:0008143, GO:0005515	RNA binding, nucleic acid binding,poly(A) binding, protein binding	Not found	Not found
PCHAS_1441200	P. chabaudi	polyadenylate-binding protein 1, putative	A0A077TV67	OG5_126795	826	GO:0003723, GO:0003676,GO:0008143	RNA binding, nucleic acid binding,poly(A) binding	Not found	Not found
PF3D7_1224300	P. falciparum 3D7	polyadenylate-binding protein 1, putative	Q8I5H4	OG5_126795	875	GO:0003723, GO:0003676,GO:0008143	RNA binding, nucleic acid binding,poly(A) binding	Not found	Not found
PKNH_1443600	P. knowlesi strain H	polyadenylate-binding protein 1, putative	B3LCN2	OG5_126795	874	GO:0003723, GO:0003676,GO:0008143	RNA binding, nucleic acid binding,poly(A) binding	Not found	Not found
PBANKA_0824800	P. berghei ANKA	polyadenylate-binding protein 2, putative	Not found	OG5_127457	199	GO:0003676,GO:0008143	nucleic acid binding,poly(A) binding	Not found	Not found
PCHAS_0825100	P. chabaudi	polyadenylate-binding protein 2, putative	A0A077TP24	OG5_127457	199	GO:0003676,GO:0008143	nucleic acid binding,poly(A) binding	Not found	Not found
PF3D7_0923900	P. falciparum 3D7	polyadenylate-binding protein 2, putative	Q8I2R8	OG5_127457	202	GO:0003676,GO:0008143	nucleic acid binding,poly(A) binding	Not found	Not found
PKNH_0721900	P. knowlesi strain H	polyadenylate-binding protein 2, putative	B3L2Q6	OG5_127457	202	GO:0003676,GO:0008143	nucleic acid binding,poly(A) binding	Not found	Not found
PBANKA_1128200	P. berghei ANKA	polyadenylate-binding protein 3, putative	Not found	OG5_149936	511	GO:0003676,GO:0003729	nucleic acid binding,mRNA binding	Not found	Not found
PCHAS_1127700	P. chabaudi	polyadenylate-binding protein 3, putative	A0A077TL18	OG5_149936	510	GO:0003676,GO:0003729	nucleic acid binding,mRNA binding	Not found	Not found
PF3D7_0629400	P. falciparum 3D7	polyadenylate-binding protein 3, putative	C6KTC9	OG5_149936	780	GO:0003676,GO:0003729	nucleic acid binding,mRNA binding	Not found	Not found
PKNH_1120100	P. knowlesi strain H	polyadenylate-binding protein 3, putative	B3L7A9	OG5_149936	644	GO:0003676,GO:0003729	nucleic acid binding,mRNA binding	Not found	Not found
EMWEY_00019580	E. maxima Weybridge	polyadenylate-binding protein, putative	Not found	OG5_126795	831	GO:0003723, GO:0003676,	RNA binding, nucleic acid binding,	Not found	Not found
ETH_00008605	E. tenella strain Houghton	polyadenylate-binding protein, putative	Not found	OG5_126795	887	GO:0003723, GO:0003676,	RNA binding, nucleic acid binding,	Not found	Not found
PVX_123845	P. vivax Sal-1	polyadenylate-binding protein, putative	A5K043	OG5_126795	883	GO:0003723, GO:0003676, GO:0008143,	RNA binding, nucleic acid binding, poly(A) binding,	GO:0006396,	RNA processing,
PBANKA_0939600	P. berghei ANKA	polyadenylate-binding protein-interacting protein 1, putative	A0A077XE52	OG5_129463	3296	GO:0003723, GO:0005488, GO:0005515,GO:0003729	RNA binding, binding, protein binding,mRNA binding	Not found	Not found
PF3D7_1107300	P. falciparum 3D7	polyadenylate-binding protein-interacting protein 1, putative	Q8IIS9	OG5_129463	3334	GO:0003723, GO:0005488, GO:0005515,GO:0003729	RNA binding, binding, protein binding,mRNA binding	Not found	Not found
PKNH_0904900	P. knowlesi strain H	polyadenylate-binding protein-interacting protein 1, putative	B3L4M6	OG5_129463	3794	GO:0003723, GO:0005488, GO:0005515,GO:0003729	RNA binding, binding, protein binding,mRNA binding	Not found	Not found
PY04699	P. yoelii yoelii 17XNL	PR264	Q7RFK7	OG5_127418	121	GO:0003676,	nucleic acid binding,	Not found	Not found
PKNH_0811600	P. knowlesi strain H	PRE-binding protein, putative	B3L3Q8	OG5_141018	993	GO:0003723,GO:0003700, GO:0003690	RNA binding,DNA binding transcription factor activity, double-stranded DNA binding	,GO:0006355	,regulation of transcription, DNA-templated
PVX_094810	P. vivax Sal-1	PRE-binding protein, putative	A5K7E3	OG5_141018	985	GO:0003723,	RNA binding,	Not found	Not found
TGME49_231970	T. gondii ME49	pre-mRNA processing splicing factor PRP8	B6KJP5	OG5_127578	2538	GO:0003723, GO:0030623, GO:0017070, GO:0003676, GO:0005515,	RNA binding, U5 snRNA binding, U6 snRNA binding, nucleic acid binding, protein binding,	GO:0000398,	mRNA splicing, via spliceosome,
TGP89_231970A	T. gondii p89	pre-mRNA processing splicing factor PRP8	Not found	OG5_127578	1185	GO:0005515,	protein binding,	GO:0000398,	mRNA splicing, via spliceosome,
TGP89_231970B	T. gondii p89	pre-mRNA processing splicing factor PRP8	Not found	OG5_127578	158	GO:0003723, GO:0003676, GO:0005515,	RNA binding, nucleic acid binding, protein binding,	GO:0000398,	mRNA splicing, via spliceosome,
TGP89_231970D	T. gondii p89	pre-mRNA processing splicing factor PRP8	Not found	OG5_127578	94	GO:0005515,	protein binding,	GO:0000398,	mRNA splicing, via spliceosome,
cyc_04068	C. cayetanensis strain CHN_HEN01	pre-mRNA splicing factor	Not found	OG5_128834	402	Not found	Not found	GO:0008380,	RNA splicing,
cyc_05188	C. cayetanensis strain CHN_HEN01	pre-mRNA splicing factor	Not found	OG5_127578	2502	GO:0003723, GO:0030623, GO:0017070, GO:0003676, GO:0005515,	RNA binding, U5 snRNA binding, U6 snRNA binding, nucleic acid binding, protein binding,	GO:0000398,	mRNA splicing, via spliceosome,
cyc_08904	C. cayetanensis strain CHN_HEN01	pre-mRNA splicing factor	Not found	OG5_126599	368	GO:0003723,	RNA binding,	Not found	Not found
EMWEY_00003540	E. maxima Weybridge	pre-mRNA splicing factor 18, putative	Not found	OG5_128834	503	Not found	Not found	GO:0008380,	RNA splicing,
ETH_00016285	E. tenella strain Houghton	pre-mRNA splicing factor 18, putative	Not found	OG5_128834	345	Not found	Not found	GO:0008380,	RNA splicing,
PY00835	P. yoelii yoelii 17XNL	pre-mRNA splicing factor ATP-dependent RNA helicase-like protein-related	Q7RR97	OG5_126599	1170	GO:0005524, GO:0004386, GO:0003676,	ATP binding, helicase activity, nucleic acid binding,	Not found	Not found
EMWEY_00042870	E. maxima Weybridge	pre-mRNA splicing factor prp8, putative	Not found	OG5_127578	1856	GO:0003723, GO:0030623, GO:0017070, GO:0003676,	RNA binding, U5 snRNA binding, U6 snRNA binding, nucleic acid binding,	GO:0000398,	mRNA splicing, via spliceosome,
ETH_00025360	E. tenella strain Houghton	pre-mRNA splicing factor RNA helicase, putative	Not found	OG5_126599	1230	GO:0005524, GO:0003723, GO:0004386, GO:0003676,	ATP binding, RNA binding, helicase activity, nucleic acid binding,	Not found	Not found
cgd3_2890	C. parvum Iowa II	Pre-mRNA-processing-splicing factor 8	Q5CUG7	OG5_127578	2379	GO:0003723, GO:0030623, GO:0017070, GO:0003676,	RNA binding, U5 snRNA binding, U6 snRNA binding, nucleic acid binding,	GO:0000398,	mRNA splicing, via spliceosome,
PBANKA_1003100	P. berghei ANKA	pre-mRNA-processing-splicing factor 8, putative	Not found	OG5_127578	2949	GO:0003723, GO:0030623, GO:0017070, GO:0003676,	RNA binding, U5 snRNA binding, U6 snRNA binding, nucleic acid binding,	GO:0000398,	mRNA splicing, via spliceosome,
PCHAS_1004000	P. chabaudi	pre-mRNA-processing-splicing factor 8, putative	A0A077YE22	OG5_127578	2938	GO:0003723, GO:0030623, GO:0017070, GO:0003676,	RNA binding, U5 snRNA binding, U6 snRNA binding, nucleic acid binding,	GO:0000398,	mRNA splicing, via spliceosome,
PF3D7_0405400	P. falciparum 3D7	pre-mRNA-processing-splicing factor 8, putative	Q8I1X5	OG5_127578	3136	GO:0003723, GO:0030623, GO:0017070, GO:0003676,	RNA binding, U5 snRNA binding, U6 snRNA binding, nucleic acid binding,	GO:0000398,GO:0008380, GO:0000375	mRNA splicing, via spliceosome,RNA splicing, RNA splicing, via transesterification reactions
PKNH_0303500	P. knowlesi strain H	pre-mRNA-processing-splicing factor 8, putative	B3KZY4	OG5_127578	3070	GO:0003723, GO:0030623, GO:0017070, GO:0003676,	RNA binding, U5 snRNA binding, U6 snRNA binding, nucleic acid binding,	GO:0000398,	mRNA splicing, via spliceosome,
PVX_000970	P. vivax Sal-1	pre-mRNA-processing-splicing factor 8, putative	A5KAP1	OG5_127578	3019	GO:0003723, GO:0030623, GO:0017070, GO:0003676,	RNA binding, U5 snRNA binding, U6 snRNA binding, nucleic acid binding,	GO:0000375, GO:0000398,	RNA splicing, via transesterification reactions, mRNA splicing, via spliceosome,
PF3D7_1364300	P. falciparum 3D7	pre-mRNA-splicing factor ATP-dependent RNA helicase PRP16	C0H5K5	OG5_126599	1151	GO:0005524, GO:0004386, GO:0003676,GO:0004004	ATP binding, helicase activity, nucleic acid binding,ATP-dependent RNA helicase activity	,GO:0000375, GO:0000398	,RNA splicing, via transesterification reactions, mRNA splicing, via spliceosome
PBANKA_1140200	P. berghei ANKA	pre-mRNA-splicing factor ATP-dependent RNA helicase PRP16, putative	Not found	OG5_126599	1150	GO:0005524, GO:0004386, GO:0003676,	ATP binding, helicase activity, nucleic acid binding,	Not found	Not found
PCHAS_1139700	P. chabaudi	pre-mRNA-splicing factor ATP-dependent RNA helicase PRP16, putative	A0A077TNP6	OG5_126599	1147	GO:0005524, GO:0004386, GO:0003676,	ATP binding, helicase activity, nucleic acid binding,	Not found	Not found
PKNH_1107000	P. knowlesi strain H	pre-mRNA-splicing factor ATP-dependent RNA helicase PRP16, putative	B3L6X8	OG5_126599	1142	GO:0005524, GO:0004386, GO:0003676,	ATP binding, helicase activity, nucleic acid binding,	Not found	Not found
PVX_115175	P. vivax Sal-1	pre-mRNA-splicing factor ATP-dependent RNA helicase PRP16, putative	A5K2P8	OG5_126599	1127	GO:0005524, GO:0004004, GO:0004386, GO:0003676,	ATP binding, ATP-dependent RNA helicase activity, helicase activity, nucleic acid binding,	GO:0000375, GO:0000398,	RNA splicing, via transesterification reactions, mRNA splicing, via spliceosome,
PBANKA_0514100	P. berghei ANKA	pre-mRNA-splicing factor ATP-dependent RNA helicase PRP22, putative	A0A077XAR7	OG5_126599	1162	GO:0005524, GO:0003723, GO:0004386, GO:0003676,	ATP binding, RNA binding, helicase activity, nucleic acid binding,	Not found	Not found
PCHAS_0514200	P. chabaudi	pre-mRNA-splicing factor ATP-dependent RNA helicase PRP22, putative	A0A077X8Y8	OG5_126599	1190	GO:0005524, GO:0003723, GO:0004386, GO:0003676,	ATP binding, RNA binding, helicase activity, nucleic acid binding,	Not found	Not found
PF3D7_1030100	P. falciparum 3D7	pre-mRNA-splicing factor ATP-dependent RNA helicase PRP22, putative	Q8IJA4	OG5_126599	1290	GO:0005524, GO:0003723, GO:0004386, GO:0003676,GO:0004004	ATP binding, RNA binding, helicase activity, nucleic acid binding,ATP-dependent RNA helicase activity	,GO:0008380	,RNA splicing
PKNH_0614800	P. knowlesi strain H	pre-mRNA-splicing factor ATP-dependent RNA helicase PRP22, putative	B3L263	OG5_126599	1218	GO:0005524, GO:0003723, GO:0004386, GO:0003676,	ATP binding, RNA binding, helicase activity, nucleic acid binding,	Not found	Not found
PBANKA_0818600	P. berghei ANKA	pre-mRNA-splicing factor ATP-dependent RNA helicase PRP43, putative	A0A077XC89	OG5_126599	782	GO:0005524, GO:0004386, GO:0003676,	ATP binding, helicase activity, nucleic acid binding,	Not found	Not found
PCHAS_0818900	P. chabaudi	pre-mRNA-splicing factor ATP-dependent RNA helicase PRP43, putative	A0A077TLW5	OG5_126599	771	GO:0005524, GO:0004386, GO:0003676,	ATP binding, helicase activity, nucleic acid binding,	Not found	Not found
PF3D7_0917600	P. falciparum 3D7	pre-mRNA-splicing factor ATP-dependent RNA helicase PRP43, putative	Q8I2X7	OG5_126599	820	GO:0005524, GO:0004386, GO:0003676,	ATP binding, helicase activity, nucleic acid binding,	Not found	Not found
PKNH_0715600	P. knowlesi strain H	pre-mRNA-splicing factor ATP-dependent RNA helicase PRP43, putative	B3L2J4	OG5_126599	857	GO:0005524, GO:0004386, GO:0003676,	ATP binding, helicase activity, nucleic acid binding,	Not found	Not found
PVX_099300	P. vivax Sal-1	pre-mRNA-splicing factor ATP-dependent RNA helicase PRP43, putative	A5K6P1	OG5_126599	840	GO:0005524, GO:0008026, GO:0004386, GO:0003676,	ATP binding, ATP-dependent helicase activity, helicase activity, nucleic acid binding,	Not found	Not found
TGME49_312280	T. gondii ME49	pre-mRNA-splicing factor ATP-dependent RNA helicase, putative	B9PK74	OG5_126599	1206	GO:0005524, GO:0003723, GO:0004386, GO:0003676, GO:0017111,	ATP binding, RNA binding, helicase activity, nucleic acid binding, nucleoside-triphosphatase activity,	Not found	Not found
PBANKA_1001400	P. berghei ANKA	pre-mRNA-splicing factor CLF1, putative	Not found	OG5_128090	683	GO:0003682	chromatin binding	GO:0006396,GO:0006270, GO:0000354	RNA processing,DNA replication initiation, cis assembly of pre-catalytic spliceosome
PCHAS_1002300	P. chabaudi	pre-mRNA-splicing factor CLF1, putative	A0A077YDA8	OG5_128090	678	GO:0003682	chromatin binding	GO:0006396,GO:0006270, GO:0000354	RNA processing,DNA replication initiation, cis assembly of pre-catalytic spliceosome
PF3D7_0403700	P. falciparum 3D7	pre-mRNA-splicing factor CLF1, putative	Q8I1Z2	OG5_128090	780	GO:0005515,GO:0003682	protein binding,chromatin binding	GO:0006396,GO:0006270, GO:0000354	RNA processing,DNA replication initiation, cis assembly of pre-catalytic spliceosome
PKNH_0301700	P. knowlesi strain H	pre-mRNA-splicing factor CLF1, putative	B3KZW6	OG5_128090	708	GO:0005515,GO:0003682	protein binding,chromatin binding	GO:0006396,GO:0006270, GO:0000354	RNA processing,DNA replication initiation, cis assembly of pre-catalytic spliceosome
PBANKA_1114600	P. berghei ANKA	pre-mRNA-splicing factor CWC2, putative	A0A077XHP8	OG5_130975	646	GO:0046872, GO:0003676,	metal ion binding, nucleic acid binding,	,GO:0000398, GO:0045787, GO:0000387	,mRNA splicing, via spliceosome, positive regulation of cell cycle, spliceosomal snRNP assembly
PCHAS_1114200	P. chabaudi	pre-mRNA-splicing factor CWC2, putative	A0A077TKM5	OG5_130975	665	GO:0046872, GO:0003676,	metal ion binding, nucleic acid binding,	Not found	Not found
PF3D7_0515000	P. falciparum 3D7	pre-mRNA-splicing factor CWC2, putative	Q8I3V8	OG5_130975	848	GO:0046872, GO:0003676,	metal ion binding, nucleic acid binding,	,GO:0000398, GO:0045787, GO:0000387	,mRNA splicing, via spliceosome, positive regulation of cell cycle, spliceosomal snRNP assembly
PKNH_1018100	P. knowlesi strain H	pre-mRNA-splicing factor CWC2, putative	B3L6B6	OG5_130975	715	GO:0046872, GO:0003676,	metal ion binding, nucleic acid binding,	Not found	Not found
PBANKA_1452800	P. berghei ANKA	pre-mRNA-splicing factor CWC22, putative	Not found	OG5_127721	901	GO:0003723, GO:0005488, GO:0005515,	RNA binding, binding, protein binding,	,GO:0000398	,mRNA splicing, via spliceosome
PCHAS_1455100	P. chabaudi	pre-mRNA-splicing factor CWC22, putative	A0A077TWE6	OG5_127721	908	GO:0003723, GO:0005488, GO:0005515,	RNA binding, binding, protein binding,	,GO:0000398	,mRNA splicing, via spliceosome
PF3D7_1238300	P. falciparum 3D7	pre-mRNA-splicing factor CWC22, putative	Q8I540	OG5_127721	967	GO:0003723, GO:0005488, GO:0005515,	RNA binding, binding, protein binding,	,GO:0000398	,mRNA splicing, via spliceosome
PKNH_1458100	P. knowlesi strain H	pre-mRNA-splicing factor CWC22, putative	B3LD39	OG5_127721	1052	GO:0003723, GO:0005488, GO:0005515,	RNA binding, binding, protein binding,	,GO:0000398	,mRNA splicing, via spliceosome
PCHAS_1463400	P. chabaudi	pre-mRNA-splicing factor RBM22, putative	A0A077TS39	OG5_128702	384	GO:0046872, GO:0003676,GO:0017070, GO:0036002	metal ion binding, nucleic acid binding,U6 snRNA binding, pre-mRNA binding	,GO:0045292	,mRNA cis splicing, via spliceosome
PF3D7_1248200	P. falciparum 3D7	pre-mRNA-splicing factor RBM22, putative	Q8I4V2	OG5_128702	357	GO:0046872, GO:0003676,GO:0017070, GO:0036002	metal ion binding, nucleic acid binding,U6 snRNA binding, pre-mRNA binding	,GO:0045292	,mRNA cis splicing, via spliceosome
PKNH_1467900	P. knowlesi strain H	pre-mRNA-splicing factor RBM22, putative	B3LDC3	OG5_128702	390	GO:0046872, GO:0003676,GO:0017070, GO:0036002	metal ion binding, nucleic acid binding,U6 snRNA binding, pre-mRNA binding	,GO:0045292	,mRNA cis splicing, via spliceosome
cyc_08262	C. cayetanensis strain CHN_HEN01	pre-mRNA-splicing factor spf27-like related protein	Not found	OG5_129447	247	Not found	Not found	GO:0006397,	mRNA processing,
PF3D7_1035900	P. falciparum 3D7	probable protein, unknown function	Q8IJ49	OG5_168773	566	GO:0003723,	RNA binding,	Not found	Not found
PY02209	P. yoelii yoelii 17XNL	protein gar2	Q7RMH1	OG5_159889	532	GO:0003676,	nucleic acid binding,	Not found	Not found
TGME49_321290	T. gondii ME49	Prp18 domain-containing protein	Not found	OG5_128834	426	Not found	Not found	GO:0008380,	RNA splicing,
TGP89_321290	T. gondii p89	Prp18 domain-containing protein	Not found	OG5_128834	426	Not found	Not found	GO:0008380,	RNA splicing,
NCLIV_063530	N. caninum Liverpool	PRPF39 protein, related	F0VQD0	OG5_129904	759	Not found	Not found	GO:0006396,	RNA processing,
EMWEY_00024930	E. maxima Weybridge	PRPF39 protein, related, related	Not found	OG5_129904	2267	Not found	Not found	GO:0006396,	RNA processing,
ETH_00023370	E. tenella strain Houghton	PRPF39 protein, related, related	Not found	OG5_129904	683	Not found	Not found	GO:0006396,	RNA processing,
cyc_04963	C. cayetanensis strain CHN_HEN01	prpf39 related protein	Not found	OG5_129904	1698	Not found	Not found	GO:0006396,	RNA processing,
TGP89_246760	T. gondii p89	PRPF39, related protein	Not found	OG5_129904	2831	Not found	Not found	GO:0006396,	RNA processing,
cyc_00267	C. cayetanensis strain CHN_HEN01	PUA domain- cell cycle regulator	Not found	OG5_127512	188	GO:0003723,	RNA binding,	Not found	Not found
ETH_00028990	E. tenella strain Houghton	PUA domain-containing, cell cycle regulator protein, putative	Not found	OG5_127512	182	GO:0003723,	RNA binding,	Not found	Not found
cgd5_2620	C. parvum Iowa II	Pumilio RNA-binding repeat containing protein	Q5CRI7	OG5_128182	659	GO:0003723, GO:0005488,	RNA binding, binding,	Not found	Not found
BBOV_III003150	B. bovis T2Bo	pumilio-family RNA binding repeat domain containing protein	A7AMU5	OG5_210113	498	GO:0003723, GO:0005488,	RNA binding, binding,	Not found	Not found
cyc_00616	C. cayetanensis strain CHN_HEN01	pumilio-family RNA binding repeat domain-containing	Not found	OG5_126869	1036	GO:0003723, GO:0005488,	RNA binding, binding,	Not found	Not found
cyc_08048	C. cayetanensis strain CHN_HEN01	pumilio-family RNA binding repeat domain-containing protein	Not found	OG5_129563	1221	GO:0003723, GO:0005488,	RNA binding, binding,	Not found	Not found
EMWEY_00023570	E. maxima Weybridge	pumilio-family RNA binding repeat domain-containing protein, putative	Not found	OG5_126869	1567	GO:0003723, GO:0005488,	RNA binding, binding,	Not found	Not found
ETH_00035070	E. tenella strain Houghton	pumilio-family RNA binding repeat domain-containing protein, putative	Not found	OG5_126869	1216	GO:0003723, GO:0005488,	RNA binding, binding,	Not found	Not found
TGME49_260600	T. gondii ME49	Pumilio-family RNA binding repeat-containing protein	Not found	OG5_129563	1676	GO:0003723, GO:0005488,	RNA binding, binding,	Not found	Not found
TGME49_318350	T. gondii ME49	Pumilio-family RNA binding repeat-containing protein	S7UKD2	OG5_126869	1913	GO:0003723, GO:0005488,	RNA binding, binding,	Not found	Not found
TGP89_260600	T. gondii p89	Pumilio-family RNA binding repeat-containing protein	Not found	OG5_129563	1676	GO:0003723, GO:0005488,	RNA binding, binding,	Not found	Not found
TGP89_318350	T. gondii p89	Pumilio-family RNA binding repeat-containing protein	Not found	OG5_126869	1913	GO:0003723, GO:0005488,	RNA binding, binding,	Not found	Not found
TGP89_203610	T. gondii p89	putative 3'-5' exoribonuclease csl4	Not found	OG5_128555	269	GO:0003723,	RNA binding,	Not found	Not found
TGP89_210980	T. gondii p89	putative alternative splicing type 3 and	Not found	OG5_127248	411	GO:0003729,	mRNA binding,	GO:0006376,	mRNA splice site selection,
NCLIV_009840	N. caninum Liverpool	putative cell cycle control protein	F0VA26	OG5_127721	1084	GO:0003723, GO:0005488, GO:0005515,	RNA binding, binding, protein binding,	Not found	Not found
TGP89_320430B	T. gondii p89	putative cell-cycle-control protein (translation regulation)	Not found	OG5_127721	246	GO:0003723, GO:0005488, GO:0005515,	RNA binding, binding, protein binding,	GO:0016070,	RNA metabolic process,
TGP89_269200A	T. gondii p89	putative crooked neck family 1 protein isoform 2	Not found	OG5_128090	182	Not found	Not found	GO:0006396,	RNA processing,
TGP89_269200B	T. gondii p89	putative crooked neck family 1 protein isoform 2	Not found	OG5_128090	484	GO:0005515,	protein binding,	GO:0006396,	RNA processing,
TGP89_269200C	T. gondii p89	putative crooked neck family 1 protein isoform 2	Not found	ORTH_108964.tmp	19	Not found	Not found	GO:0006396,	RNA processing,
TGP89_264690	T. gondii p89	putative cyclin 4	Not found	OG5_128974	634	GO:0019901,	protein kinase binding,	GO:0006396,	RNA processing,
TGP89_259580	T. gondii p89	putative cytidine and deoxycytidylate deaminase family, related protein	Not found	OG5_240059	208	Not found	Not found	GO:0006367,	transcription initiation from RNA polymerase II promoter,
NCLIV_035560	N. caninum Liverpool	putative DNA-directed RNA polymerase II subunit RPB7	F0VJ64	OG5_127981	209	GO:0003899, GO:0003723,	DNA-directed 5'-3' RNA polymerase activity, RNA binding,	GO:0006351,	transcription, DNA-templated,
TGP89_257350	T. gondii p89	putative eukaryotic translation initiation factor	Not found	OG5_135283	828	GO:0003723, GO:0005488, GO:0005515,	RNA binding, binding, protein binding,	GO:0016070,	RNA metabolic process,
NCLIV_029720	N. caninum Liverpool	putative eukaryotic translation intiation factor	F0VHJ0	OG5_135283	860	GO:0003723, GO:0005488, GO:0005515,	RNA binding, binding, protein binding,	Not found	Not found
TGP89_312400	T. gondii p89	putative exosomal 3'-5' exoribonuclease complex subunit	Not found	OG5_128098	275	GO:0003723,	RNA binding,	Not found	Not found
NCLIV_047850	N. caninum Liverpool	putative exosome complex exonuclease	F0VM76	OG5_127653	347	GO:0003723,	RNA binding,	Not found	Not found
TGP89_224860	T. gondii p89	putative exosome component 2	Not found	OG5_127653	353	GO:0003723,	RNA binding,	Not found	Not found
NCLIV_062560	N. caninum Liverpool	putative GTPase regulator	F0VQ33	OG5_196614	1974	GO:0003723,	RNA binding,	Not found	Not found
NCLIV_039060	N. caninum Liverpool	putative helicase	F0VAX3	OG5_240454	4082	GO:0005524, GO:0003723, GO:0003676, GO:0004525,	ATP binding, RNA binding, nucleic acid binding, ribonuclease III activity,	GO:0006396,	RNA processing,
TGP89_309040	T. gondii p89	putative histone hairpin-binding protein	Not found	OG5_228652	616	GO:0003723,	RNA binding,	Not found	Not found
NCLIV_003620	N. caninum Liverpool	putative KH domain-containing protein	F0V836	OG5_228222	1431	GO:0003723,	RNA binding,	Not found	Not found
NCLIV_017200	N. caninum Liverpool	putative KH domain-containing protein	F0VDY5	OG5_160984	1073	GO:0003723,	RNA binding,	Not found	Not found
NCLIV_050210	N. caninum Liverpool	putative KH domain-containing protein	F0VKJ2	OG5_160926	616	GO:0003723,	RNA binding,	Not found	Not found
NCLIV_051280	N. caninum Liverpool	putative KH domain-containing protein	F0VKV0	OG5_240857	1501	GO:0003723,	RNA binding,	Not found	Not found
NCLIV_059600	N. caninum Liverpool	putative KH domain-containing protein	F0VP89	OG5_141018	950	GO:0003723,	RNA binding,	Not found	Not found
TGP89_281950A	T. gondii p89	putative membrane protein	Not found	OG5_147394	264	GO:0005524,	ATP binding,	GO:0006367,	transcription initiation from RNA polymerase II promoter,
TGP89_281950B	T. gondii p89	putative membrane protein	Not found	OG5_147394	55	GO:0005524,	ATP binding,	GO:0006367,	transcription initiation from RNA polymerase II promoter,
TGP89_281950C	T. gondii p89	putative membrane protein	Not found	OG5_147394	34	GO:0005524,	ATP binding,	GO:0006367,	transcription initiation from RNA polymerase II promoter,
NCLIV_063060	N. caninum Liverpool	putative MIF4G domain-containing protein	F0VQ83	OG5_129338	1511	GO:0003723, GO:0005488, GO:0005515,	RNA binding, binding, protein binding,	Not found	Not found
TGP89_221190	T. gondii p89	putative mrna cleavage factor family protein	Not found	OG5_128813	414	GO:0003729,	mRNA binding,	GO:0006378,	mRNA polyadenylation,
NCLIV_045720	N. caninum Liverpool	putative mRNA decapping protein	F0VLL2	OG5_128366	1990	GO:0003723, GO:0016787, GO:0030145,	RNA binding, hydrolase activity, manganese ion binding,	Not found	Not found
NCLIV_053250	N. caninum Liverpool	putative NOL1/NOP2/sun family protein	F0VMF3	OG5_131891	631	GO:0003723,	RNA binding,	Not found	Not found
PY05611	P. yoelii yoelii 17XNL	Putative nuclease	Q7RD15	OG5_128098	210	GO:0003723,	RNA binding,	Not found	Not found
PY01794	P. yoelii yoelii 17XNL	putative peptidyl prolyl cis-trans isomerase with RNA binding region	Q7RNM2	OG5_129019	899	GO:0003676,	nucleic acid binding,	Not found	Not found
cyc_04345	C. cayetanensis strain CHN_HEN01	putative poly(A)-polymerase	Not found	OG5_127104	695	GO:0003723, GO:0016779, GO:0004652,	RNA binding, nucleotidyltransferase activity, polynucleotide adenylyltransferase activity,	GO:0031123, GO:0043631,	RNA 3'-end processing, RNA polyadenylation,
TGP89_224850	T. gondii p89	putative polyadenylate binding protein	Not found	OG5_126795	769	GO:0003723, GO:0003676,	RNA binding, nucleic acid binding,	Not found	Not found
TGP89_312280	T. gondii p89	putative pre-mRNA-splicing factor ATP-dependent RNA helicase	Not found	OG5_126599	701	GO:0005524, GO:0003723, GO:0004386, GO:0003676, GO:0017111,	ATP binding, RNA binding, helicase activity, nucleic acid binding, nucleoside-triphosphatase activity,	Not found	Not found
TGP89_220490	T. gondii p89	putative pre-rRNA-processing protein PNO1	Not found	OG5_127464	295	GO:0003723,	RNA binding,	Not found	Not found
PY00512	P. yoelii yoelii 17XNL	putative protein potential transcriptional repressor Not4hp	Q7RS53	OG5_127674	1386	GO:0003676, GO:0005515, GO:0008270,	nucleic acid binding, protein binding, zinc ion binding,	Not found	Not found
NCLIV_005020	N. caninum Liverpool	putative PUA domain-containing, cell cycle regulator protein	F0V8I5	OG5_127512	179	GO:0003723,	RNA binding,	Not found	Not found
NCLIV_061700	N. caninum Liverpool	putative RNA methyltransferase, TrmH family domain-containing protein	F0VPU8	OG5_129882	2918	GO:0003723, GO:0008173,	RNA binding, RNA methyltransferase activity,	GO:0006396,	RNA processing,
PY03562	P. yoelii yoelii 17XNL	putative RNA-binding protein	Q7RIQ5	OG5_128702	393	GO:0046872, GO:0003676,	metal ion binding, nucleic acid binding,	Not found	Not found
TGP89_217880	T. gondii p89	putative RNA-binding protein Nova-1	Not found	OG5_130250	412	GO:0003723,	RNA binding,	Not found	Not found
NCLIV_011420	N. caninum Liverpool	putative S1 RNA-binding domain containing protein	F0VAI7	OG5_135818	390	GO:0003723, GO:0003676, GO:0008270,	RNA binding, nucleic acid binding, zinc ion binding,	Not found	Not found
TGP89_213410	T. gondii p89	putative small nuclear ribonucleoprotein f (snrnp-f)	Not found	OG5_128064	87	Not found	Not found	GO:0006396,	RNA processing,
PY01565	P. yoelii yoelii 17XNL	Putative snoRNA binding domain, putative	Q7RP94	OG5_127592	393	Not found	Not found	Not found	Not found
PY01477	P. yoelii yoelii 17XNL	putative splicing factor	Q7RPI2	OG5_128874	404	GO:0003676,	nucleic acid binding,	Not found	Not found
PY05435	P. yoelii yoelii 17XNL	putative splicing factor	Q7RDI7	OG5_128375	698	GO:0003723, GO:0003676,	RNA binding, nucleic acid binding,	GO:0006397,	mRNA processing,
NCLIV_035570	N. caninum Liverpool	putative splicing factor, arginine/serine-rich 8	F0VJ65	OG5_211466	1184	GO:0003723,	RNA binding,	GO:0006396,	RNA processing,
TGP89_271290C	T. gondii p89	putative splicing factor, arginine/serine-rich protein 8	Not found	OG5_211466	717	GO:0003723,	RNA binding,	GO:0006396,	RNA processing,
NCLIV_000590	N. caninum Liverpool	putative transcription elongation factor TFIIS	F0V770	OG5_127402	418	GO:0003677, GO:0003676, GO:0008270,	DNA binding, nucleic acid binding, zinc ion binding,	GO:0032784, GO:0006357, GO:0006351,	regulation of DNA-templated transcription, elongation, regulation of transcription by RNA polymerase II, transcription, DNA-templated,
PY04200	P. yoelii yoelii 17XNL	putative transcription or splicing factor	Q7RGZ6	OG5_128401	605	GO:0003723, GO:0003676, GO:0008270,	RNA binding, nucleic acid binding, zinc ion binding,	Not found	Not found
cyc_01586	C. cayetanensis strain CHN_HEN01	putative tRNA nucleotidyltransferase	Not found	OG5_126936	2259	GO:0003723, GO:0016779,	RNA binding, nucleotidyltransferase activity,	GO:0006396,	RNA processing,
TGP89_262960	T. gondii p89	putative U1 snRNP-associated protein Usp106	Not found	OG5_127248	394	GO:0003729,	mRNA binding,	GO:0006376,	mRNA splice site selection,
NCLIV_003710	N. caninum Liverpool	putative U3 small nucleolar ribonucleoprotein protein IMP3	F0V845	OG5_128165	183	GO:0003723, GO:0019843,	RNA binding, rRNA binding,	Not found	Not found
NCLIV_018260	N. caninum Liverpool	putative U4/U6 small nuclear ribonucleoprotein	F0VE92	OG5_128652	717	GO:0005515,	protein binding,	GO:0008380,	RNA splicing,
NCLIV_020440	N. caninum Liverpool	putative U5 snRNP-associated 102 kDa protein	F0VEW3	OG5_128613	1114	GO:0005515,	protein binding,	GO:0006396, GO:0000398,	RNA processing, mRNA splicing, via spliceosome,
TGP89_205220A	T. gondii p89	putative U5 snRNP-associated subunit	Not found	OG5_128613	978	GO:0005515,	protein binding,	GO:0006396, GO:0000398,	RNA processing, mRNA splicing, via spliceosome,
TGP89_205220B	T. gondii p89	putative U5 snRNP-associated subunit	Not found	OG5_128613	134	Not found	Not found	GO:0000398,	mRNA splicing, via spliceosome,
TGP89_297140	T. gondii p89	putative U6 snRNA-associated sm family protein Lsm2	Not found	OG5_128865	100	Not found	Not found	GO:0006397,	mRNA processing,
cyc_04409	C. cayetanensis strain CHN_HEN01	putative XPA-binding protein	Not found	OG5_128360	353	Not found	Not found	GO:0006396,	RNA processing,
cyc_07495	C. cayetanensis strain CHN_HEN01	putative XPA-binding protein	Not found	OG5_128360	594	GO:0005515,	protein binding,	GO:0006396,	RNA processing,
NCLIV_001120	N. caninum Liverpool	putative XPA-binding protein	F0V7C8	OG5_128360	976	Not found	Not found	GO:0006396, GO:0006397,	RNA processing, mRNA processing,
cyc_07379	C. cayetanensis strain CHN_HEN01	pwi domain-containing protein	Not found	OG5_128873	313	Not found	Not found	GO:0006397,	mRNA processing,
TGME49_270770	T. gondii ME49	PWI domain-containing protein	S8EYE3	OG5_129375	779	GO:0003676,	nucleic acid binding,	GO:0006397,	mRNA processing,
TGME49_311160	T. gondii ME49	PWI domain-containing protein	Not found	OG5_128873	315	Not found	Not found	GO:0006397,	mRNA processing,
TGP89_270770	T. gondii p89	PWI domain-containing protein	Not found	OG5_129375	783	GO:0003676,	nucleic acid binding,	GO:0006397,	mRNA processing,
EMWEY_00007020	E. maxima Weybridge	PWI domain-containing protein, putative	Not found	OG5_128873	350	Not found	Not found	GO:0006397,	mRNA processing,
ETH_00019980	E. tenella strain Houghton	PWI domain-containing protein, putative	Not found	OG5_128873	322	Not found	Not found	GO:0006397,	mRNA processing,
PBANKA_1130000	P. berghei ANKA	Ran-binding protein, putative	Not found	OG5_156523	960	GO:0003676, GO:0008270,	nucleic acid binding, zinc ion binding,	Not found	Not found
PCHAS_1129500	P. chabaudi	Ran-binding protein, putative	A0A077TLS8	OG5_156523	959	GO:0003676, GO:0008270,	nucleic acid binding, zinc ion binding,	Not found	Not found
PF3D7_1353400	P. falciparum 3D7	Ran-binding protein, putative	Q8IDG6	OG5_156523	1164	GO:0003676, GO:0008270,	nucleic acid binding, zinc ion binding,	Not found	Not found
PKNH_1118300	P. knowlesi strain H	Ran-binding protein, putative	B3L791	OG5_156523	1144	GO:0003676, GO:0008270,	nucleic acid binding, zinc ion binding,	Not found	Not found
PVX_114660	P. vivax Sal-1	Ran-binding protein, putative	A5K2E3	OG5_156523	1176	GO:0003723, GO:0003676, GO:0008270,	RNA binding, nucleic acid binding, zinc ion binding,	Not found	Not found
cgd7_3000	C. parvum Iowa II	Repressor of RNA polymerase III transcription Maf1	Q5CYB3	OG5_128643	218	Not found	Not found	GO:0016480,	negative regulation of transcription by RNA polymerase III,
ETH_00006125	E. tenella strain Houghton	REX1 DNA repair domain-containing protein, putative	Not found	OG5_153532	83	Not found	Not found	GO:0006289, GO:0006355,	nucleotide-excision repair, regulation of transcription, DNA-templated,
PY04959	P. yoelii yoelii 17XNL	rhoptry protein	Q7REV4	OG5_145111	1559	Not found	Not found	Not found	Not found
PBANKA_1122800	P. berghei ANKA	ribonuclease H2 subunit A, putative	A0A077XDN0	OG5_126908	288	GO:0004523, GO:0003676,GO:0004523	RNA-DNA hybrid ribonuclease activity, nucleic acid binding,RNA-DNA hybrid ribonuclease activity	GO:0016070,GO:0090502	RNA metabolic process,RNA phosphodiester bond hydrolysis, endonucleolytic
PCHAS_1122300	P. chabaudi	ribonuclease H2 subunit A, putative	A0A077TQ05	OG5_126908	288	GO:0004523, GO:0003676,GO:0004523	RNA-DNA hybrid ribonuclease activity, nucleic acid binding,RNA-DNA hybrid ribonuclease activity	GO:0016070,GO:0090502	RNA metabolic process,RNA phosphodiester bond hydrolysis, endonucleolytic
PF3D7_0623900	P. falciparum 3D7	ribonuclease H2 subunit A, putative	C6KT75	OG5_126908	288	GO:0004523, GO:0003676,GO:0004523	RNA-DNA hybrid ribonuclease activity, nucleic acid binding,RNA-DNA hybrid ribonuclease activity	GO:0016070,GO:0090502	RNA metabolic process,RNA phosphodiester bond hydrolysis, endonucleolytic
PKNH_1126300	P. knowlesi strain H	ribonuclease H2 subunit A, putative	B3L7H0	OG5_126908	288	GO:0004523, GO:0003676,GO:0004523	RNA-DNA hybrid ribonuclease activity, nucleic acid binding,RNA-DNA hybrid ribonuclease activity	GO:0016070,GO:0090502	RNA metabolic process,RNA phosphodiester bond hydrolysis, endonucleolytic
PVX_114310	P. vivax Sal-1	ribonuclease H2 subunit A, putative	A5K273	OG5_126908	288	GO:0003723, GO:0004523, GO:0003676,	RNA binding, RNA-DNA hybrid ribonuclease activity, nucleic acid binding,	GO:0006401, GO:0016070,	RNA catabolic process, RNA metabolic process,
PY06561	P. yoelii yoelii 17XNL	ribonuclease HII, putative	Q7RAD9	OG5_126908	307	GO:0004523, GO:0003676,	RNA-DNA hybrid ribonuclease activity, nucleic acid binding,	GO:0016070,	RNA metabolic process,
TGME49_267030	T. gondii ME49	ribonuclease type III Dicer	Not found	OG5_240454	4447	GO:0005524, GO:0008026, GO:0003677, GO:0003723, GO:0004386, GO:0016787, GO:0003676, GO:0004525,	ATP binding, ATP-dependent helicase activity, DNA binding, RNA binding, helicase activity, hydrolase activity, nucleic acid binding, ribonuclease III activity,	GO:0006396,	RNA processing,
TGP89_267030A	T. gondii p89	ribonuclease type III Dicer	Not found	OG5_240454	1826	GO:0005524, GO:0008026, GO:0003677, GO:0003723, GO:0004386, GO:0016787, GO:0003676, GO:0004525,	ATP binding, ATP-dependent helicase activity, DNA binding, RNA binding, helicase activity, hydrolase activity, nucleic acid binding, ribonuclease III activity,	GO:0006396,	RNA processing,
TGP89_267030B	T. gondii p89	ribonuclease type III Dicer	Not found	OG5_tgfo|TGFOU_267030C	1010	GO:0005524, GO:0008026, GO:0003677, GO:0003723, GO:0004386, GO:0016787, GO:0003676, GO:0004525,	ATP binding, ATP-dependent helicase activity, DNA binding, RNA binding, helicase activity, hydrolase activity, nucleic acid binding, ribonuclease III activity,	GO:0006396,	RNA processing,
PBANKA_1230100	P. berghei ANKA	ribonuclease, putative	Not found	OG5_158129	2717	Not found	Not found	Not found	Not found
PCHAS_1230800	P. chabaudi	ribonuclease, putative	A0A077TMI2	OG5_158129	2667	Not found	Not found	Not found	Not found
PF3D7_0615400	P. falciparum 3D7	ribonuclease, putative	C6KSZ5	OG5_158129	2729	GO:0004540	ribonuclease activity	GO:0006396	RNA processing
PKNH_1134600	P. knowlesi strain H	ribonuclease, putative	B3L7Q0	OG5_158129	2637	Not found	Not found	Not found	Not found
PY02887	P. yoelii yoelii 17XNL	ribonucleoprotein homolog F21B7.26 - Arabidopsis thaliana, putative	Q7RKL4	OG5_126974	440	GO:0003676, GO:0005515,	nucleic acid binding, protein binding,	Not found	Not found
PY01815	P. yoelii yoelii 17XNL	ribonucleoprotein homolog F21B7.26 - Arabidopsis thaliana-related	Q7RNK1	OG5_163858	507	GO:0003676, GO:0005515,	nucleic acid binding, protein binding,	Not found	Not found
PY07067	P. yoelii yoelii 17XNL	ring-infected erythrocyte surface antigen	Q7R903	OG5_141937	653	Not found	Not found	Not found	Not found
PBANKA_1230500	P. berghei ANKA	RNA and export factor binding protein, putative	Not found	OG5_127829	158	GO:0003676,	nucleic acid binding,	Not found	Not found
PCHAS_1231100	P. chabaudi	RNA and export factor binding protein, putative	A0A077TN48	OG5_127829	158	GO:0003676,	nucleic acid binding,	Not found	Not found
PF3D7_0615700	P. falciparum 3D7	RNA and export factor binding protein, putative	C6KSZ8	OG5_127829	156	GO:0003676,GO:0003723	nucleic acid binding,RNA binding	Not found	Not found
PKNH_1134300	P. knowlesi strain H	RNA and export factor binding protein, putative	B3L7P7	OG5_127829	153	GO:0003676,	nucleic acid binding,	Not found	Not found
PVX_113920	P. vivax Sal-1	RNA and export factor binding protein, putative	A5K1Z5	OG5_127829	153	GO:0003723, GO:0003676,	RNA binding, nucleic acid binding,	Not found	Not found
PVX_114570	P. vivax Sal-1	RNA binding function, putative	A5K2C5	OG5_149936	670	GO:0003723, GO:0003676,	RNA binding, nucleic acid binding,	Not found	Not found
PY04111	P. yoelii yoelii 17XNL	RNA binding motif protein 8B-related	Q7RH78	OG5_129496	95	GO:0003676,	nucleic acid binding,	Not found	Not found
PY04369	P. yoelii yoelii 17XNL	RNA binding protein PufA	Q7RGH8	OG5_126869	490	GO:0003723, GO:0005488,	RNA binding, binding,	Not found	Not found
TGME49_254950	T. gondii ME49	RNA cap guanine-N2 methyltransferase	Not found	OG5_239483	1516	GO:0008168,	methyltransferase activity,	GO:0009452, GO:0001510,	7-methylguanosine RNA capping, RNA methylation,
TGME49_285520	T. gondii ME49	RNA cap guanine-N2 methyltransferase	S8F5J8	OG5_128500	1653	GO:0008168,	methyltransferase activity,	GO:0009452, GO:0001510,	7-methylguanosine RNA capping, RNA methylation,
TGP89_254950	T. gondii p89	RNA cap guanine-N2 methyltransferase	Not found	OG5_239483	1516	GO:0008168,	methyltransferase activity,	GO:0009452, GO:0001510,	7-methylguanosine RNA capping, RNA methylation,
TGP89_285520A	T. gondii p89	RNA cap guanine-N2 methyltransferase	Not found	OG5_128500	342	GO:0008168,	methyltransferase activity,	GO:0009452, GO:0001510,	7-methylguanosine RNA capping, RNA methylation,
TGP89_285520B	T. gondii p89	RNA cap guanine-N2 methyltransferase	Not found	OG5_128500	1310	GO:0008168,	methyltransferase activity,	GO:0009452, GO:0001510,	7-methylguanosine RNA capping, RNA methylation,
cyc_06601	C. cayetanensis strain CHN_HEN01	RNA family protein	Not found	OG5_129882	2140	GO:0003723, GO:0008173,	RNA binding, RNA methyltransferase activity,	GO:0006396,	RNA processing,
PVX_111220	P. vivax Sal-1	RNA helicase, putative	A5KDZ6	OG5_126599	1218	GO:0005524, GO:0004004, GO:0003723, GO:0004386, GO:0003676,	ATP binding, ATP-dependent RNA helicase activity, RNA binding, helicase activity, nucleic acid binding,	GO:0008380,	RNA splicing,
ETH_00031440	E. tenella strain Houghton	RNA methyltransferase, putative	Not found	OG5_130184	449	GO:0003723, GO:0008173,	RNA binding, RNA methyltransferase activity,	GO:0006396,	RNA processing,
PBANKA_0514700	P. berghei ANKA	RNA methyltransferase, putative	A0A077X9L6	OG5_136055	239	GO:0003723, GO:0008173,	RNA binding, RNA methyltransferase activity,	GO:0006396,	RNA processing,
PBANKA_1240400	P. berghei ANKA	RNA methyltransferase, putative	A0A077XF92	OG5_152371	368	GO:0003723, GO:0008173,	RNA binding, RNA methyltransferase activity,	GO:0006396,	RNA processing,
PCHAS_0514800	P. chabaudi	RNA methyltransferase, putative	A0A077XD40	OG5_136055	235	GO:0003723, GO:0008173,	RNA binding, RNA methyltransferase activity,	GO:0006396,	RNA processing,
PCHAS_1240800	P. chabaudi	RNA methyltransferase, putative	A0A077TMX3	OG5_152371	369	GO:0003723, GO:0008173,	RNA binding, RNA methyltransferase activity,	GO:0006396,	RNA processing,
PF3D7_0525600	P. falciparum 3D7	RNA methyltransferase, putative	Q8I3K9	OG5_152371	351	GO:0003723, GO:0008173,GO:0003723, GO:0008173	RNA binding, RNA methyltransferase activity,RNA binding, RNA methyltransferase activity	GO:0006396,GO:0006396	RNA processing,RNA processing
PF3D7_1030700	P. falciparum 3D7	RNA methyltransferase, putative	Q8IJ98	OG5_136055	257	GO:0003723, GO:0008173,	RNA binding, RNA methyltransferase activity,	GO:0006396,	RNA processing,
PKNH_0615400	P. knowlesi strain H	RNA methyltransferase, putative	B3L269	OG5_136055	264	GO:0003723, GO:0008173,	RNA binding, RNA methyltransferase activity,	GO:0006396,	RNA processing,
PKNH_1007200	P. knowlesi strain H	RNA methyltransferase, putative	B3L606	OG5_152371	333	GO:0003723, GO:0008173,	RNA binding, RNA methyltransferase activity,	GO:0006396,	RNA processing,
PVX_079965	P. vivax Sal-1	RNA methyltransferase, putative	A5K9A2	OG5_152371	364	GO:0003723, GO:0008173,	RNA binding, RNA methyltransferase activity,	GO:0006396,	RNA processing,
PVX_111190	P. vivax Sal-1	RNA methyltransferase, putative	A5KDZ0	OG5_136055	214	GO:0003723, GO:0008173,	RNA binding, RNA methyltransferase activity,	GO:0006396,	RNA processing,
PY03774	P. yoelii yoelii 17XNL	RNA methyltransferase, putative	Q7RI56	OG5_126796	376	Not found	Not found	Not found	Not found
ETH_00011230	E. tenella strain Houghton	RNA methyltransferase, TrmH family domain-containing protein, putative	Not found	OG5_enec|ENH_00061140	2615	GO:0003723, GO:0008173,	RNA binding, RNA methyltransferase activity,	GO:0006396,	RNA processing,
TGME49_216390	T. gondii ME49	RNA methyltransferase, TrmH family protein	B9Q0H3	OG5_130184	840	GO:0003723, GO:0008173,	RNA binding, RNA methyltransferase activity,	GO:0006396,	RNA processing,
TGME49_218580	T. gondii ME49	RNA methyltransferase, TrmH family protein	S8EN39	OG5_129882	2899	GO:0003723, GO:0008173, GO:0009020,	RNA binding, RNA methyltransferase activity, tRNA (guanosine-2'-O-)-methyltransferase activity,	GO:0006396,	RNA processing,
TGME49_263340	T. gondii ME49	RNA methyltransferase, TrmH family protein	Not found	OG5_239976	539	GO:0003723, GO:0008173,	RNA binding, RNA methyltransferase activity,	GO:0006396,	RNA processing,
TGP89_216390	T. gondii p89	RNA methyltransferase, TrmH family protein	Not found	OG5_130184	840	GO:0003723, GO:0008173,	RNA binding, RNA methyltransferase activity,	GO:0006396,	RNA processing,
TGP89_218580	T. gondii p89	RNA methyltransferase, TrmH family protein	Not found	OG5_129882	2898	GO:0003723, GO:0008173, GO:0009020,	RNA binding, RNA methyltransferase activity, tRNA (guanosine-2'-O-)-methyltransferase activity,	GO:0006396,	RNA processing,
TGP89_263340	T. gondii p89	RNA methyltransferase, TrmH family protein	Not found	OG5_239976	539	GO:0003723, GO:0008173,	RNA binding, RNA methyltransferase activity,	GO:0006396,	RNA processing,
PY00525	P. yoelii yoelii 17XNL	RNA methyltransferase, TrmH family, putative	Q7RS41	OG5_136055	227	GO:0003723, GO:0008173,	RNA binding, RNA methyltransferase activity,	GO:0006396,	RNA processing,
ETH_00042075	E. tenella strain Houghton	RNA polymerase II transcription initiation/nucleotide excision repair factor TFIIH, related	Not found	OG5_129096	192	Not found	Not found	GO:0006289, GO:0006355,	nucleotide-excision repair, regulation of transcription, DNA-templated,
TGP89_219600	T. gondii p89	RNA polymerase III RPC4	Not found	OG5_241174	908	GO:0003677, GO:0003899,	DNA binding, DNA-directed 5'-3' RNA polymerase activity,	GO:0006383,	transcription by RNA polymerase III,
TGP89_266680	T. gondii p89	RNA polymerase III RPC4	Not found	OG5_228236	615	GO:0003677, GO:0003899,	DNA binding, DNA-directed 5'-3' RNA polymerase activity,	GO:0006383,	transcription by RNA polymerase III,
cgd3_2620	C. parvum Iowa II	RNA polymerase Rpb1	Q5CUJ2	OG5_126637	1895	GO:0003677, GO:0003899,	DNA binding, DNA-directed 5'-3' RNA polymerase activity,	GO:0006366, GO:0006351,	transcription by RNA polymerase II, transcription, DNA-templated,
PY00009	P. yoelii yoelii 17XNL	RNA recognition motif	Q7RTI2	OG5_127457	77	GO:0003676,	nucleic acid binding,	Not found	Not found
PY00053	P. yoelii yoelii 17XNL	RNA recognition motif, putative	Q7RTE1	OG5_150532	1096	GO:0003676,	nucleic acid binding,	Not found	Not found
PY00947	P. yoelii yoelii 17XNL	RNA recognition motif, putative	Q7RQZ1	OG5_129161	168	GO:0003676,	nucleic acid binding,	Not found	Not found
PY00973	P. yoelii yoelii 17XNL	RNA recognition motif, putative	Q7RQW7	OG5_128283	347	GO:0003676,	nucleic acid binding,	Not found	Not found
PY01748	P. yoelii yoelii 17XNL	RNA recognition motif, putative	Q7RNR7	OG5_165212	1312	GO:0003676,	nucleic acid binding,	Not found	Not found
PY03627	P. yoelii yoelii 17XNL	RNA recognition motif, putative	Q7RIJ3	OG5_150031	498	GO:0003676,	nucleic acid binding,	Not found	Not found
PY04169	P. yoelii yoelii 17XNL	RNA recognition motif, putative	Q7RH26	OG5_149936	535	GO:0003676,	nucleic acid binding,	Not found	Not found
PY04813	P. yoelii yoelii 17XNL	RNA recognition motif, putative	Q7RF94	OG5_153785	1147	GO:0003676,	nucleic acid binding,	Not found	Not found
PY05280	P. yoelii yoelii 17XNL	RNA recognition motif, putative	Q7RDY9	OG5_128178	786	GO:0003676,	nucleic acid binding,	Not found	Not found
PY05866	P. yoelii yoelii 17XNL	RNA recognition motif, putative	Q7RCB8	OG5_166737	1485	GO:0003676,	nucleic acid binding,	Not found	Not found
PY07349	P. yoelii yoelii 17XNL	RNA recognition motif, putative	Q7R874	OG5_127866	767	GO:0003676,	nucleic acid binding,	Not found	Not found
TGME49_240710	T. gondii ME49	RNA recognition motif-containing protein	Not found	OG5_129457	929	GO:0003723, GO:0003676,	RNA binding, nucleic acid binding,	GO:0006396,	RNA processing,
TGP89_240710A	T. gondii p89	RNA recognition motif-containing protein	Not found	OG5_129457	348	GO:0003723, GO:0003676,	RNA binding, nucleic acid binding,	GO:0006396,	RNA processing,
TGP89_240710B	T. gondii p89	RNA recognition motif-containing protein	Not found	OG5_129457	351	GO:0003723, GO:0003676,	RNA binding, nucleic acid binding,	GO:0006396,	RNA processing,
PBANKA_0108700	P. berghei ANKA	RNA-binding protein 25, putative	A0A077X6Y3	OG5_129375	679	GO:0003676,	nucleic acid binding,	GO:0006397,	mRNA processing,
PCHAS_0109300	P. chabaudi	RNA-binding protein 25, putative	A0A077TJX4	OG5_129375	476	Not found	Not found	GO:0006397,	mRNA processing,
PF3D7_0610200	P. falciparum 3D7	RNA-binding protein 25, putative	C6KSU9	OG5_129375	960	GO:0003676,	nucleic acid binding,	GO:0006397,	mRNA processing,
PKNH_1140000	P. knowlesi strain H	RNA-binding protein 25, putative	B3L7V2	OG5_129375	571	Not found	Not found	GO:0006397,	mRNA processing,
PBANKA_0504200	P. berghei ANKA	RNA-binding protein 34, putative	Not found	OG5_128354	378	GO:0003676,	nucleic acid binding,	Not found	Not found
PCHAS_0504300	P. chabaudi	RNA-binding protein 34, putative	A0A077XB30	OG5_128354	383	GO:0003676,	nucleic acid binding,	Not found	Not found
PF3D7_1020000	P. falciparum 3D7	RNA-binding protein 34, putative	Q8IJK1	OG5_128354	322	GO:0003676,GO:0044822	nucleic acid binding,poly(A) RNA binding	Not found	Not found
PKNH_0604200	P. knowlesi strain H	RNA-binding protein 34, putative	B3L1V8	OG5_128354	399	GO:0003676,	nucleic acid binding,	Not found	Not found
PBANKA_1036200	P. berghei ANKA	RNA-binding protein 8A, putative	Not found	OG5_129496	107	GO:0003723, GO:0003676,	RNA binding, nucleic acid binding,	GO:0006396,	RNA processing,
PCHAS_1037000	P. chabaudi	RNA-binding protein 8A, putative	A0A077YEU7	OG5_129496	107	GO:0003723, GO:0003676,	RNA binding, nucleic acid binding,	GO:0006396,	RNA processing,
PF3D7_1406000	P. falciparum 3D7	RNA-binding protein 8A, putative	Q8IM34	OG5_129496	107	GO:0003676,GO:0003723	nucleic acid binding,RNA binding	GO:0006396,	RNA processing,
PKNH_1352100	P. knowlesi strain H	RNA-binding protein 8A, putative	B3LAV0	OG5_129496	107	GO:0003723, GO:0003676,	RNA binding, nucleic acid binding,	GO:0006396,	RNA processing,
cyc_04854	C. cayetanensis strain CHN_HEN01	RNA-binding protein nova-1	Not found	OG5_130250	323	GO:0003723,	RNA binding,	Not found	Not found
PBANKA_1027400	P. berghei ANKA	RNA-binding protein Nova-1, putative	A0A077YDL4	OG5_130250	337	GO:0003723,	RNA binding,	Not found	Not found
PCHAS_1028200	P. chabaudi	RNA-binding protein Nova-1, putative	A0A077YF10	OG5_130250	341	GO:0003723,	RNA binding,	Not found	Not found
PF3D7_1415300	P. falciparum 3D7	RNA-binding protein Nova-1, putative	Q8ILU3	OG5_130250	337	GO:0003723,GO:0003723	RNA binding,RNA binding	Not found	Not found
PKNH_1342800	P. knowlesi strain H	RNA-binding protein Nova-1, putative	B3LAK7	OG5_130250	334	GO:0003723,	RNA binding,	Not found	Not found
PVX_085685	P. vivax Sal-1	RNA-binding protein Nova-1, putative	A5K176	OG5_130250	335	GO:0003723,	RNA binding,	Not found	Not found
TGME49_217880	T. gondii ME49	RNA-binding protein Nova-1, putative	B6KU32	OG5_130250	412	GO:0003723,	RNA binding,	Not found	Not found
PY04454	P. yoelii yoelii 17XNL	RNA-binding protein Nova-2	Q7RG93	OG5_130250	338	GO:0003723,	RNA binding,	Not found	Not found
PBANKA_0101900	P. berghei ANKA	RNA-binding protein, putative	A0A077X7Q1	OG5_166971	478	GO:0003676,	nucleic acid binding,	Not found	Not found
PBANKA_0103900	P. berghei ANKA	RNA-binding protein, putative	A0A077X6R9	OG5_155454	735	GO:0003723,	RNA binding,	Not found	Not found
PBANKA_0104900	P. berghei ANKA	RNA-binding protein, putative	A0A077X5H4	OG5_150164	566	GO:0003676,	nucleic acid binding,	Not found	Not found
PBANKA_0213000	P. berghei ANKA	RNA-binding protein, putative	Not found	OG5_128874	526	GO:0003676,	nucleic acid binding,	Not found	Not found
PBANKA_0303400	P. berghei ANKA	RNA-binding protein, putative	Not found	OG5_161668	202	GO:0003676,	nucleic acid binding,	Not found	Not found
PBANKA_0506200	P. berghei ANKA	RNA-binding protein, putative	A0A077X9E1	OG5_153785	1310	GO:0003676,	nucleic acid binding,	Not found	Not found
PBANKA_0508400	P. berghei ANKA	RNA-binding protein, putative	A0A077X8X8	OG5_129021	162	GO:0003676,	nucleic acid binding,	Not found	Not found
PBANKA_0606000	P. berghei ANKA	RNA-binding protein, putative	Not found	OG5_153574	180	GO:0003676,GO:0003723	nucleic acid binding,RNA binding	Not found	Not found
PBANKA_0613700	P. berghei ANKA	RNA-binding protein, putative	A0A077X9T4	OG5_138354	924	GO:0003676,	nucleic acid binding,	Not found	Not found
PBANKA_0621400	P. berghei ANKA	RNA-binding protein, putative	A0A077XBR9	OG5_150532	1132	GO:0003676,	nucleic acid binding,	Not found	Not found
PBANKA_0710700	P. berghei ANKA	RNA-binding protein, putative	Not found	OG5_167108	354	GO:0003723,	RNA binding,	Not found	Not found
PBANKA_0716500	P. berghei ANKA	RNA-binding protein, putative	Not found	OG5_129313	388	GO:0003676,	nucleic acid binding,	Not found	Not found
PBANKA_0717900	P. berghei ANKA	RNA-binding protein, putative	Not found	OG5_161387	447	GO:0003676,	nucleic acid binding,	Not found	Not found
PBANKA_0805800	P. berghei ANKA	RNA-binding protein, putative	A0A077XDL4	OG5_128283	270	GO:0003676,	nucleic acid binding,	Not found	Not found
PBANKA_0828400	P. berghei ANKA	RNA-binding protein, putative	A0A077XCN2	OG5_142570	508	GO:0003723,	RNA binding,	Not found	Not found
PBANKA_0830000	P. berghei ANKA	RNA-binding protein, putative	Not found	OG5_154765	279	GO:0003676,GO:0003729	nucleic acid binding,mRNA binding	Not found	Not found
PBANKA_0909800	P. berghei ANKA	RNA-binding protein, putative	Not found	OG5_166737	1480	GO:0003676,	nucleic acid binding,	Not found	Not found
PBANKA_0916300	P. berghei ANKA	RNA-binding protein, putative	A0A077XDD9	OG5_167184	912	GO:0003676, GO:0005515, GO:0008270,	nucleic acid binding, protein binding, zinc ion binding,	Not found	Not found
PBANKA_0921600	P. berghei ANKA	RNA-binding protein, putative	A0A077XAX1	OG5_127418	728	GO:0003676,	nucleic acid binding,	Not found	Not found
PBANKA_0937200	P. berghei ANKA	RNA-binding protein, putative	Not found	OG5_165212	1242	GO:0003676,	nucleic acid binding,	Not found	Not found
PBANKA_0937200	P. berghei ANKA	RNA-binding protein, putative	Not found	OG5_165212	1279	GO:0003676,	nucleic acid binding,	Not found	Not found
PBANKA_1036300	P. berghei ANKA	RNA-binding protein, putative	Not found	OG5_128178	961	GO:0003676,	nucleic acid binding,	Not found	Not found
PBANKA_1136300	P. berghei ANKA	RNA-binding protein, putative	Not found	OG5_129161	180	GO:0003676,	nucleic acid binding,	Not found	Not found
PBANKA_1202700	P. berghei ANKA	RNA-binding protein, putative	A0A077XE46	OG5_150088	715	GO:0003676,	nucleic acid binding,	Not found	Not found
PBANKA_1309400	P. berghei ANKA	RNA-binding protein, putative	Not found	OG5_153136	542	GO:0003676,	nucleic acid binding,	Not found	Not found
PBANKA_1317700	P. berghei ANKA	RNA-binding protein, putative	A0A077XG20	OG5_129437	496	GO:0003676,	nucleic acid binding,	GO:0006281, GO:0043484,	DNA repair, regulation of RNA splicing,
PBANKA_1341500	P. berghei ANKA	RNA-binding protein, putative	Not found	OG5_138355	510	GO:0003676,	nucleic acid binding,	Not found	Not found
PBANKA_1345800	P. berghei ANKA	RNA-binding protein, putative	Not found	OG5_159889	499	GO:0003729	mRNA binding	Not found	Not found
PBANKA_1409200	P. berghei ANKA	RNA-binding protein, putative	A0A077XHG0	OG5_153573	154	GO:0003676,	nucleic acid binding,	Not found	Not found
PBANKA_1419200	P. berghei ANKA	RNA-binding protein, putative	Not found	OG5_129285	128	GO:0003676,	nucleic acid binding,	Not found	Not found
PBANKA_1425000	P. berghei ANKA	RNA-binding protein, putative	A0A077XKX9	OG5_129019	843	GO:0003676,	nucleic acid binding,	Not found	Not found
PBANKA_1425600	P. berghei ANKA	RNA-binding protein, putative	Not found	OG5_126915	1140	GO:0003723, GO:0003676,	RNA binding, nucleic acid binding,	Not found	Not found
PBANKA_1457600	P. berghei ANKA	RNA-binding protein, putative	Not found	OG5_153596	1156	GO:0003676,	nucleic acid binding,	Not found	Not found
PCHAS_0102600	P. chabaudi	RNA-binding protein, putative	A0A077TGQ9	OG5_166971	488	GO:0003676,	nucleic acid binding,	Not found	Not found
PCHAS_0104500	P. chabaudi	RNA-binding protein, putative	A0A077TKW9	OG5_155454	724	GO:0003723,	RNA binding,	Not found	Not found
PCHAS_0105500	P. chabaudi	RNA-binding protein, putative	A0A077TKX5	OG5_150164	541	GO:0003676,	nucleic acid binding,	Not found	Not found
PCHAS_0211400	P. chabaudi	RNA-binding protein, putative	A0A077TKC8	OG5_128874	508	GO:0003676,	nucleic acid binding,	Not found	Not found
PCHAS_0305600	P. chabaudi	RNA-binding protein, putative	A0A077TIS2	OG5_161668	203	GO:0003676,	nucleic acid binding,	Not found	Not found
PCHAS_0506300	P. chabaudi	RNA-binding protein, putative	A0A077XCJ8	OG5_153785	1307	GO:0003676,	nucleic acid binding,	Not found	Not found
PCHAS_0508500	P. chabaudi	RNA-binding protein, putative	A0A077XB31	OG5_129021	162	GO:0003676,	nucleic acid binding,	Not found	Not found
PCHAS_0607800	P. chabaudi	RNA-binding protein, putative	A0A077TLR1	OG5_153574	180	GO:0003676,GO:0003723	nucleic acid binding,RNA binding	Not found	Not found
PCHAS_0615400	P. chabaudi	RNA-binding protein, putative	A0A077TMU7	OG5_138354	887	GO:0003676,	nucleic acid binding,	Not found	Not found
PCHAS_0623100	P. chabaudi	RNA-binding protein, putative	A0A077TK76	OG5_150532	1136	GO:0003676,	nucleic acid binding,	Not found	Not found
PCHAS_0711100	P. chabaudi	RNA-binding protein, putative	A0A077TNN5	OG5_166737	1486	GO:0003676,	nucleic acid binding,	Not found	Not found
PCHAS_0719800	P. chabaudi	RNA-binding protein, putative	A0A077TIW5	OG5_167108	355	GO:0003723,	RNA binding,	Not found	Not found
PCHAS_0725600	P. chabaudi	RNA-binding protein, putative	A0A077TJR5	OG5_129313	384	GO:0003676,	nucleic acid binding,	Not found	Not found
PCHAS_0727000	P. chabaudi	RNA-binding protein, putative	A0A077TP40	OG5_161387	457	GO:0003676,	nucleic acid binding,	Not found	Not found
PCHAS_0806100	P. chabaudi	RNA-binding protein, putative	A0A077TJB2	OG5_128283	288	GO:0003676,	nucleic acid binding,	Not found	Not found
PCHAS_0828700	P. chabaudi	RNA-binding protein, putative	A0A077TQ45	OG5_142570	506	GO:0003723,	RNA binding,	Not found	Not found
PCHAS_0830300	P. chabaudi	RNA-binding protein, putative	A0A077TKR7	OG5_154765	279	GO:0003676,GO:0003729	nucleic acid binding,mRNA binding	Not found	Not found
PCHAS_0907100	P. chabaudi	RNA-binding protein, putative	A0A077XGE0	OG5_165212	1285	GO:0003676,	nucleic acid binding,	Not found	Not found
PCHAS_0922800	P. chabaudi	RNA-binding protein, putative	A0A077XEQ7	OG5_127418	660	GO:0003676,	nucleic acid binding,	Not found	Not found
PCHAS_0929700	P. chabaudi	RNA-binding protein, putative	A0A077XGX4	OG5_167184	896	GO:0003676, GO:0005515, GO:0008270,	nucleic acid binding, protein binding, zinc ion binding,	Not found	Not found
PCHAS_1037100	P. chabaudi	RNA-binding protein, putative	A0A077YIB7	OG5_128178	949	GO:0003676,	nucleic acid binding,	Not found	Not found
PCHAS_1135800	P. chabaudi	RNA-binding protein, putative	A0A077TQM9	OG5_129161	180	GO:0003676,	nucleic acid binding,	Not found	Not found
PCHAS_1203400	P. chabaudi	RNA-binding protein, putative	A0A077TLS5	OG5_150088	619	GO:0003676,	nucleic acid binding,	Not found	Not found
PCHAS_1312600	P. chabaudi	RNA-binding protein, putative	A0A077TQI5	OG5_153136	537	GO:0003676,	nucleic acid binding,	Not found	Not found
PCHAS_1321000	P. chabaudi	RNA-binding protein, putative	A0A077TNV0	OG5_129437	496	GO:0003676,	nucleic acid binding,	Not found	Not found
PCHAS_1346100	P. chabaudi	RNA-binding protein, putative	A0A077TPH6	OG5_138355	510	GO:0003676,	nucleic acid binding,	Not found	Not found
PCHAS_1350400	P. chabaudi	RNA-binding protein, putative	A0A077TPK3	OG5_159889	448	GO:0003729	mRNA binding	Not found	Not found
PCHAS_1411100	P. chabaudi	RNA-binding protein, putative	A0A077TUB4	OG5_153573	154	GO:0003676,	nucleic acid binding,	Not found	Not found
PCHAS_1421000	P. chabaudi	RNA-binding protein, putative	A0A077TQZ5	OG5_129285	128	GO:0003676,	nucleic acid binding,	Not found	Not found
PCHAS_1426800	P. chabaudi	RNA-binding protein, putative	A0A077TQZ8	OG5_129019	736	GO:0003676,	nucleic acid binding,	Not found	Not found
PCHAS_1427400	P. chabaudi	RNA-binding protein, putative	A0A077TR48	OG5_126915	1097	GO:0003723, GO:0003676,	RNA binding, nucleic acid binding,	Not found	Not found
PCHAS_1459900	P. chabaudi	RNA-binding protein, putative	A0A077TS05	OG5_153596	1136	GO:0003676,	nucleic acid binding,	Not found	Not found
PF3D7_0319500	P. falciparum 3D7	RNA-binding protein, putative	O97318	OG5_128283	309	GO:0003676,GO:0003723	nucleic acid binding,RNA binding	Not found	Not found
PF3D7_0414500	P. falciparum 3D7	RNA-binding protein, putative	Q8I1U3	OG5_129313	363	GO:0003676,GO:0003676	nucleic acid binding,nucleic acid binding	,GO:0016070	,RNA metabolic process
PF3D7_0416000	P. falciparum 3D7	RNA-binding protein, putative	Q8I1S7	OG5_161387	579	GO:0003676,GO:0003723, GO:0003676	nucleic acid binding,RNA binding, nucleic acid binding	Not found	Not found
PF3D7_0603100	P. falciparum 3D7	RNA-binding protein, putative	C6KSN1	OG5_166971	452	GO:0003676,	nucleic acid binding,	Not found	Not found
PF3D7_0605100	P. falciparum 3D7	RNA-binding protein, putative	C6KSP9	OG5_155454	755	GO:0003723,GO:0003723	RNA binding,RNA binding	Not found	Not found
PF3D7_0606100	P. falciparum 3D7	RNA-binding protein, putative	C6KSQ9	OG5_150164	582	GO:0003676,GO:0003723	nucleic acid binding,RNA binding	Not found	Not found
PF3D7_0629600	P. falciparum 3D7	RNA-binding protein, putative	C6KTD1	OG5_163803	259	GO:0003723, GO:0000166,	RNA binding, nucleotide binding,	GO:0006397,	mRNA processing,
PF3D7_0716000	P. falciparum 3D7	RNA-binding protein, putative	Q8IBU0	OG5_138354	1125	GO:0003723, GO:0003676, GO:0000166,	RNA binding, nucleic acid binding, nucleotide binding,	GO:0006397,	mRNA processing,
PF3D7_0723900	P. falciparum 3D7	RNA-binding protein, putative	Q8IBL4	OG5_150532	1222	GO:0003723, GO:0003676,	RNA binding, nucleic acid binding,	GO:0006397, GO:0051028, GO:0006417,	mRNA processing, mRNA transport, regulation of translation,
PF3D7_0728900	P. falciparum 3D7	RNA-binding protein, putative	C0H4P9	OG5_128874	492	GO:0003676,	nucleic acid binding,	Not found	Not found
PF3D7_0811900	P. falciparum 3D7	RNA-binding protein, putative	C0H4U1	OG5_126915	1176	GO:0003723, GO:0003676,	RNA binding, nucleic acid binding,	Not found	Not found
PF3D7_0812500	P. falciparum 3D7	RNA-binding protein, putative	Q8IAW1	OG5_129019	958	GO:0003676,	nucleic acid binding,	Not found	Not found
PF3D7_0820100	P. falciparum 3D7	RNA-binding protein, putative	C0H4W4	OG5_167108	359	GO:0003723,	RNA binding,	Not found	Not found
PF3D7_0927600	P. falciparum 3D7	RNA-binding protein, putative	Q8I2N3	OG5_142570	595	GO:0003723,	RNA binding,	Not found	Not found
PF3D7_0929200	P. falciparum 3D7	RNA-binding protein, putative	C0H570	OG5_154765	289	GO:0003676,GO:0003729	nucleic acid binding,mRNA binding	Not found	Not found
PF3D7_1004400	P. falciparum 3D7	RNA-binding protein, putative	Q8IJZ3	OG5_150088	880	GO:0003676,	nucleic acid binding,	Not found	Not found
PF3D7_1022000	P. falciparum 3D7	RNA-binding protein, putative	Q8IJI3	OG5_153785	1426	GO:0003676,	nucleic acid binding,	Not found	Not found
PF3D7_1024200	P. falciparum 3D7	RNA-binding protein, putative	Q8IJG3	OG5_129021	160	GO:0003676,	nucleic acid binding,	Not found	Not found
PF3D7_1110400	P. falciparum 3D7	RNA-binding protein, putative	Q8IIQ7	OG5_165212	1483	GO:0003676,	nucleic acid binding,	Not found	Not found
PF3D7_1126800	P. falciparum 3D7	RNA-binding protein, putative	Q8II95	OG5_127418	914	GO:0003723, GO:0003676, GO:0000166,	RNA binding, nucleic acid binding, nucleotide binding,	GO:0006397, GO:0051028, GO:0006417,	mRNA processing, mRNA transport, regulation of translation,
PF3D7_1132100	P. falciparum 3D7	RNA-binding protein, putative	Q8II44	OG5_167184	1130	GO:0003723, GO:0003676, GO:0000166,	RNA binding, nucleic acid binding, nucleotide binding,	Not found	Not found
PF3D7_1139100	P. falciparum 3D7	RNA-binding protein, putative	Q8IHX4	OG5_166737	1791	GO:0003723, GO:0003676, GO:0000166,	RNA binding, nucleic acid binding, nucleotide binding,	GO:0006397, GO:0051028, GO:0006417,	mRNA processing, mRNA transport, regulation of translation,
PF3D7_1207500	P. falciparum 3D7	RNA-binding protein, putative	Q8I5X0	OG5_153574	182	GO:0003676, GO:0000166,GO:0003723	nucleic acid binding, nucleotide binding,RNA binding	GO:0006397,	mRNA processing,
PF3D7_1244400	P. falciparum 3D7	RNA-binding protein, putative	Q8I4Y7	OG5_153596	1335	GO:0003723, GO:0000166,	RNA binding, nucleotide binding,	Not found	Not found
PF3D7_1310700	P. falciparum 3D7	RNA-binding protein, putative	Q8IEK9	OG5_153573	143	GO:0003676,GO:0005515	nucleic acid binding,protein binding	Not found	Not found
PF3D7_1320900	P. falciparum 3D7	RNA-binding protein, putative	C0H5C7	OG5_129285	125	GO:0003676,GO:0003723, GO:0003755	nucleic acid binding,RNA binding, peptidyl-prolyl cis-trans isomerase activity	,GO:0006457	,protein folding
PF3D7_1326300	P. falciparum 3D7	RNA-binding protein, putative	Q8IE57	OG5_138355	527	GO:0003676, GO:0000166,	nucleic acid binding, nucleotide binding,	Not found	Not found
PF3D7_1330800	P. falciparum 3D7	RNA-binding protein, putative	Q8IE18	OG5_159889	596	GO:0003676,GO:0003729	nucleic acid binding,mRNA binding	Not found	Not found
PF3D7_1360100	P. falciparum 3D7	RNA-binding protein, putative	Q8IDA4	OG5_129161	180	GO:0003676,	nucleic acid binding,	Not found	Not found
PF3D7_1405900	P. falciparum 3D7	RNA-binding protein, putative	Q8IM35	OG5_128178	1109	GO:0003676,GO:0003723	nucleic acid binding,RNA binding	Not found	Not found
PF3D7_1445600	P. falciparum 3D7	RNA-binding protein, putative	Q8IL17	OG5_153136	596	GO:0003676,	nucleic acid binding,	Not found	Not found
PF3D7_1454000	P. falciparum 3D7	RNA-binding protein, putative	Q8IKT8	OG5_129437	511	GO:0003676,GO:0003723	nucleic acid binding,RNA binding	Not found	Not found
PKNH_0213500	P. knowlesi strain H	RNA-binding protein, putative	B3KZS5	OG5_128874	525	GO:0003676,	nucleic acid binding,	Not found	Not found
PKNH_0310600	P. knowlesi strain H	RNA-binding protein, putative	B3L051	OG5_138354	1014	GO:0003676,	nucleic acid binding,	Not found	Not found
PKNH_0319300	P. knowlesi strain H	RNA-binding protein, putative	B3L0C8	OG5_150532	1347	GO:0003676,	nucleic acid binding,	Not found	Not found
PKNH_0415200	P. knowlesi strain H	RNA-binding protein, putative	B3L0U4	OG5_161668	205	GO:0003676,	nucleic acid binding,	Not found	Not found
PKNH_0507600	P. knowlesi strain H	RNA-binding protein, putative	B3L1H8	OG5_161387	434	GO:0003676,	nucleic acid binding,	Not found	Not found
PKNH_0606300	P. knowlesi strain H	RNA-binding protein, putative	B3L1X9	OG5_153785	1448	GO:0003676,	nucleic acid binding,	Not found	Not found
PKNH_0608700	P. knowlesi strain H	RNA-binding protein, putative	B3L203	OG5_129021	163	GO:0003676,	nucleic acid binding,	Not found	Not found
PKNH_0725900	P. knowlesi strain H	RNA-binding protein, putative	B3L2U7	OG5_142570	553	GO:0003723,	RNA binding,	Not found	Not found
PKNH_0727700	P. knowlesi strain H	RNA-binding protein, putative	B3L2W7	OG5_154765	289	GO:0003676,GO:0003729	nucleic acid binding,mRNA binding	Not found	Not found
PKNH_0803100	P. knowlesi strain H	RNA-binding protein, putative	B3L3H4	OG5_150088	837	GO:0003676,	nucleic acid binding,	Not found	Not found
PKNH_0821700	P. knowlesi strain H	RNA-binding protein, putative	B3L410	OG5_128283	287	GO:0003676,	nucleic acid binding,	Not found	Not found
PKNH_0908100	P. knowlesi strain H	RNA-binding protein, putative	B3L4Q6	OG5_165212	1444	GO:0003676,	nucleic acid binding,	Not found	Not found
PKNH_0924800	P. knowlesi strain H	RNA-binding protein, putative	B3L575	OG5_127418	946	GO:0003676,	nucleic acid binding,	Not found	Not found
PKNH_0930300	P. knowlesi strain H	RNA-binding protein, putative	B3L5C9	OG5_167184	952	GO:0003676, GO:0005515, GO:0008270,	nucleic acid binding, protein binding, zinc ion binding,	Not found	Not found
PKNH_0937100	P. knowlesi strain H	RNA-binding protein, putative	B3L5J7	OG5_166737	1635	GO:0003676,	nucleic acid binding,	Not found	Not found
PKNH_1111200	P. knowlesi strain H	RNA-binding protein, putative	B3L721	OG5_129161	181	GO:0003676,	nucleic acid binding,	Not found	Not found
PKNH_1144100	P. knowlesi strain H	RNA-binding protein, putative	B3L7Z5	OG5_150164	584	GO:0003676,	nucleic acid binding,	Not found	Not found
PKNH_1145400	P. knowlesi strain H	RNA-binding protein, putative	B3L809	OG5_155454	756	GO:0003723,	RNA binding,	Not found	Not found
PKNH_1147600	P. knowlesi strain H	RNA-binding protein, putative	B3L832	OG5_166971	472	GO:0003676,	nucleic acid binding,	Not found	Not found
PKNH_1202300	P. knowlesi strain H	RNA-binding protein, putative	B3L8X0	OG5_138355	508	GO:0003676,	nucleic acid binding,	Not found	Not found
PKNH_1228100	P. knowlesi strain H	RNA-binding protein, putative	B3L9M9	OG5_129437	602	GO:0003676,	nucleic acid binding,	Not found	Not found
PKNH_1236600	P. knowlesi strain H	RNA-binding protein, putative	B3L9W1	OG5_153136	775	GO:0003676,	nucleic acid binding,	Not found	Not found
PKNH_1269600	P. knowlesi strain H	RNA-binding protein, putative	B3L8S3	OG5_159889	636	GO:0003676,GO:0003729	nucleic acid binding,mRNA binding	Not found	Not found
PKNH_1307400	P. knowlesi strain H	RNA-binding protein, putative	B3LB62	OG5_153574	182	GO:0003676,GO:0003723	nucleic acid binding,RNA binding	Not found	Not found
PKNH_1313900	P. knowlesi strain H	RNA-binding protein, putative	B3L192	OG5_167108	336	GO:0003723,	RNA binding,	Not found	Not found
PKNH_1352200	P. knowlesi strain H	RNA-binding protein, putative	B3LAV1	OG5_128178	1011	GO:0003676,	nucleic acid binding,	Not found	Not found
PKNH_1411100	P. knowlesi strain H	RNA-binding protein, putative	B3LBR9	OG5_153573	156	GO:0003676,	nucleic acid binding,	Not found	Not found
PKNH_1421500	P. knowlesi strain H	RNA-binding protein, putative	B3LC22	OG5_129285	127	GO:0003676,	nucleic acid binding,	Not found	Not found
PKNH_1428100	P. knowlesi strain H	RNA-binding protein, putative	B3LC84	OG5_129019	967	GO:0003676,	nucleic acid binding,	Not found	Not found
PKNH_1428800	P. knowlesi strain H	RNA-binding protein, putative	B3LC90	OG5_126915	1125	GO:0003723, GO:0003676,	RNA binding, nucleic acid binding,	Not found	Not found
PKNH_1463600	P. knowlesi strain H	RNA-binding protein, putative	B3LD84	OG5_153596	1232	GO:0003676,	nucleic acid binding,	Not found	Not found
PVX_000625	P. vivax Sal-1	RNA-binding protein, putative	A5KAH2	OG5_138354	1050	GO:0003723, GO:0003676,	RNA binding, nucleic acid binding,	Not found	Not found
PVX_001865	P. vivax Sal-1	RNA-binding protein, putative	A5KCE3	OG5_128354	491	GO:0003723, GO:0003676,	RNA binding, nucleic acid binding,	Not found	Not found
PVX_001965	P. vivax Sal-1	RNA-binding protein, putative	A5KCG2	OG5_153785	1533	GO:0003723, GO:0003676,	RNA binding, nucleic acid binding,	Not found	Not found
PVX_080310	P. vivax Sal-1	RNA-binding protein, putative	A5K9H1	OG5_129563	1542	GO:0003723, GO:0005488,	RNA binding, binding,	GO:0016071,	mRNA metabolic process,
PVX_080495	P. vivax Sal-1	RNA-binding protein, putative	A5K9K8	OG5_130975	765	GO:0003723, GO:0046872, GO:0003676,	RNA binding, metal ion binding, nucleic acid binding,	Not found	Not found
PVX_081745	P. vivax Sal-1	RNA-binding protein, putative	A5KA09	OG5_128874	531	GO:0003723, GO:0003676,	RNA binding, nucleic acid binding,	Not found	Not found
PVX_084415	P. vivax Sal-1	RNA-binding protein, putative	A5K0H6	OG5_153574	182	GO:0003723, GO:0003676,	RNA binding, nucleic acid binding,	Not found	Not found
PVX_086130	P. vivax Sal-1	RNA-binding protein, putative	A5K1G5	OG5_129496	119	GO:0003729, GO:0003676,	mRNA binding, nucleic acid binding,	GO:0006396,	RNA processing,
PVX_089680	P. vivax Sal-1	RNA-binding protein, putative	A5K5W4	OG5_129313	361	GO:0003723, GO:0003676,	RNA binding, nucleic acid binding,	GO:0016070,	RNA metabolic process,
PVX_089755	P. vivax Sal-1	RNA-binding protein, putative	A5K5X9	OG5_161387	480	GO:0003723, GO:0003676,	RNA binding, nucleic acid binding,	Not found	Not found
PVX_091955	P. vivax Sal-1	RNA-binding protein, putative	A5K4S8	OG5_127418	1058	GO:0003723, GO:0003676,	RNA binding, nucleic acid binding,	Not found	Not found
PVX_094315	P. vivax Sal-1	RNA-binding protein, putative	A5K747	OG5_127745	322	GO:0003723, GO:0003676,	RNA binding, nucleic acid binding,	Not found	Not found
PVX_094415	P. vivax Sal-1	RNA-binding protein, putative	A5K765	OG5_150088	861	GO:0003723, GO:0003676,	RNA binding, nucleic acid binding,	Not found	Not found
PVX_094535	P. vivax Sal-1	RNA-binding protein, putative	A5K789	OG5_128158	250	GO:0003723, GO:0003676,	RNA binding, nucleic acid binding,	Not found	Not found
PVX_095260	P. vivax Sal-1	RNA-binding protein, putative	A5K7N2	OG5_128283	299	GO:0003723, GO:0003676,	RNA binding, nucleic acid binding,	Not found	Not found
PVX_099460	P. vivax Sal-1	RNA-binding protein, putative	A5K6S3	OG5_145219	475	GO:0003723, GO:0003676,	RNA binding, nucleic acid binding,	Not found	Not found
PVX_099605	P. vivax Sal-1	RNA-binding protein, putative	A5K6V3	OG5_127457	202	GO:0003723, GO:0003676,	RNA binding, nucleic acid binding,	Not found	Not found
PVX_099915	P. vivax Sal-1	RNA-binding protein, putative	A5K713	OG5_154765	287	GO:0003723, GO:0003676,	RNA binding, nucleic acid binding,	Not found	Not found
PVX_101300	P. vivax Sal-1	RNA-binding protein, putative	A5K8Y4	OG5_128702	390	GO:0003723, GO:0046872, GO:0003676,	RNA binding, metal ion binding, nucleic acid binding,	Not found	Not found
PVX_111500	P. vivax Sal-1	RNA-binding protein, putative	A5KE45	OG5_129021	181	GO:0003723, GO:0003676,	RNA binding, nucleic acid binding,	Not found	Not found
PVX_113420	P. vivax Sal-1	RNA-binding protein, putative	A5K1P9	OG5_155454	810	GO:0003723,	RNA binding,	Not found	Not found
PVX_113475	P. vivax Sal-1	RNA-binding protein, putative	A5K1Q9	OG5_150164	611	GO:0003723, GO:0003676,	RNA binding, nucleic acid binding,	Not found	Not found
PVX_114975	P. vivax Sal-1	RNA-binding protein, putative	A5K2K8	OG5_129161	181	GO:0003723, GO:0003676,	RNA binding, nucleic acid binding,	Not found	Not found
PVX_116560	P. vivax Sal-1	RNA-binding protein, putative	A5K2X5	OG5_138355	591	GO:0003723, GO:0003676,	RNA binding, nucleic acid binding,	Not found	Not found
PVX_117780	P. vivax Sal-1	RNA-binding protein, putative	A5K3L9	OG5_129437	602	GO:0003723, GO:0003676,	RNA binding, nucleic acid binding,	Not found	Not found
PVX_122365	P. vivax Sal-1	RNA-binding protein, putative	A5JZ98	OG5_153573	158	GO:0003723, GO:0003676,	RNA binding, nucleic acid binding,	Not found	Not found
PVX_122855	P. vivax Sal-1	RNA-binding protein, putative	A5JZJ6	OG5_129285	124	GO:0003723, GO:0003676, GO:0003755,	RNA binding, nucleic acid binding, peptidyl-prolyl cis-trans isomerase activity,	GO:0006457,	protein folding,
PVX_123535	P. vivax Sal-1	RNA-binding protein, putative	A5JZY0	OG5_127866	1127	GO:0003723, GO:0003676,	RNA binding, nucleic acid binding,	Not found	Not found
cgd7_1040	C. parvum Iowa II	RNA-binding S4/S9 domain-containin protein	Q5CYT9	OG5_128165	183	GO:0003723,	RNA binding,	Not found	Not found
TGME49_202720	T. gondii ME49	RNB family domain-containing protein	Not found	OG5_239896	2431	GO:0003723, GO:0004540,	RNA binding, ribonuclease activity,	Not found	Not found
TGME49_239480	T. gondii ME49	RNB family domain-containing protein	Not found	OG5_239695	1165	GO:0003723, GO:0008859, GO:0004540,	RNA binding, exoribonuclease II activity, ribonuclease activity,	Not found	Not found
TGME49_261050	T. gondii ME49	RNB family domain-containing protein	Not found	OG5_127058	1150	GO:0003723, GO:0008859, GO:0004540,	RNA binding, exoribonuclease II activity, ribonuclease activity,	Not found	Not found
TGP89_202720	T. gondii p89	RNB family domain-containing protein	Not found	OG5_239896	2425	GO:0003723, GO:0004540,	RNA binding, ribonuclease activity,	Not found	Not found
TGP89_239480A	T. gondii p89	RNB family domain-containing protein	Not found	OG5_239695	382	GO:0003723, GO:0008859, GO:0004540,	RNA binding, exoribonuclease II activity, ribonuclease activity,	Not found	Not found
TGP89_239480B	T. gondii p89	RNB family domain-containing protein	Not found	OG5_239695	500	GO:0003723, GO:0008859, GO:0004540,	RNA binding, exoribonuclease II activity, ribonuclease activity,	Not found	Not found
TGP89_239480C	T. gondii p89	RNB family domain-containing protein	Not found	OG5_239695	377	GO:0003723, GO:0008859, GO:0004540,	RNA binding, exoribonuclease II activity, ribonuclease activity,	Not found	Not found
TGP89_261050A	T. gondii p89	RNB family domain-containing protein	Not found	OG5_127058	179	GO:0003723, GO:0008859, GO:0004540,	RNA binding, exoribonuclease II activity, ribonuclease activity,	Not found	Not found
TGP89_261050B	T. gondii p89	RNB family domain-containing protein	Not found	OG5_127058	971	GO:0003723, GO:0008859, GO:0004540,	RNA binding, exoribonuclease II activity, ribonuclease activity,	Not found	Not found
PY03694	P. yoelii yoelii 17XNL	RNB-like protein, putative	Not found	OG5_158129	2804	Not found	Not found	Not found	Not found
cyc_04503	C. cayetanensis strain CHN_HEN01	RRM domain-containing protein	Not found	OG5_129457	985	GO:0003723, GO:0003676,	RNA binding, nucleic acid binding,	GO:0006396,	RNA processing,
EMWEY_00006590	E. maxima Weybridge	RRM domain-containing protein, putative	Not found	OG5_129457	881	GO:0003723, GO:0003676,	RNA binding, nucleic acid binding,	GO:0006396,	RNA processing,
ETH_00017015	E. tenella strain Houghton	RRM domain-containing protein, putative	Not found	OG5_129457	921	GO:0003723, GO:0003676,	RNA binding, nucleic acid binding,	GO:0006396,	RNA processing,
cgd4_130	C. parvum Iowa II	RRM/KH domain containing protein	Q5CQM6	OG5_146792	801	GO:0003723,	RNA binding,	Not found	Not found
cgd8_2050	C. parvum Iowa II	RRP5 like protein involved in rRNA biogenesis with 7 S1 domains and 5 HAT repeats	Q5CW10	OG5_126915	2002	GO:0003723,	RNA binding,	GO:0006396,	RNA processing,
PY00994	P. yoelii yoelii 17XNL	rrp5 protein homolog	Q7RQU6	OG5_126915	437	Not found	Not found	GO:0006396,	RNA processing,
PY00746	P. yoelii yoelii 17XNL	S1 RNA binding domain, putative	Q7RRH4	OG5_126915	891	GO:0003723,	RNA binding,	Not found	Not found
cyc_03226	C. cayetanensis strain CHN_HEN01	s1 RNA binding domain-containing protein	Not found	OG5_135818	374	GO:0003723,	RNA binding,	Not found	Not found
cyc_06408	C. cayetanensis strain CHN_HEN01	s1 RNA binding domain-containing protein	Not found	OG5_126915	1116	GO:0003723,	RNA binding,	Not found	Not found
TGME49_211670	T. gondii ME49	S1 RNA binding domain-containing protein	B9PVI9	OG5_135818	378	GO:0003723, GO:0003676, GO:0004654, GO:0008270,	RNA binding, nucleic acid binding, polyribonucleotide nucleotidyltransferase activity, zinc ion binding,	Not found	Not found
TGME49_217790	T. gondii ME49	S1 RNA binding domain-containing protein	Not found	OG5_196614	2395	GO:0003723,	RNA binding,	Not found	Not found
TGME49_286620	T. gondii ME49	S1 RNA binding domain-containing protein	Not found	OG5_126915	1523	GO:0003723,	RNA binding,	Not found	Not found
TGP89_211670	T. gondii p89	S1 RNA binding domain-containing protein	Not found	OG5_135818	378	GO:0003723, GO:0003676, GO:0004654, GO:0008270,	RNA binding, nucleic acid binding, polyribonucleotide nucleotidyltransferase activity, zinc ion binding,	Not found	Not found
TGP89_217790A	T. gondii p89	S1 RNA binding domain-containing protein	Not found	OG5_196614	1741	GO:0003723,	RNA binding,	Not found	Not found
TGP89_217790B	T. gondii p89	S1 RNA binding domain-containing protein	Not found	OG5_196614	716	GO:0003723,	RNA binding,	Not found	Not found
TGP89_286620	T. gondii p89	S1 RNA binding domain-containing protein	Not found	OG5_126915	1523	GO:0003723,	RNA binding,	Not found	Not found
ETH_00006205	E. tenella strain Houghton	S1 RNA-binding domain containing protein, putative	Not found	OG5_135818	394	GO:0003723, GO:0003676, GO:0008270,	RNA binding, nucleic acid binding, zinc ion binding,	Not found	Not found
PY04143	P. yoelii yoelii 17XNL	S4 domain, putative	Q7RH50	OG5_128165	183	GO:0003723,	RNA binding,	Not found	Not found
PY06442	P. yoelii yoelii 17XNL	Saccharomyces cerevisiae ORF 2310-related	Q7RAQ7	OG5_129882	777	GO:0003723, GO:0008173,	RNA binding, RNA methyltransferase activity,	GO:0006396,	RNA processing,
PBANKA_1314300	P. berghei ANKA	S-adenosylmethionine-dependent methyltransferase, putative	Not found	OG5_129977	531	GO:0003723, GO:0008168,	RNA binding, methyltransferase activity,	Not found	Not found
PCHAS_1317600	P. chabaudi	S-adenosylmethionine-dependent methyltransferase, putative	A0A077TQM5	OG5_129977	531	GO:0003723, GO:0008168,	RNA binding, methyltransferase activity,	Not found	Not found
PF3D7_1450600	P. falciparum 3D7	S-adenosylmethionine-dependent methyltransferase, putative	Q8IKX0	OG5_129977	587	GO:0003723, GO:0008168, GO:0008276,	RNA binding, methyltransferase activity, protein methyltransferase activity,	GO:0006479,	protein methylation,
PKNH_1231500	P. knowlesi strain H	S-adenosylmethionine-dependent methyltransferase, putative	B3L9R1	OG5_129977	550	GO:0003723, GO:0008168,	RNA binding, methyltransferase activity,	Not found	Not found
PVX_117950	P. vivax Sal-1	S-adenosylmethionine-dependent methyltransferase, putative	A5K3Q2	OG5_129977	549	GO:0003723, GO:0008168,	RNA binding, methyltransferase activity,	Not found	Not found
cyc_00633	C. cayetanensis strain CHN_HEN01	ser thr phosphatase family protein	Not found	OG5_128259	540	GO:0016787, GO:0016788,	hydrolase activity, hydrolase activity, acting on ester bonds,	GO:0006397,	mRNA processing,
TGME49_238230	T. gondii ME49	Ser/Thr phosphatase family protein	B6KGB5	OG5_128259	496	GO:0016787, GO:0016788,	hydrolase activity, hydrolase activity, acting on ester bonds,	GO:0006397,	mRNA processing,
TGP89_238230	T. gondii p89	Ser/Thr phosphatase family protein	Not found	OG5_128259	496	GO:0016787, GO:0016788,	hydrolase activity, hydrolase activity, acting on ester bonds,	GO:0006397,	mRNA processing,
PF3D7_0517300	P. falciparum 3D7	serine/arginine-rich splicing factor 1	Q8I3T5	OG5_128933	298	GO:0003676,GO:0003723	nucleic acid binding,RNA binding	,GO:0008380, GO:0006397, GO:0048024	,RNA splicing, mRNA processing, regulation of mRNA splicing, via spliceosome
PBANKA_1232100	P. berghei ANKA	serine/arginine-rich splicing factor 1, putative	Not found	OG5_128933	315	GO:0003676,GO:0003723	nucleic acid binding,RNA binding	,GO:0008380, GO:0048024	,RNA splicing, regulation of mRNA splicing, via spliceosome
PCHAS_1232700	P. chabaudi	serine/arginine-rich splicing factor 1, putative	A0A077TPQ6	OG5_128933	310	GO:0003676,	nucleic acid binding,	Not found	Not found
PKNH_1016000	P. knowlesi strain H	serine/arginine-rich splicing factor 1, putative	B3L695	OG5_128933	312	GO:0003676,	nucleic acid binding,	Not found	Not found
PVX_080385	P. vivax Sal-1	serine/arginine-rich splicing factor 1, putative	A5K9I6	OG5_128933	314	GO:0003723, GO:0003676,	RNA binding, nucleic acid binding,	GO:0008380, GO:0006397,	RNA splicing, mRNA processing,
PF3D7_0503300	P. falciparum 3D7	serine/arginine-rich splicing factor 12	Q8I468	OG5_127418	308	GO:0003676,GO:0003676	nucleic acid binding,nucleic acid binding	,GO:0008380	,RNA splicing
PBANKA_1103000	P. berghei ANKA	serine/arginine-rich splicing factor 12, putative	A0A077XH96	OG5_127418	317	GO:0003676,	nucleic acid binding,	Not found	Not found
PCHAS_1102700	P. chabaudi	serine/arginine-rich splicing factor 12, putative	A0A077TPF5	OG5_127418	304	GO:0003676,	nucleic acid binding,	Not found	Not found
PKNH_1030300	P. knowlesi strain H	serine/arginine-rich splicing factor 12, putative	B3L6N9	OG5_127418	327	GO:0003676,	nucleic acid binding,	Not found	Not found
PVX_097740	P. vivax Sal-1	serine/arginine-rich splicing factor 12, putative	A5KAW4	OG5_127418	328	GO:0003723, GO:0003676,	RNA binding, nucleic acid binding,	GO:0008380,	RNA splicing,
ETH_00029135	E. tenella strain Houghton	serine/threonine protein phosphatase, putative	Not found	OG5_128259	485	GO:0016787, GO:0016788,	hydrolase activity, hydrolase activity, acting on ester bonds,	GO:0006397,	mRNA processing,
PY02170	P. yoelii yoelii 17XNL	sexual stage-specific protein kinase	Q7RMK9	OG5_141937	1138	GO:0005515,	protein binding,	Not found	Not found
cgd7_5220	C. parvum Iowa II	SFCC1/RRM/RBM39 like domain containg protein	Q5CXR5	OG5_128375	563	GO:0003723, GO:0003676,	RNA binding, nucleic acid binding,	GO:0006397,	mRNA processing,
TGME49_206600	T. gondii ME49	sigma-70, region 3 protein	Not found	OG5_240620	1234	GO:0003677, GO:0003700, GO:0016987,	DNA binding, DNA binding transcription factor activity, sigma factor activity,	GO:0006352, GO:0006355,	DNA-templated transcription, initiation, regulation of transcription, DNA-templated,
TGP89_206600	T. gondii p89	sigma-70, region 3 protein	Not found	OG5_240620	1233	GO:0003677, GO:0003700, GO:0016987,	DNA binding, DNA binding transcription factor activity, sigma factor activity,	GO:0006352, GO:0006355,	DNA-templated transcription, initiation, regulation of transcription, DNA-templated,
PF3D7_0621900	P. falciparum 3D7	signal recognition particle subunit SRP68, putative	C6KT56	OG5_155292	776	GO:0003723,	RNA binding,	Not found	Not found
PKNH_1128300	P. knowlesi strain H	signal recognition particle subunit SRP68, putative	B3L7J0	OG5_155292	743	Not found	Not found	Not found	Not found
PVX_114210	P. vivax Sal-1	signal recognition particle subunit SRP68, putative	A5K253	OG5_155292	724	Not found	Not found	Not found	Not found
PY05537	P. yoelii yoelii 17XNL	similar to splicing factor, arginine/serine-rich 4, putative	Q7RD87	OG5_150088	715	GO:0003676,	nucleic acid binding,	Not found	Not found
PY03646	P. yoelii yoelii 17XNL	similar to unknown protein	Q7RIH7	OG5_127464	235	GO:0003723,	RNA binding,	Not found	Not found
cgd5_2310	C. parvum Iowa II	Sin3 like paired amphipathic helix containing protein	Q5CRL8	OG5_127846	1424	Not found	Not found	GO:0006355,	regulation of transcription, DNA-templated,
PBANKA_1205000	P. berghei ANKA	single-strand telomeric DNA-binding protein GBP2, putative	Not found	OG5_128158	233	GO:0003676,GO:0003729, GO:0043047	nucleic acid binding,mRNA binding, single-stranded telomeric DNA binding	,GO:0000723	,telomere maintenance
PCHAS_1205700	P. chabaudi	single-strand telomeric DNA-binding protein GBP2, putative	A0A077TNZ6	OG5_128158	233	GO:0003676,GO:0003729, GO:0043047	nucleic acid binding,mRNA binding, single-stranded telomeric DNA binding	,GO:0000723	,telomere maintenance
PF3D7_1006800	P. falciparum 3D7	single-strand telomeric DNA-binding protein GBP2, putative	Q8IJX3	OG5_128158	246	GO:0003676,GO:0003729, GO:0043047	nucleic acid binding,mRNA binding, single-stranded telomeric DNA binding	,GO:0000723	,telomere maintenance
PKNH_0805600	P. knowlesi strain H	single-strand telomeric DNA-binding protein GBP2, putative	B3L3J9	OG5_128158	245	GO:0003676,GO:0003729, GO:0043047	nucleic acid binding,mRNA binding, single-stranded telomeric DNA binding	,GO:0000723	,telomere maintenance
TGME49_233190	T. gondii ME49	SKIP/SNW domain-containing protein	B6KK05	OG5_128357	557	Not found	Not found	GO:0000398,	mRNA splicing, via spliceosome,
TGP89_233190A	T. gondii p89	SKIP/SNW domain-containing protein	Not found	OG5_128357	245	Not found	Not found	GO:0000398,	mRNA splicing, via spliceosome,
TGP89_233190B	T. gondii p89	SKIP/SNW domain-containing protein	Not found	OG5_128357	158	Not found	Not found	GO:0000398,	mRNA splicing, via spliceosome,
TGP89_233190C	T. gondii p89	SKIP/SNW domain-containing protein	Not found	OG5_128357	182	Not found	Not found	GO:0000398,	mRNA splicing, via spliceosome,
cgd7_3230	C. parvum Iowa II	SLBP family of RNA binding proteins	Q5CY92	OG5_165076	237	GO:0003723,	RNA binding,	Not found	Not found
PVX_098930	P. vivax Sal-1	small nuclear ribonucleoprotein (snRNP), putative	A5K6G7	OG5_127840	116	Not found	Not found	Not found	Not found
cyc_02073	C. cayetanensis strain CHN_HEN01	small nuclear ribonucleoprotein f (snrnp-f)	Not found	OG5_128064	86	Not found	Not found	GO:0006396,	RNA processing,
TGME49_213410	T. gondii ME49	small nuclear ribonucleoprotein f (snrnp-f), putative	B6KTA7	OG5_128064	87	Not found	Not found	GO:0006396,	RNA processing,
ETH_00022245	E. tenella strain Houghton	small nuclear ribonucleoprotein F, putative	Not found	OG5_128064	86	Not found	Not found	GO:0006396,	RNA processing,
PVX_091895	P. vivax Sal-1	small nuclear ribonucleoprotein Sm D1, putative	A5K4R6	OG5_127814	127	Not found	Not found	GO:0008380, GO:0000375,	RNA splicing, RNA splicing, via transesterification reactions,
PBANKA_0315200	P. berghei ANKA	small nuclear ribonucleoprotein Sm D2, putative	A0A077X8D9	OG5_127733	101	GO:0003723	RNA binding	GO:0000387	spliceosomal snRNP assembly
PCHAS_0317300	P. chabaudi	small nuclear ribonucleoprotein Sm D2, putative	A0A077TKY4	OG5_127733	101	GO:0003723	RNA binding	GO:0000387	spliceosomal snRNP assembly
PF3D7_0218500	P. falciparum 3D7	small nuclear ribonucleoprotein Sm D2, putative	O96265	OG5_127733	101	GO:0003723	RNA binding	GO:0000387	spliceosomal snRNP assembly
PKNH_0402400	P. knowlesi strain H	small nuclear ribonucleoprotein Sm D2, putative	B3L0G8	OG5_127733	101	GO:0003723	RNA binding	GO:0000387	spliceosomal snRNP assembly
PVX_002615	P. vivax Sal-1	small nuclear ribonucleoprotein Sm D2, putative	A5KBT9	OG5_127733	101	Not found	Not found	GO:0008380, GO:0000375,	RNA splicing, RNA splicing, via transesterification reactions,
PBANKA_0811000	P. berghei ANKA	small nuclear ribonucleoprotein Sm D3, putative	Not found	OG5_127840	116	GO:0003729	mRNA binding	GO:0000398	mRNA splicing, via spliceosome
PCHAS_0811300	P. chabaudi	small nuclear ribonucleoprotein Sm D3, putative	A0A077TK64	OG5_127840	116	Not found	Not found	Not found	Not found
PF3D7_0909800	P. falciparum 3D7	small nuclear ribonucleoprotein Sm D3, putative	C0H529	OG5_127840	116	GO:0003729	mRNA binding	GO:0000398	mRNA splicing, via spliceosome
PKNH_0707800	P. knowlesi strain H	small nuclear ribonucleoprotein Sm D3, putative	B3L3B0	OG5_127840	116	Not found	Not found	Not found	Not found
PY01248	P. yoelii yoelii 17XNL	small nuclear ribonucleoprotein.	Q7RQ55	OG5_127733	101	Not found	Not found	Not found	Not found
PY00270	P. yoelii yoelii 17XNL	small nuclear riboprotein Sm-D1-like protein	Q7RST3	OG5_127814	123	Not found	Not found	Not found	Not found
cgd3_3300	C. parvum Iowa II	SOH1 family protein	Q5CUD3	OG5_128731	119	GO:0001104,	RNA polymerase II transcription cofactor activity,	GO:0006355,	regulation of transcription, DNA-templated,
cgd2_4250	C. parvum Iowa II	SPAC1486.03c-like tuftelin-interacting protein with G-patch domain	Q5CT65	OG5_129333	753	GO:0003677, GO:0003676,	DNA binding, nucleic acid binding,	GO:0006355,	regulation of transcription, DNA-templated,
PF3D7_1321700	P. falciparum 3D7	splicing factor 1	Q8IE99	OG5_128375	864	GO:0003723, GO:0003676,GO:0003729	RNA binding, nucleic acid binding,mRNA binding	GO:0006397,GO:0008380, GO:0000375	mRNA processing,RNA splicing, RNA splicing, via transesterification reactions
PBANKA_1337100	P. berghei ANKA	splicing factor 1, putative	A0A077XGK3	OG5_128375	710	GO:0003723, GO:0003676,	RNA binding, nucleic acid binding,	GO:0006397,	mRNA processing,
PCHAS_1341700	P. chabaudi	splicing factor 1, putative	A0A077TTE9	OG5_128375	688	GO:0003723, GO:0003676,	RNA binding, nucleic acid binding,	GO:0006397,	mRNA processing,
PKNH_1207100	P. knowlesi strain H	splicing factor 1, putative	B3L918	OG5_128375	970	GO:0003723, GO:0003676,	RNA binding, nucleic acid binding,	GO:0006397,	mRNA processing,
PVX_116785	P. vivax Sal-1	splicing factor 1, putative	A5K320	OG5_128375	1016	GO:0003723, GO:0003729, GO:0003676,	RNA binding, mRNA binding, nucleic acid binding,	GO:0008380, GO:0000375, GO:0006397,	RNA splicing, RNA splicing, via transesterification reactions, mRNA processing,
PBANKA_1301700	P. berghei ANKA	splicing factor 3A subunit 1, putative	A0A077XFH9	OG5_128430	602	GO:0003723,GO:0003723	RNA binding,RNA binding	GO:0006396,GO:0000398	RNA processing,mRNA splicing, via spliceosome
PCHAS_1304900	P. chabaudi	splicing factor 3A subunit 1, putative	A0A077TSW1	OG5_128430	601	GO:0003723,GO:0003723	RNA binding,RNA binding	GO:0006396,GO:0000398	RNA processing,mRNA splicing, via spliceosome
PF3D7_1474500	P. falciparum 3D7	splicing factor 3A subunit 1, putative	Q8IK93	OG5_128430	701	GO:0003723,GO:0003723	RNA binding,RNA binding	GO:0006396,GO:0000398	RNA processing,mRNA splicing, via spliceosome
PKNH_1244800	P. knowlesi strain H	splicing factor 3A subunit 1, putative	B3LA40	OG5_128430	626	GO:0003723,GO:0003723	RNA binding,RNA binding	GO:0006396,GO:0000398	RNA processing,mRNA splicing, via spliceosome
PY07291	P. yoelii yoelii 17XNL	splicing factor 3a subunit 3	Q7R8D2	OG5_128096	585	GO:0003676, GO:0008270,	nucleic acid binding, zinc ion binding,	Not found	Not found
PBANKA_0825600	P. berghei ANKA	splicing factor 3A subunit 3, putative	A0A077XCG4	OG5_128096	576	GO:0003676, GO:0008270,GO:0044822	nucleic acid binding, zinc ion binding,poly(A) RNA binding	,GO:0000398	,mRNA splicing, via spliceosome
PCHAS_0825900	P. chabaudi	splicing factor 3A subunit 3, putative	A0A077TM70	OG5_128096	566	GO:0003676, GO:0008270,GO:0044822	nucleic acid binding, zinc ion binding,poly(A) RNA binding	,GO:0000398	,mRNA splicing, via spliceosome
PF3D7_0924700	P. falciparum 3D7	splicing factor 3A subunit 3, putative	Q8I2R0	OG5_128096	589	GO:0003676, GO:0008270,GO:0044822	nucleic acid binding, zinc ion binding,poly(A) RNA binding	,GO:0000398	,mRNA splicing, via spliceosome
PKNH_0722700	P. knowlesi strain H	splicing factor 3A subunit 3, putative	B3L2R4	OG5_128096	618	GO:0044822	poly(A) RNA binding	GO:0000398	mRNA splicing, via spliceosome
PVX_099650	P. vivax Sal-1	splicing factor 3A subunit 3, putative	A5K6W2	OG5_128096	631	GO:0003676,	nucleic acid binding,	Not found	Not found
PBANKA_0407100	P. berghei ANKA	splicing factor 3B subunit 1, putative	Not found	OG5_127822	1269	GO:0005488,GO:0003723	binding,RNA binding	,GO:0000398	,mRNA splicing, via spliceosome
PCHAS_0408000	P. chabaudi	splicing factor 3B subunit 1, putative	A0A077THE2	OG5_127822	1268	GO:0005488,GO:0003723	binding,RNA binding	,GO:0000398	,mRNA splicing, via spliceosome
PF3D7_0308900	P. falciparum 3D7	splicing factor 3B subunit 1, putative	O77327	OG5_127822	1386	GO:0005488,GO:0003723	binding,RNA binding	,GO:0000398	,mRNA splicing, via spliceosome
PKNH_0833800	P. knowlesi strain H	splicing factor 3B subunit 1, putative	B3L4A9	OG5_127822	1340	GO:0005488,GO:0003723	binding,RNA binding	,GO:0000398	,mRNA splicing, via spliceosome
PVX_119560	P. vivax Sal-1	splicing factor 3B subunit 1, putative	A5KBA4	OG5_127822	1360	GO:0005488,	binding,	Not found	Not found
PBANKA_1439800	P. berghei ANKA	splicing factor 3B subunit 6, putative	Not found	OG5_128783	109	GO:0003676,GO:0044822	nucleic acid binding,poly(A) RNA binding	,GO:0000398	,mRNA splicing, via spliceosome
PCHAS_1441800	P. chabaudi	splicing factor 3B subunit 6, putative	A0A077TW18	OG5_128783	109	GO:0003676,GO:0044822	nucleic acid binding,poly(A) RNA binding	,GO:0000398	,mRNA splicing, via spliceosome
PF3D7_1224900	P. falciparum 3D7	splicing factor 3B subunit 6, putative	Q8I5G8	OG5_128783	106	GO:0003676,GO:0044822	nucleic acid binding,poly(A) RNA binding	,GO:0000398	,mRNA splicing, via spliceosome
PKNH_1444200	P. knowlesi strain H	splicing factor 3B subunit 6, putative	B3LCN8	OG5_128783	110	GO:0003676,GO:0044822	nucleic acid binding,poly(A) RNA binding	,GO:0000398	,mRNA splicing, via spliceosome
PVX_123875	P. vivax Sal-1	splicing factor 3B subunit 6, putative	A5K049	OG5_128783	110	GO:0003723, GO:0003676,	RNA binding, nucleic acid binding,	Not found	Not found
EMWEY_00011350	E. maxima Weybridge	splicing factor protein, putative	Not found	OG5_128375	762	GO:0003723, GO:0003676,	RNA binding, nucleic acid binding,	GO:0006397,	mRNA processing,
ETH_00015540	E. tenella strain Houghton	Splicing factor Prp8, related	Not found	OG5_127578	1627	GO:0003723, GO:0030623, GO:0017070, GO:0003676,	RNA binding, U5 snRNA binding, U6 snRNA binding, nucleic acid binding,	GO:0000398,	mRNA splicing, via spliceosome,
PBANKA_1332000	P. berghei ANKA	splicing factor U2AF large subunit, putative	A0A077XIQ4	OG5_128315	697	GO:0003723, GO:0003676,GO:0003723	RNA binding, nucleic acid binding,RNA binding	GO:0006397,GO:0000398	mRNA processing,mRNA splicing, via spliceosome
PCHAS_1336600	P. chabaudi	splicing factor U2AF large subunit, putative	A0A077TP57	OG5_128315	704	GO:0003723, GO:0003676,GO:0003723	RNA binding, nucleic acid binding,RNA binding	GO:0006397,GO:0000398	mRNA processing,mRNA splicing, via spliceosome
PF3D7_1468800	P. falciparum 3D7	splicing factor U2AF large subunit, putative	Q8IKE9	OG5_128315	833	GO:0003723, GO:0003676,GO:0003723	RNA binding, nucleic acid binding,RNA binding	GO:0006397,GO:0000398	mRNA processing,mRNA splicing, via spliceosome
PKNH_1212400	P. knowlesi strain H	splicing factor U2AF large subunit, putative	B3L970	OG5_128315	865	GO:0003723, GO:0003676,GO:0003723	RNA binding, nucleic acid binding,RNA binding	GO:0006397,GO:0000398	mRNA processing,mRNA splicing, via spliceosome
PVX_117025	P. vivax Sal-1	splicing factor U2AF large subunit, putative	A5K369	OG5_128315	914	GO:0003723, GO:0003676,	RNA binding, nucleic acid binding,	GO:0006397, GO:0000398,	mRNA processing, mRNA splicing, via spliceosome,
PY04347	P. yoelii yoelii 17XNL	splicing factor, arginine/serine-rich 1	Q7RGJ9	OG5_128933	309	GO:0003676,	nucleic acid binding,	Not found	Not found
PY03158	P. yoelii yoelii 17XNL	splicing factor, arginine/serine-rich 12	Q7RJU8	OG5_150164	501	GO:0003676,	nucleic acid binding,	Not found	Not found
EMWEY_00014530	E. maxima Weybridge	splicing factor, arginine/serine-rich 8, putative	Not found	OG5_211466	897	GO:0003723,	RNA binding,	GO:0006396,	RNA processing,
ETH_00019465	E. tenella strain Houghton	splicing factor, arginine/serine-rich 8, putative	Not found	OG5_211466	891	GO:0003723,	RNA binding,	GO:0006396,	RNA processing,
TGME49_312530	T. gondii ME49	splicing factor, CC1 family protein	B6K8V1	OG5_128375	633	GO:0003723, GO:0003676,	RNA binding, nucleic acid binding,	GO:0006397,	mRNA processing,
TGP89_312530	T. gondii p89	splicing factor, CC1 family protein	Not found	OG5_128375	633	GO:0003723, GO:0003676,	RNA binding, nucleic acid binding,	GO:0006397,	mRNA processing,
BBOV_III001520	B. bovis T2Bo	splicing factor, CC1-like family protein	A7AMD5	OG5_128375	488	GO:0003723, GO:0003676, GO:0000166,	RNA binding, nucleic acid binding, nucleotide binding,	GO:0006397,	mRNA processing,
PVX_001060	P. vivax Sal-1	splicing factor, putative	A5KAQ8	OG5_128090	724	GO:0003723, GO:0005515,	RNA binding, protein binding,	GO:0006396, GO:0000245,	RNA processing, spliceosomal complex assembly,
PY02637	P. yoelii yoelii 17XNL	splicing factor, putative	Q7RLA9	OG5_128430	583	GO:0003723,	RNA binding,	GO:0006396,	RNA processing,
PY04361	P. yoelii yoelii 17XNL	splicing factor-like protein, putative	Q7RGI6	OG5_128315	714	GO:0003723, GO:0003676,	RNA binding, nucleic acid binding,	GO:0006397,	mRNA processing,
cgd1_1720	C. parvum Iowa II	SpoU type tRNA/rRNA methyltransferase	Q5CSQ5	OG5_129882	1808	GO:0003723, GO:0008173,	RNA binding, RNA methyltransferase activity,	GO:0006396,	RNA processing,
NCLIV_000870	N. caninum Liverpool	sua5/YciO/YrdC/YwlC family protein, related	F0V7A2	OG5_126848	791	GO:0003725,	double-stranded RNA binding,	Not found	Not found
PBANKA_1445300	P. berghei ANKA	sun-family protein, putative	A0A077XIV2	OG5_126796	376	GO:0008168,	methyltransferase activity,	Not found	Not found
PCHAS_1447500	P. chabaudi	sun-family protein, putative	A0A077TW70	OG5_126796	376	GO:0008168,	methyltransferase activity,	Not found	Not found
PF3D7_1230600	P. falciparum 3D7	sun-family protein, putative	Q8I5B4	OG5_126796	376	GO:0008168	methyltransferase activity	GO:0008152	metabolic process
PKNH_1450000	P. knowlesi strain H	sun-family protein, putative	B3LCU7	OG5_126796	376	GO:0008168,	methyltransferase activity,	Not found	Not found
PVX_124170	P. vivax Sal-1	sun-family protein, putative	A5K0A7	OG5_126796	376	GO:0008757,	S-adenosylmethionine-dependent methyltransferase activity,	GO:0008152,	metabolic process,
cyc_00637	C. cayetanensis strain CHN_HEN01	suppressor of forked protein suf	Not found	OG5_142443	1016	Not found	Not found	GO:0006396, GO:0006397,	RNA processing, mRNA processing,
TGP89_230010B	T. gondii p89	suppressor of forked protein SUF	Not found	OG5_240173	913	Not found	Not found	GO:0006397,	mRNA processing,
BBOV_III005810	B. bovis T2Bo	Surp module domain containing protein	A7ANK9	OG5_128430	482	GO:0003723,	RNA binding,	GO:0006396,	RNA processing,
cyc_07021	C. cayetanensis strain CHN_HEN01	surp module domain-containing protein	Not found	OG5_128430	622	GO:0003723,	RNA binding,	GO:0006396,	RNA processing,
TGME49_246500	T. gondii ME49	surp module domain-containing protein	Not found	OG5_128430	658	GO:0003723,	RNA binding,	GO:0006396,	RNA processing,
TGP89_246500A	T. gondii p89	surp module domain-containing protein	Not found	OG5_128430	405	GO:0003723,	RNA binding,	GO:0006396,	RNA processing,
TGP89_246500B	T. gondii p89	surp module domain-containing protein	Not found	OG5_128430	253	GO:0003723,	RNA binding,	GO:0006396,	RNA processing,
EMWEY_00031870	E. maxima Weybridge	surp module domain-containing protein, putative	Not found	OG5_128430	437	GO:0003723,	RNA binding,	GO:0006396,	RNA processing,
ETH_00014215	E. tenella strain Houghton	surp module domain-containing protein, putative	Not found	OG5_128430	635	GO:0003723,	RNA binding,	GO:0006396,	RNA processing,
cgd7_2160	C. parvum Iowa II	SWAP/Surp,Splicing factor 3A subunit 1	Q5CYJ0	OG5_128430	460	GO:0003723,	RNA binding,	GO:0006396,	RNA processing,
PY07184	P. yoelii yoelii 17XNL	synthetic antigen of P.falciparum	Not found	OG5_135283	1019	GO:0003723, GO:0005488, GO:0005515,	RNA binding, binding, protein binding,	Not found	Not found
PY02603	P. yoelii yoelii 17XNL	synthetic antigen of P.falciparum, putative	Not found	OG5_128452	617	GO:0003676,	nucleic acid binding,	Not found	Not found
TGME49_309170	T. gondii ME49	TAF7-like RNA polymerase II TAF7L	B6KA08	OG5_140011	728	Not found	Not found	GO:0006367,	transcription initiation from RNA polymerase II promoter,
TGP89_309170	T. gondii p89	TAF7-like RNA polymerase II TAF7L	Not found	OG5_140011	728	Not found	Not found	GO:0006367,	transcription initiation from RNA polymerase II promoter,
TGME49_291080	T. gondii ME49	TATA-box binding protein TBP1	B9PTD5	OG5_142685	288	GO:0003677,	DNA binding,	GO:0006352, GO:0006355, GO:0006367,	DNA-templated transcription, initiation, regulation of transcription, DNA-templated, transcription initiation from RNA polymerase II promoter,
TGP89_291080	T. gondii p89	TATA-box binding protein TBP1	Not found	OG5_142685	288	GO:0003677,	DNA binding,	GO:0006352, GO:0006355, GO:0006367,	DNA-templated transcription, initiation, regulation of transcription, DNA-templated, transcription initiation from RNA polymerase II promoter,
TGME49_258680	T. gondii ME49	TATA-box binding protein TBP2	S8F3Z8	OG5_126912	549	GO:0003677,	DNA binding,	GO:0006352, GO:0006355, GO:0006367,	DNA-templated transcription, initiation, regulation of transcription, DNA-templated, transcription initiation from RNA polymerase II promoter,
TGP89_258680	T. gondii p89	TATA-box binding protein TBP2	Not found	OG5_126912	549	GO:0003677,	DNA binding,	GO:0006352, GO:0006355, GO:0006367,	DNA-templated transcription, initiation, regulation of transcription, DNA-templated, transcription initiation from RNA polymerase II promoter,
PBANKA_1412600	P. berghei ANKA	telomerase reverse transcriptase	A0A077XHI7,A0A077XJT6	OG5_161373	2312	GO:0003964,	RNA-directed DNA polymerase activity,	,GO:0032203, GO:0007004	,telomere formation via telomerase, telomere maintenance via telomerase
PF3D7_1314200	P. falciparum 3D7	telomerase reverse transcriptase	Q8IEH2	OG5_161373	2518	GO:0003677, GO:0003723, GO:0003964, GO:0016779, GO:0003721,	DNA binding, RNA binding, RNA-directed DNA polymerase activity, nucleotidyltransferase activity, telomerase RNA reverse transcriptase activity,	,GO:0032203, GO:0007004	,telomere formation via telomerase, telomere maintenance via telomerase
PCHAS_1414500	P. chabaudi	telomerase reverse transcriptase, putative	A0A077TQM7	OG5_161373	2250	GO:0003964,	RNA-directed DNA polymerase activity,	Not found	Not found
PKNH_1414800	P. knowlesi strain H	telomerase reverse transcriptase, putative	B3LBV6	OG5_161373	2284	GO:0003964,	RNA-directed DNA polymerase activity,	Not found	Not found
PVX_122530	P. vivax Sal-1	telomerase reverse transcriptase, putative	A5JZD1	OG5_161373	2541	GO:0003723, GO:0003964,	RNA binding, RNA-directed DNA polymerase activity,	GO:0006278,	RNA-dependent DNA biosynthetic process,
PY00479	P. yoelii yoelii 17XNL	TERT gene, putative	Q7RS84	OG5_161373	2111	GO:0003964,	RNA-directed DNA polymerase activity,	Not found	Not found
cgd3_2780	C. parvum Iowa II	TH1 protein	Q5CUH8	OG5_141743	1096	Not found	Not found	GO:0045892,	negative regulation of transcription, DNA-templated,
TGP89_294780	T. gondii p89	Tho complex subunit 7	Not found	OG5_224849	323	Not found	Not found	GO:0006397,	mRNA processing,
cgd2_2800	C. parvum Iowa II	THUMP RNA binding domain containing protein	Q5CTI9	OG5_129535	280	GO:0003723,	RNA binding,	Not found	Not found
TGME49_293670	T. gondii ME49	transcription elongation factor A TFIIS	B9PY58	OG5_127402	418	GO:0003677, GO:0003676, GO:0008270,	DNA binding, nucleic acid binding, zinc ion binding,	GO:0032784, GO:0006357, GO:0006351,	regulation of DNA-templated transcription, elongation, regulation of transcription by RNA polymerase II, transcription, DNA-templated,
TGP89_293670	T. gondii p89	transcription elongation factor A TFIIS	Not found	OG5_127402	418	GO:0003677, GO:0003676, GO:0008270,	DNA binding, nucleic acid binding, zinc ion binding,	GO:0032784, GO:0006357, GO:0006351,	regulation of DNA-templated transcription, elongation, regulation of transcription by RNA polymerase II, transcription, DNA-templated,
cgd6_180	C. parvum Iowa II	Transcription factor IIA beta-barrel	Q5CPJ2	OG5_152312	361	Not found	Not found	GO:0006367,	transcription initiation from RNA polymerase II promoter,
cgd8_3273	C. parvum Iowa II	Transcription factor subunit Med10 of Mediator complex	Not found	OG5_129972	139	GO:0001104,	RNA polymerase II transcription cofactor activity,	GO:0006357,	regulation of transcription by RNA polymerase II,
cgd1_3620	C. parvum Iowa II	Transcription factor TAF7p/TAFII55	Q5CS93	OG5_140011	368	Not found	Not found	GO:0006367,	transcription initiation from RNA polymerase II promoter,
cgd2_220	C. parvum Iowa II	Transcription factor TFIIF	Q5CPN0	OG5_128501	472	Not found	Not found	GO:0006355,	regulation of transcription, DNA-templated,
PKNH_0311000	P. knowlesi strain H	transcription initiation factor IIA subunit 1, putative	B3L055	OG5_171147	172	null	null	GO:0006367	transcription initiation from RNA polymerase II promoter
PVP01_0312200	P. vivax P01	transcription initiation factor IIA subunit 1, putative	A0A1K9ZSI6	OG5_171147	172	null	null	GO:0006367	transcription initiation from RNA polymerase II promoter
PY17X_0616800	P. yoelii yoelii 17X	transcription initiation factor IIA subunit 1, putative	null	OG5_152312	173	null	null	GO:0006367	transcription initiation from RNA polymerase II promoter
PYYM_0615900	P. yoelii yoelii YM	transcription initiation factor IIA subunit 1, putative	null	OG5_152312	173	null	null	GO:0006367	transcription initiation from RNA polymerase II promoter
TGME49_292010	T. gondii ME49	transcription initiation factor IIB	Not found	OG5_127288	458	GO:0017025, GO:0003743, GO:0008270,	TBP-class protein binding, translation initiation factor activity, zinc ion binding,	GO:0006355, GO:0006413,	regulation of transcription, DNA-templated, translational initiation,
TGP89_292010B	T. gondii p89	transcription initiation factor IIB	Not found	OG5_127288	303	GO:0017025, GO:0003743, GO:0008270,	TBP-class protein binding, translation initiation factor activity, zinc ion binding,	GO:0006355, GO:0006413,	regulation of transcription, DNA-templated, translational initiation,
PVP01_0313100	P. vivax P01	transcription initiation factor IIE subunit alpha, putative	A0A1G4GS14	OG5_144348	393	GO:0043565	sequence-specific DNA binding	GO:0006367	transcription initiation from RNA polymerase II promoter
PY17X_0617700	P. yoelii yoelii 17X	transcription initiation factor IIE subunit alpha, putative	null	OG5_144348	386	GO:0043565	sequence-specific DNA binding	GO:0006367	transcription initiation from RNA polymerase II promoter
PYYM_0616800	P. yoelii yoelii YM	transcription initiation factor IIE, alpha subunit, putative	null	OG5_144348	386	GO:0043565	sequence-specific DNA binding	GO:0006367	transcription initiation from RNA polymerase II promoter
PBANKA_0904400	P. berghei ANKA	transcription initiation factor IIF subunit beta, putative	A0A077XBB2	OG5_147394	307	null	null	GO:0006366;GO:0006367	transcription by RNA polymerase II;transcription initiation from RNA polymerase II promoter
PCHAS_0705600	P. chabaudi chabaudi	transcription initiation factor IIF subunit beta, putative	A0A077TJB3	OG5_147394	310	null	null	GO:0006366;GO:0006367	transcription by RNA polymerase II;transcription initiation from RNA polymerase II promoter
PF3D7_1144600	P. falciparum 3D7	transcription initiation factor IIF subunit beta, putative	Q8IHS1	OG5_147394	317	null	null	GO:0006366;GO:0006367	transcription by RNA polymerase II;transcription initiation from RNA polymerase II promoter
PKNH_0942500	P. knowlesi strain H	transcription initiation factor IIF subunit beta, putative	B3L5Q1	OG5_147394	363	null	null	GO:0006366;GO:0006367	transcription by RNA polymerase II;transcription initiation from RNA polymerase II promoter
PVP01_0945300	P. vivax P01	transcription initiation factor IIF subunit beta, putative	A0A1G4GY70	OG5_147394	380	null	null	GO:0006366;GO:0006367	transcription by RNA polymerase II;transcription initiation from RNA polymerase II promoter
PY17X_0905800	P. yoelii yoelii 17X	transcription initiation factor IIF subunit beta, putative	null	OG5_147394	310	null	null	GO:0006366;GO:0006367	transcription by RNA polymerase II;transcription initiation from RNA polymerase II promoter
PVP01_0204300	P. vivax P01	transcription initiation factor TFIIB, putative	A0A1G4H6S2	OG5_127288	366	GO:0017025	TBP-class protein binding	GO:0070897;GO:0006355	DNA-templated transcriptional preinitiation complex assembly;regulation of transcription, DNA-templated
PY17X_0204300	P. yoelii yoelii 17X	transcription initiation factor TFIIB, putative	null	OG5_127288	351	GO:0017025	TBP-class protein binding	GO:0070897;GO:0006355	DNA-templated transcriptional preinitiation complex assembly;regulation of transcription, DNA-templated
PYYM_0205800	P. yoelii yoelii YM	transcription initiation factor TFIIB, putative	null	OG5_127288	351	GO:0017025;GO:0008270	TBP-class protein binding;zinc ion binding	GO:0006352;GO:0006355	DNA-templated transcription, initiation;regulation of transcription, DNA-templated
TGME49_244160	T. gondii ME49	transcription initiation factor TFIID complex subunit TAF12	S8F728	OG5_239780	574	GO:0046982,	protein heterodimerization activity,	GO:0006352,	DNA-templated transcription, initiation,
TGP89_244160	T. gondii p89	transcription initiation factor TFIID complex subunit TAF12	Not found	OG5_239780	569	GO:0046982,	protein heterodimerization activity,	GO:0006352,	DNA-templated transcription, initiation,
PBANKA_0829800	P. berghei ANKA	transcription initiation factor TFIID subunit 7, putative	A0A077XEL8	OG5_140011	388	null	null	GO:0006367	transcription initiation from RNA polymerase II promoter
PCHAS_0830100	P. chabaudi chabaudi	transcription initiation factor TFIID subunit 7, putative	A0A077TP69	OG5_140011	387	null	null	GO:0006367	transcription initiation from RNA polymerase II promoter
PF3D7_0929000	P. falciparum 3D7	transcription initiation factor TFIID subunit 7, putative	Q8I2M0	OG5_140011	397	null	null	GO:0006367	transcription initiation from RNA polymerase II promoter
PKNH_0727300	P. knowlesi strain H	transcription initiation factor TFIID subunit 7, putative	B3L2W1	OG5_140011	424	null	null	GO:0006367	transcription initiation from RNA polymerase II promoter
PKNH_1012500	P. knowlesi strain H	transcription initiation factor TFIID subunit 7, putative	B3L659	OG5_140011	424	null	null	GO:0006367	transcription initiation from RNA polymerase II promoter
PVP01_0727500	P. vivax P01	transcription initiation factor TFIID subunit 7, putative	A0A1G4GVN5	OG5_140011	428	null	null	GO:0006367	transcription initiation from RNA polymerase II promoter
PVX_099905	P. vivax Sal-1	transcription initiation factor TFIID subunit 7, putative	A5K711	OG5_140011	428	null	null	GO:0006367	transcription initiation from RNA polymerase II promoter
PY17X_0833100	P. yoelii yoelii 17X	transcription initiation factor TFIID subunit 7, putative	null	OG5_140011	389	null	null	GO:0006367	transcription initiation from RNA polymerase II promoter
PYYM_0832800	P. yoelii yoelii YM	transcription initiation factor TFIID subunit 7, putative	null	OG5_140011	389	null	null	GO:0006367	transcription initiation from RNA polymerase II promoter
TGME49_318260	T. gondii ME49	transcription initiation factor TFIID subunit TAF5	Not found	OG5_239548	1094	GO:0005515,	protein binding,	GO:0006355,	regulation of transcription, DNA-templated,
TGP89_318260	T. gondii p89	transcription initiation factor TFIID subunit TAF5	Not found	OG5_239548	1095	GO:0005515,	protein binding,	GO:0006355,	regulation of transcription, DNA-templated,
TGME49_207900	T. gondii ME49	transcription initiation factor TFIIIB	Not found	OG5_127701	813	GO:0017025, GO:0003743, GO:0008270,	TBP-class protein binding, translation initiation factor activity, zinc ion binding,	GO:0045893, GO:0006355, GO:0006413,	positive regulation of transcription, DNA-templated, regulation of transcription, DNA-templated, translational initiation,
TGP89_207900	T. gondii p89	transcription initiation factor TFIIIB	Not found	OG5_127701	749	GO:0017025, GO:0003743, GO:0008270,	TBP-class protein binding, translation initiation factor activity, zinc ion binding,	GO:0045893, GO:0006355, GO:0006413,	positive regulation of transcription, DNA-templated, regulation of transcription, DNA-templated, translational initiation,
BBOV_IV011380	B. bovis T2Bo	transcription or splicing factor-like protein, putative	A7ASH1	OG5_128401	488	GO:0003723;GO:0003676;GO:0008270	RNA binding;nucleic acid binding;zinc ion binding	null	null
PF3D7_0623600	P. falciparum 3D7	transcription or splicing factor-like protein, putative	C6KT72	OG5_128401	615	GO:0003723, GO:0003676, GO:0008270,GO:0003723	RNA binding, nucleic acid binding, zinc ion binding,RNA binding	,GO:0008380, GO:0000375	,RNA splicing, RNA splicing, via transesterification reactions
PBANKA_1200800	P. berghei ANKA	transformer-2 protein homolog beta, putative	Not found	OG5_127745	249	GO:0003676,GO:0003723	nucleic acid binding,RNA binding	,GO:0000398, GO:0000381	,mRNA splicing, via spliceosome, regulation of alternative mRNA splicing, via spliceosome
PCHAS_1201500	P. chabaudi	transformer-2 protein homolog beta, putative	A0A077TQW3	OG5_127745	249	GO:0003676,GO:0003723	nucleic acid binding,RNA binding	,GO:0000398, GO:0000381	,mRNA splicing, via spliceosome, regulation of alternative mRNA splicing, via spliceosome
PKNH_0801200	P. knowlesi strain H	transformer-2 protein homolog beta, putative	B3L3F4,B3L3F5	OG5_127745	312	GO:0003676,GO:0003723	nucleic acid binding,RNA binding	,GO:0000398, GO:0000381	,mRNA splicing, via spliceosome, regulation of alternative mRNA splicing, via spliceosome
cyc_05421	C. cayetanensis strain CHN_HEN01	trehalose-6-phosphate synthase subunit 1 related protein	Not found	cyc_05421	1546	GO:0001104, GO:0003824,	RNA polymerase II transcription cofactor activity, catalytic activity,	GO:0006357, GO:0005992,	regulation of transcription by RNA polymerase II, trehalose biosynthetic process,
TGP89_203060	T. gondii p89	TrmH family RNA methyltransferase	Not found	OG5_178002	496	GO:0003723, GO:0008173,	RNA binding, RNA methyltransferase activity,	GO:0006396,	RNA processing,
PF3D7_1136300	P. falciparum 3D7	tudor staphylococcal nuclease	Q8II01	OG5_128197	1098	GO:0016788, GO:0003676,GO:0003723, GO:0005509, GO:0004518, GO:0005515	hydrolase activity, acting on ester bonds, nucleic acid binding,RNA binding, calcium ion binding, nuclease activity, protein binding	Not found	Not found
PBANKA_0912300	P. berghei ANKA	tudor staphylococcal nuclease, putative	Not found	OG5_128197	1013	GO:0016788, GO:0003676,GO:0003723, GO:0005509, GO:0004518	hydrolase activity, acting on ester bonds, nucleic acid binding,RNA binding, calcium ion binding, nuclease activity	Not found	Not found
PCHAS_0713600	P. chabaudi	tudor staphylococcal nuclease, putative	A0A077TNR7	OG5_128197	1005	GO:0016788, GO:0003676,	hydrolase activity, acting on ester bonds, nucleic acid binding,	Not found	Not found
PKNH_0934500	P. knowlesi strain H	tudor staphylococcal nuclease, putative	B3L5H2	OG5_128197	1067	GO:0016788, GO:0003676,	hydrolase activity, acting on ester bonds, nucleic acid binding,	GO:0031047,	gene silencing by RNA,
PVX_092430	P. vivax Sal-1	tudor staphylococcal nuclease, putative	A5K523	OG5_128197	1068	GO:0016788, GO:0004518, GO:0003676,	hydrolase activity, acting on ester bonds, nuclease activity, nucleic acid binding,	Not found	Not found
cgd2_2940	C. parvum Iowa II	type 1 K Homology domain containing protein	Q5CTH8	OG5_195046	1132	GO:0003723,	RNA binding,	Not found	Not found
PY00080	P. yoelii yoelii 17XNL	u1 small nuclear ribonucleoprotein 70 kDa	Q7RTB4	OG5_128070	391	GO:0003676,	nucleic acid binding,	Not found	Not found
PBANKA_1143000	P. berghei ANKA	U1 small nuclear ribonucleoprotein 70 kDa homolog, putative	A0A077XE00	OG5_128070	370	GO:0003676,GO:0003723	nucleic acid binding,RNA binding	,GO:0000398	,mRNA splicing, via spliceosome
PCHAS_1142500	P. chabaudi	U1 small nuclear ribonucleoprotein 70 kDa homolog, putative	A0A077TQS4	OG5_128070	374	GO:0003676,GO:0003723	nucleic acid binding,RNA binding	,GO:0000398	,mRNA splicing, via spliceosome
PF3D7_1367100	P. falciparum 3D7	U1 small nuclear ribonucleoprotein 70 kDa homolog, putative	Q8ID37	OG5_128070	423	GO:0003676,GO:0003723	nucleic acid binding,RNA binding	,GO:0000398	,mRNA splicing, via spliceosome
PKNH_1104100	P. knowlesi strain H	U1 small nuclear ribonucleoprotein 70 kDa homolog, putative	B3L6U8	OG5_128070	412	GO:0003676,GO:0003723	nucleic acid binding,RNA binding	,GO:0000398	,mRNA splicing, via spliceosome
PVX_115315	P. vivax Sal-1	U1 small nuclear ribonucleoprotein 70 kDa, putative	A5K2S6	OG5_128070	452	GO:0003723, GO:0003676,	RNA binding, nucleic acid binding,	GO:0006396,	RNA processing,
PBANKA_1424800	P. berghei ANKA	U1 small nuclear ribonucleoprotein C, putative	A0A077XK15,Q4YBG7	OG5_144682	197	GO:0003676, GO:0008270,GO:0003723	nucleic acid binding, zinc ion binding,RNA binding	GO:0000387,GO:0000398	spliceosomal snRNP assembly,mRNA splicing, via spliceosome
PCHAS_1426600	P. chabaudi	U1 small nuclear ribonucleoprotein C, putative	A0A077TUW2	OG5_144682	192	GO:0003676, GO:0008270,GO:0003723	nucleic acid binding, zinc ion binding,RNA binding	GO:0000387,GO:0000398	spliceosomal snRNP assembly,mRNA splicing, via spliceosome
PF3D7_0812700	P. falciparum 3D7	U1 small nuclear ribonucleoprotein C, putative	Q8IAW3	OG5_144682	235	GO:0003676, GO:0008270,GO:0003723	nucleic acid binding, zinc ion binding,RNA binding	,GO:0000398	,mRNA splicing, via spliceosome
PKNH_1427900	P. knowlesi strain H	U1 small nuclear ribonucleoprotein C, putative	B3LC82	OG5_144682	228	GO:0003676, GO:0008270,GO:0003723	nucleic acid binding, zinc ion binding,RNA binding	GO:0000387,GO:0000398	spliceosomal snRNP assembly,mRNA splicing, via spliceosome
cyc_06538	C. cayetanensis strain CHN_HEN01	u1 snrnp-associated protein usp106	Not found	OG5_127248	339	GO:0003729,	mRNA binding,	GO:0006376,	mRNA splice site selection,
TGME49_262960	T. gondii ME49	U1 snRNP-associated protein Usp106, putative	B9PLM3	OG5_127248	394	GO:0003729,	mRNA binding,	GO:0006376,	mRNA splice site selection,
EMWEY_00029620	E. maxima Weybridge	U2 snRNP auxiliary factor or splicing facotr, putative	Not found	OG5_128315	527	GO:0003723, GO:0003676,	RNA binding, nucleic acid binding,	GO:0006397,	mRNA processing,
ETH_00031205	E. tenella strain Houghton	U2 snRNP auxiliary factor or splicing facotr, putative	Not found	OG5_128315	527	GO:0003723, GO:0003676,	RNA binding, nucleic acid binding,	GO:0006397,	mRNA processing,
TGME49_234520	T. gondii ME49	U2 snRNP auxilliary factor, large subunit, splicing factor subfamily protein	S8ETM1	OG5_128315	553	GO:0003723, GO:0003676,	RNA binding, nucleic acid binding,	GO:0006397,	mRNA processing,
TGP89_234520	T. gondii p89	U2 snRNP auxilliary factor, large subunit, splicing factor subfamily protein	Not found	OG5_128315	553	GO:0003723, GO:0003676,	RNA binding, nucleic acid binding,	GO:0006397,	mRNA processing,
PBANKA_1039300	P. berghei ANKA	U2 snRNP-associated SURP motif-containing protein, putative	Not found	OG5_129457	660	GO:0003723, GO:0003676,	RNA binding, nucleic acid binding,	GO:0006396,	RNA processing,
PCHAS_1040100	P. chabaudi	U2 snRNP-associated SURP motif-containing protein, putative	A0A077YIE4	OG5_129457	657	GO:0003723, GO:0003676,	RNA binding, nucleic acid binding,	GO:0006396,	RNA processing,
PF3D7_1402700	P. falciparum 3D7	U2 snRNP-associated SURP motif-containing protein, putative	Q8IM63	OG5_129457	653	GO:0003723, GO:0003676,	RNA binding, nucleic acid binding,	GO:0006396,	RNA processing,
PKNH_1355400	P. knowlesi strain H	U2 snRNP-associated SURP motif-containing protein, putative	B3LAY2	OG5_129457	661	GO:0003723, GO:0003676,	RNA binding, nucleic acid binding,	GO:0006396,	RNA processing,
PVX_086295	P. vivax Sal-1	U2 snRNP-associated SURP motif-containing protein, putative	A5K1J8	OG5_129457	661	GO:0003723, GO:0003676, GO:0046933, GO:0046961,	RNA binding, nucleic acid binding, proton-transporting ATP synthase activity, rotational mechanism, proton-transporting ATPase activity, rotational mechanism,	GO:0015986, GO:0006396,	ATP synthesis coupled proton transport, RNA processing,
cyc_01559	C. cayetanensis strain CHN_HEN01	U3 small nucleolar ribonucleoprotein	Not found	OG5_128165	184	GO:0003723, GO:0019843,	RNA binding, rRNA binding,	Not found	Not found
ETH_00022260	E. tenella strain Houghton	U3 small nucleolar ribonucleoprotein protein IMP3, putative	Not found	OG5_128165	184	GO:0003723, GO:0019843,	RNA binding, rRNA binding,	Not found	Not found
cyc_00184	C. cayetanensis strain CHN_HEN01	u4 u6 small nuclear ribonucleoprotein	Not found	OG5_128652	742	GO:0005515,	protein binding,	GO:0008380,	RNA splicing,
ETH_00031415	E. tenella strain Houghton	U4/U6 small nuclear ribonucleoprotein, putative	Not found	OG5_128652	722	GO:0005515,	protein binding,	GO:0008380,	RNA splicing,
PBANKA_0821800	P. berghei ANKA	U4/U6 snRNA-associated-splicing factor, putative	A0A077XE84	OG5_145219	491	GO:0003676,	nucleic acid binding,	Not found	Not found
PCHAS_0822100	P. chabaudi	U4/U6 snRNA-associated-splicing factor, putative	A0A077TNV2	OG5_145219	484	GO:0003676,	nucleic acid binding,	Not found	Not found
PF3D7_0920900	P. falciparum 3D7	U4/U6 snRNA-associated-splicing factor, putative	Q8I2U4	OG5_145219	480	GO:0003676,	nucleic acid binding,	Not found	Not found
PKNH_0718900	P. knowlesi strain H	U4/U6 snRNA-associated-splicing factor, putative	B3L2M6	OG5_145219	469	GO:0003676,	nucleic acid binding,	Not found	Not found
PVX_094390	P. vivax Sal-1	U5 small nuclear ribonuclear protein, putative	A5K760	OG5_129018	1251	GO:0005525, GO:0003924, GO:0003746,	GTP binding, GTPase activity, translation elongation factor activity,	GO:0000375, GO:0000398, GO:0006412, GO:0006414,	RNA splicing, via transesterification reactions, mRNA splicing, via spliceosome, translation, translational elongation,
PBANKA_0707800	P. berghei ANKA	U5 small nuclear ribonucleoprotein 40 kDa protein, putative	A0A077XAD4	OG5_129196	322	GO:0005515,GO:0003723	protein binding,RNA binding	Not found	Not found
PCHAS_0717100	P. chabaudi	U5 small nuclear ribonucleoprotein 40 kDa protein, putative	A0A077TNV3	OG5_129196	323	GO:0005515,GO:0003723	protein binding,RNA binding	Not found	Not found
PF3D7_0822800	P. falciparum 3D7	U5 small nuclear ribonucleoprotein 40 kDa protein, putative	C0H4X1	OG5_129196	324	GO:0005515,GO:0003723	protein binding,RNA binding	,GO:0000375	,RNA splicing, via transesterification reactions
PKNH_1316800	P. knowlesi strain H	U5 small nuclear ribonucleoprotein 40 kDa protein, putative	B3L163	OG5_129196	333	GO:0005515,GO:0003723	protein binding,RNA binding	Not found	Not found
PBANKA_1202200	P. berghei ANKA	U5 small nuclear ribonucleoprotein component, putative	A0A077XE42	OG5_129018	1193	GO:0005525, GO:0003924,GO:0003723	GTP binding, GTPase activity,RNA binding	,GO:0000398	,mRNA splicing, via spliceosome
PCHAS_1202900	P. chabaudi	U5 small nuclear ribonucleoprotein component, putative	A0A077TLS3	OG5_129018	1189	GO:0005525, GO:0003924,GO:0003723	GTP binding, GTPase activity,RNA binding	,GO:0000398	,mRNA splicing, via spliceosome
PF3D7_1003800	P. falciparum 3D7	U5 small nuclear ribonucleoprotein component, putative	Q8IJZ9	OG5_129018	1235	GO:0005525, GO:0003924,GO:0003723	GTP binding, GTPase activity,RNA binding	,GO:0000398	,mRNA splicing, via spliceosome
PKNH_0802600	P. knowlesi strain H	U5 small nuclear ribonucleoprotein component, putative	B3L3G9	OG5_129018	1245	GO:0005525, GO:0003924,GO:0003723	GTP binding, GTPase activity,RNA binding	,GO:0000398	,mRNA splicing, via spliceosome
cyc_03098	C. cayetanensis strain CHN_HEN01	u5 snrnp-associated 102 kda	Not found	OG5_128613	1179	GO:0005515,	protein binding,	GO:0006396, GO:0000398,	RNA processing, mRNA splicing, via spliceosome,
EMWEY_00003410	E. maxima Weybridge	U5 snRNP-associated 102 kDa protein, putative	Not found	OG5_128613	1079	GO:0005515,	protein binding,	GO:0006396, GO:0000398,	RNA processing, mRNA splicing, via spliceosome,
ETH_00024845	E. tenella strain Houghton	U5 snRNP-associated 102 kDa protein, putative	Not found	OG5_128613	1115	GO:0005515,	protein binding,	GO:0006396, GO:0000398,	RNA processing, mRNA splicing, via spliceosome,
TGME49_205220	T. gondii ME49	U5 snRNP-associated subunit, putative	Not found	OG5_128613	1113	GO:0005515,	protein binding,	GO:0006396, GO:0000398,	RNA processing, mRNA splicing, via spliceosome,
PVX_089225	P. vivax Sal-1	U5 snRNP-specific 40 kDa protein, putative	A5K5M2	OG5_129196	324	GO:0005515,	protein binding,	GO:0000375,	RNA splicing, via transesterification reactions,
TGME49_297140	T. gondii ME49	U6 snRNA-associated sm family protein Lsm2, putative	Not found	OG5_128865	108	Not found	Not found	GO:0006397,	mRNA processing,
PBANKA_0923900	P. berghei ANKA	U6 snRNA-associated Sm-like protein LSm1, putative	Not found	OG5_128760	142	GO:0000339	RNA cap binding	GO:0008380, GO:0000290, GO:0006397	RNA splicing, deadenylation-dependent decapping of nuclear-transcribed mRNA, mRNA processing
PCHAS_0920500	P. chabaudi	U6 snRNA-associated Sm-like protein LSm1, putative	A0A077XET2	OG5_128760	142	GO:0000339	RNA cap binding	GO:0008380, GO:0000290, GO:0006397	RNA splicing, deadenylation-dependent decapping of nuclear-transcribed mRNA, mRNA processing
PF3D7_1124400	P. falciparum 3D7	U6 snRNA-associated Sm-like protein LSm1, putative	Q8IIB9	OG5_128760	147	GO:0000339	RNA cap binding	GO:0008380, GO:0000290, GO:0006397	RNA splicing, deadenylation-dependent decapping of nuclear-transcribed mRNA, mRNA processing
PKNH_0922200	P. knowlesi strain H	U6 snRNA-associated Sm-like protein LSm1, putative	B3L548	OG5_128760	149	GO:0000339	RNA cap binding	GO:0008380, GO:0000290, GO:0006397	RNA splicing, deadenylation-dependent decapping of nuclear-transcribed mRNA, mRNA processing
PBANKA_0701400	P. berghei ANKA	U6 snRNA-associated Sm-like protein LSm8, putative	Not found	OG5_128730	95	Not found	Not found	,GO:0000398	,mRNA splicing, via spliceosome
PCHAS_0936600	P. chabaudi	U6 snRNA-associated Sm-like protein LSm8, putative	A0A077XCF1	OG5_128730	95	Not found	Not found	,GO:0000398	,mRNA splicing, via spliceosome
PKNH_1323500	P. knowlesi strain H	U6 snRNA-associated Sm-like protein LSm8, putative	B3L0Z6	OG5_128730	95	Not found	Not found	,GO:0000398	,mRNA splicing, via spliceosome
PY02784	P. yoelii yoelii 17XNL	uncharacterized domain 2, putative	Q7RKW5	OG5_127512	180	GO:0003723,	RNA binding,	Not found	Not found
cgd3_3533	C. parvum Iowa II	Uncharacterized protein with C2HC5-type Zinc finger	Not found	OG5_128655	274	GO:0008270,	zinc ion binding,	GO:0006355,	regulation of transcription, DNA-templated,
PY01228	P. yoelii yoelii 17XNL	Unknown protein	Q7RQ75	OG5_128197	1013	GO:0016788, GO:0003676,	hydrolase activity, acting on ester bonds, nucleic acid binding,	Not found	Not found
PY02204	P. yoelii yoelii 17XNL	Unknown protein	Q7RMH6	OG5_129313	396	GO:0003676,	nucleic acid binding,	Not found	Not found
PY03841	P. yoelii yoelii 17XNL	Unknown protein	Q7RHZ2	OG5_128505	635	GO:0005524, GO:0003676,	ATP binding, nucleic acid binding,	Not found	Not found
PY04107	P. yoelii yoelii 17XNL	Unknown protein	Q7RH82	OG5_126599	429	GO:0004386,	helicase activity,	Not found	Not found
cgd2_3920	C. parvum Iowa II	unspecified product	Q5CT94	OG5_135283	1235	GO:0003723, GO:0005488, GO:0005515,	RNA binding, binding, protein binding,	Not found	Not found
NCLIV_002530	N. caninum Liverpool	upf0027 protein PH1602, related	F0V7S4	OG5_127467	519	GO:0008452,	RNA ligase activity,	GO:0006396,	RNA processing,
cgd8_130	C. parvum Iowa II	Vps72/YL1	Q5CQ02	OG5_139221	449	Not found	Not found	GO:0006355,	regulation of transcription, DNA-templated,
TGME49_243540	T. gondii ME49	WD domain, G-beta repeat-containing protein	S8F6Y9	OG5_128652	711	GO:0004402, GO:0005515,	histone acetyltransferase activity, protein binding,	GO:0008380,	RNA splicing,
TGP89_243540	T. gondii p89	WD domain, G-beta repeat-containing protein	Not found	OG5_128652	711	GO:0004402, GO:0005515,	histone acetyltransferase activity, protein binding,	GO:0008380,	RNA splicing,
TGME49_270710	T. gondii ME49	WW domain binding protein 11	S8EYD9	OG5_207903	561	Not found	Not found	GO:0006396,	RNA processing,
TGP89_270710	T. gondii p89	WW domain binding protein 11	Not found	OG5_207903	561	Not found	Not found	GO:0006396,	RNA processing,
TGME49_305240	T. gondii ME49	XPA binding protein 2 family protein	B6KR44	OG5_128360	966	Not found	Not found	GO:0006396, GO:0006397,	RNA processing, mRNA processing,
TGP89_305240A	T. gondii p89	XPA binding protein 2 family protein	Not found	OG5_128360	888	Not found	Not found	GO:0006396, GO:0006397,	RNA processing, mRNA processing,
TGP89_305240B	T. gondii p89	XPA binding protein 2 family protein	Not found	OG5_128360	112	Not found	Not found	GO:0006397,	mRNA processing,
EMWEY_00029310	E. maxima Weybridge	XPA-binding protein, putative	Not found	OG5_128360	713	Not found	Not found	GO:0006396,	RNA processing,
ETH_00021640	E. tenella strain Houghton	XPA-binding protein, putative	Not found	OG5_128360	946	Not found	Not found	GO:0006396,	RNA processing,
cgd3_3970	C. parvum Iowa II	Yer007c-ap/MCT-1 like PUA RNA binding domain containing protein	Q5CU73	OG5_127512	179	GO:0003723,	RNA binding,	Not found	Not found
PY01095	P. yoelii yoelii 17XNL	ymf77	Q7RQK1	OG5_161981	683	Not found	Not found	Not found	Not found
ETH_00015015	E. tenella strain Houghton	yrdC domain protein, putative	Not found	OG5_126848	407	GO:0003725,	double-stranded RNA binding,	Not found	Not found
cyc_08318	C. cayetanensis strain CHN_HEN01	yrdc domain-containing protein	Not found	cyc_08318	430	GO:0003725,	double-stranded RNA binding,	Not found	Not found
TGME49_294010	T. gondii ME49	yrdC domain-containing protein	Not found	OG5_126848	828	GO:0003725,	double-stranded RNA binding,	Not found	Not found
TGP89_294010	T. gondii p89	yrdC domain-containing protein	Not found	OG5_126848	828	GO:0003725,	double-stranded RNA binding,	Not found	Not found
cgd1_2420	C. parvum Iowa II	YrdC-like/ Putative GTP-binding controlling metal-binding domain containing protein	Q5CSJ6	OG5_126848	389	GO:0003725,	double-stranded RNA binding,	Not found	Not found
PBANKA_0407900	P. berghei ANKA	YTH domain-containing protein, putative	Not found	OG5_130745	279	GO:0003723,	RNA binding,	Not found	Not found
PBANKA_1023300	P. berghei ANKA	YTH domain-containing protein, putative	A0A077YEX4	OG5_137714	584	GO:0003723, GO:0046872,	RNA binding, metal ion binding,	Not found	Not found
PCHAS_0408800	P. chabaudi	YTH domain-containing protein, putative	A0A077TI46	OG5_130745	279	GO:0003723,	RNA binding,	Not found	Not found
PCHAS_1024100	P. chabaudi	YTH domain-containing protein, putative	A0A077YHZ5	OG5_137714	559	GO:0003723, GO:0046872,	RNA binding, metal ion binding,	Not found	Not found
PF3D7_0309800	P. falciparum 3D7	YTH domain-containing protein, putative	O77335	OG5_130745	280	GO:0003723,	RNA binding,	Not found	Not found
PF3D7_1419900	P. falciparum 3D7	YTH domain-containing protein, putative	Q8ILQ1	OG5_137714	572	GO:0003723, GO:0046872, GO:0008270,	RNA binding, metal ion binding, zinc ion binding,	GO:0006397,	mRNA processing,
PKNH_0832900	P. knowlesi strain H	YTH domain-containing protein, putative	B3L4A1	OG5_130745	329	GO:0003723,	RNA binding,	Not found	Not found
PKNH_1338100	P. knowlesi strain H	YTH domain-containing protein, putative	B3LAH9	OG5_137714	612	GO:0003723, GO:0046872,	RNA binding, metal ion binding,	Not found	Not found
PVX_119595	P. vivax Sal-1	YTH domain-containing protein, putative	A5KBB1	OG5_130745	302	Not found	Not found	Not found	Not found
ETH_00013890	E. tenella strain Houghton	Zgc:136380, related	Not found	OG5_127248	790	GO:0003729,	mRNA binding,	GO:0006376,	mRNA splice site selection,
PCHAS_1208400	P. chabaudi	zinc finger protein, putative	A0A077TR24	OG5_129325	334	GO:0046872, GO:0003676,GO:0044822	metal ion binding, nucleic acid binding,poly(A) RNA binding	Not found	Not found
PF3D7_0906600	P. falciparum 3D7	zinc finger protein, putative	Q8I383	OG5_171643	843	GO:0003723, GO:0046872, GO:0008270,	RNA binding, metal ion binding, zinc ion binding,	GO:0006397,	mRNA processing,
PF3D7_1009400	P. falciparum 3D7	zinc finger protein, putative	Q8IJV1	OG5_129325	362	GO:0003676,GO:0044822	nucleic acid binding,poly(A) RNA binding	Not found	Not found
PF3D7_1358600	P. falciparum 3D7	zinc finger protein, putative	Q8IDB9	OG5_167305	1005	GO:0003723, GO:0046872, GO:0008270,	RNA binding, metal ion binding, zinc ion binding,	Not found	Not found
PVX_094685	P. vivax Sal-1	zinc finger protein, putative	A5K7B8	OG5_129325	366	GO:0046872, GO:0003676, GO:0008270,	metal ion binding, nucleic acid binding, zinc ion binding,	Not found	Not found
cyc_00775	C. cayetanensis strain CHN_HEN01	zinc knuckle domain-containing protein	Not found	OG5_128401	576	GO:0003723,	RNA binding,	Not found	Not found
TGME49_314860	T. gondii ME49	zinc knuckle domain-containing protein	B6K9F2	OG5_128401	723	GO:0003723, GO:0003676, GO:0008270,	RNA binding, nucleic acid binding, zinc ion binding,	Not found	Not found
TGME49_321560	T. gondii ME49	zinc knuckle domain-containing protein	Not found	OG5_131619	770	GO:0003723, GO:0003676, GO:0008270,	RNA binding, nucleic acid binding, zinc ion binding,	GO:0006396,	RNA processing,
TGP89_314860	T. gondii p89	zinc knuckle domain-containing protein	Not found	OG5_128401	636	GO:0003723, GO:0003676, GO:0008270,	RNA binding, nucleic acid binding, zinc ion binding,	Not found	Not found
TGP89_321560	T. gondii p89	zinc knuckle domain-containing protein	Not found	OG5_131619	770	GO:0003723, GO:0003676, GO:0008270,	RNA binding, nucleic acid binding, zinc ion binding,	GO:0006396,	RNA processing,
ETH_00024650	E. tenella strain Houghton	zinc knuckle domain-containing protein, putative	Not found	OG5_128401	426	GO:0003723, GO:0003676, GO:0008270,	RNA binding, nucleic acid binding, zinc ion binding,	Not found	Not found

## Sheet: CRR
Gene-ID	Species	Eupathv40_Annotation	Uniprot_IDs	Orthologous-Groups	Protein-length	GO_function	Description	GO-process	Description
PBANKA_1007500	P. berghei ANKA	actin-like protein, putative	Not found	OG5_167228	417	Not found	Not found	Not found	Chromatin regulation
PCHAS_1008400	P. chabaudi	actin-like protein, putative	A0A077YFL8	OG5_167228	417	Not found	Not found	Not found	Chromatin regulation
PF3D7_0409900	P. falciparum 3D7	actin-like protein, putative	Q8I1V9	OG5_167228	416	GO:0005200,	structural constituent of cytoskeleton,	GO:0007010,	cytoskeleton organization,
PKNH_0308000	P. knowlesi strain H	actin-like protein, putative	B3L029	OG5_167228	414	Not found	Not found	Not found	Chromatin regulation
cyc_07889	C. cayetanensis strain CHN_HEN01	anti-silencing protein	Not found	OG5_127499	303	Not found	Not found	GO:0006333,	chromatin assembly or disassembly,
EMWEY_00049690	E. maxima Weybridge	anti-silencing protein 1, putative	Not found	OG5_127499	417	Not found	Not found	GO:0006333,	chromatin assembly or disassembly,
TGME49_209140	T. gondii ME49	anti-silencing protein, ASF1 family protein	Not found	OG5_127499	269	Not found	Not found	GO:0006333,	chromatin assembly or disassembly,
TGP89_209140	T. gondii p89	anti-silencing protein, ASF1 family protein	Not found	OG5_127499	269	Not found	Not found	GO:0006333,	chromatin assembly or disassembly,
PY01120	P. yoelii yoelii 17XNL	Arabidopsis thaliana BRAHMA ortholog-related	Q7PDU2	OG5_127595	1529	GO:0005524,GO:0003677,	ATP binding, DNA binding,	Not found	Not found
PY04448	P. yoelii yoelii 17XNL	asf1 gene product	Q7RG99	OG5_127499	178	Not found	Not found	GO:0006333,	chromatin assembly or disassembly,
PY04446	P. yoelii yoelii 17XNL	asparagine-rich protein	Q7RGA1	OG5_156256	797	Not found	Not found	Not found	Chromatin regulation
TGME49_263580	T. gondii ME49	bromodomain-containing protein	S8F505	OG5_135777	714	GO:0004402,GO:0005515,	histone acetyltransferase activity, protein binding,	Not found	Not found
TGME49_306460	T. gondii ME49	bromodomain-containing protein	Not found	OG5_169223	1061	GO:0005515,GO:0004402,	protein binding,histone acetyltransferase activity,	Not found	Not found
TGME49_258990	T. gondii ME49	bromodomain-containing protein	Not found	OG5_126719	1833	GO:0004402,GO:0005515,	histone acetyltransferase activity, protein binding,	Not found	Not found
TGP89_258990	T. gondii p89	bromodomain-containing protein	Not found	OG5_126719	1826	GO:0005515,GO:0004402,	protein binding,histone acetyltransferase activity,	Not found	Not found
TGP89_263580	T. gondii p89	bromodomain-containing protein	Not found	OG5_135777	714	GO:0005515,GO:0004402,	protein binding,histone acetyltransferase activity,	Not found	Not found
TGP89_306460	T. gondii p89	bromodomain-containing protein	Not found	OG5_169223	1061	GO:0004402,GO:0005515,	histone acetyltransferase activity, protein binding,	Not found	Not found
NCLIV_041320	N. caninum Liverpool	ccaat-box DNA binding protein subunit B, related	F0VBS3	OG5_142977	1160	Not found	Not found	GO:0007076	mitotic chromosome condensation
NCLIV_041320	N. caninum Liverpool	ccaat-box DNA binding protein subunit B, related	F0VBS3	OG5_142977	1160	Not found	Not found	GO:0007076,	mitotic chromosome condensation,
ETH_00039510	E. tenella strain Houghton	Ccaat-box DNA binding protein subunit B, related, related	Not found	OG5_142977	122	Not found	Not found	GO:0007076,	mitotic chromosome condensation,
TGME49_265500	T. gondii ME49	chloride transporter, chloride channel (ClC) family protein	Not found	OG5_176114	2098	GO:0005247,GO:0005216,GO:0030554,GO:0018024,	voltage-gated chloride channel activity, ion channel activity,adenyl nucleotide binding, histone-lysine N-methyltransferase activity,	GO:0006821,GO:0055085,	chloride transport, transmembrane transport,
TGP89_265500	T. gondii p89	chloride transporter, chloride channel (ClC) family protein	Not found	OG5_176114	2074	GO:0005247,GO:0005216,GO:0030554,GO:0018024,	voltage-gated chloride channel activity, ion channel activity,adenyl nucleotide binding, histone-lysine N-methyltransferase activity,	GO:0055085,GO:0006821,	transmembrane transport,chloride transport,
[truncated: 403 more rows]

## Sheet: TR_unano
Gene-ID	Species	Description
BBOV_III001420	B. bovis T2Bo	conserved hypothetical protein
BBOV_III002540	B. bovis T2Bo	conserved hypothetical protein
BBOV_III004050	B. bovis T2Bo	conserved hypothetical protein
[truncated: 217 more rows]

## Sheet: crr_unanno
Gene-ID	Species	Description
[truncated: 52 more rows]

[truncated: 3 more sheets: Unannotated, Sheet1, rna_unanno]
