# Supplementary material for: ApicoTFdb: the comprehensive web repository of apicomplexan transcription factors and transcription-associated co-factors
Source: Database (Oxford). 2019 Sep 16;2019:baz094. doi: 10.1093/database/baz094 (PMC6748703; doi:10.1093/database/baz094)
Supplement: ApicTFdb-suppl_baz094 [file apictfdb-suppl_baz094.zip › S2.xlsx]

## Sheet: P.falciparum
PF3D7_1319600	1633	ACDC domain-containing protein, putative	AP2
PF3D7_0604100	1979	AP2 domain transcription factor	AP2
PF3D7_1222400	2558	AP2 domain transcription factor	AP2
PF3D7_1222600	2432	AP2 domain transcription factor AP2-G	AP2
PF3D7_1408200	1702	AP2 domain transcription factor AP2-G2, putative	AP2
PF3D7_1007700	1597	AP2 domain transcription factor AP2-I	AP2
PF3D7_0730300	1331	AP2 domain transcription factor AP2-L, putative	AP2
PF3D7_1143100	1604	AP2 domain transcription factor AP2-O, putative	AP2
PF3D7_0516800	2378	AP2 domain transcription factor AP2-O2, putative	AP2
PF3D7_1429200	1186	AP2 domain transcription factor AP2-O3, putative	AP2
PF3D7_1350900	521	AP2 domain transcription factor AP2-O4, putative	AP2
PF3D7_1466400	813	AP2 domain transcription factor AP2-SP	AP2
PF3D7_0404100	2271	AP2 domain transcription factor AP2-SP2, putative	AP2
PF3D7_0622900	1989	AP2 domain transcription factor AP2Tel	AP2
PF3D7_0420300	3473	AP2 domain transcription factor, putative	AP2
PF3D7_0611200	278	AP2 domain transcription factor, putative	AP2
PF3D7_0613800	4109	AP2 domain transcription factor, putative	AP2
PF3D7_0802100	2577	AP2 domain transcription factor, putative	AP2
PF3D7_0934400	200	AP2 domain transcription factor, putative	AP2
PF3D7_1107800	1828	AP2 domain transcription factor, putative	AP2
PF3D7_1115500	231	AP2 domain transcription factor, putative	AP2
PF3D7_1139300	2653	AP2 domain transcription factor, putative	AP2
PF3D7_1239200	2577	AP2 domain transcription factor, putative	AP2
PF3D7_1305200	328	AP2 domain transcription factor, putative	AP2
PF3D7_1317200	2672	AP2 domain transcription factor, putative	AP2
PF3D7_1342900	3858	AP2 domain transcription factor, putative	AP2
PF3D7_1449500	715	AP2 domain transcription factor, putative	AP2
PF3D7_1456000	1374	AP2 domain transcription factor, putative	AP2
PF3D7_0603600	2368	conserved Plasmodium protein, unknown function	ARID/BRIGHT
PF3D7_1307900	886	tripartite motif protein, putative	BBOX
PF3D7_0517900	560	zinc finger protein, putative	BBOX
PF3D7_0423200	136	BSD-domain protein, putative	BSD
PF3D7_0323600	670	conserved Plasmodium protein, unknown function	BSD
PF3D7_0914900	709	PTZ00017	BSD
PF3D7_1119700	352	conserved Plasmodium protein, unknown function	CBFD
PF3D7_1146600	1301	oocyst rupture protein 1, putative	CBFD
PF3D7_1308100	152	CCAAT-binding transcription factor, putative	CBFD
PF3D7_1119700	352	conserved Plasmodium protein, unknown function	CBFD
PF3D7_0109600	150	cold-shock protein, putative	CSD
PF3D7_1122200	446	cupin-like protein, putative	Cupin/Jumonji
PF3D7_0602800	646	JmjC domain-containing protein, putative	Cupin/Jumonji
PF3D7_0909700	1036	FHA domain protein, putative	FHA
PF3D7_1133700	997	FHA domain-containing protein, putative	FHA
PF3D7_1307800	561	FHA domain-containing protein, putative	FHA
PF3D7_1205500	1785	zinc finger protein, putative	FHA
PF3D7_1344300	1426	zinc finger protein, putative	FHA
PF3D7_0621000	844	conserved Plasmodium protein, unknown function	General TF
PF3D7_1127800	1420	conserved Plasmodium protein, unknown function	General TF
PF3D7_1309800	305	conserved Plasmodium protein, unknown function	General TF
PF3D7_1010600	222	eukaryotic translation initiation factor 2 subunit beta	General TF
PF3D7_1210400	901	general transcription factor 3C polypeptide 5, putative	General TF
PF3D7_1314900	401	general transcription factor IIH subunit 2	General TF
PF3D7_1108000	568	IWS1-like protein, putative	General TF
PF3D7_0506200	327	TATA-box-binding protein	General TF
PF3D7_1249800	2932	THO complex subunit 2, putative	General TF
PF3D7_0714500	403	transcription elongation factor s-II, putative	General TF
PF3D7_0506800	929	transcription factor 25, putative	General TF
PF3D7_1426100	171	transcription factor BTF3, putative	General TF
PF3D7_0716400	174	transcription initiation factor IIA subunit 1, putative	General TF
PF3D7_0717300	392	transcription initiation factor IIE subunit alpha, putative	General TF
PF3D7_0110800	367	transcription initiation factor TFIIB, putative	General TF
PF3D7_0522200	116	transcription initiation factor TFIID subunit 10, putative	General TF
PF3D7_1428800	367	transcription initiation TFIID-like, putative	General TF
PF3D7_0619900	233	splicing factor 3A subunit 2, putative	General-TF
PF3D7_1030000	133	transcription elongation factor SPT4, putative	General-TF
PF3D7_1202900	97	high mobility group protein B1	HMG
PF3D7_0817900	99	high mobility group protein B2	HMG
PF3D7_1205800	2284	high mobility group protein B3, putative	HMG
PF3D7_1359200	252	high mobility group protein B4, putative	HMG
PF3D7_0403400	3825	conserved Plasmodium protein, unknown function	HTH
PF3D7_1128200	136	multiprotein-bridging factor 1, putative	HTH
PF3D7_0727500	707	mTERF domain-containing protein, putative	mTERF
PF3D7_0628600	385	DNA methyltransferase 1-associated protein 1, putative	Myb/SANT
PF3D7_1205800	2284	high mobility group protein B3, putative	Myb/SANT
PF3D7_1033600	915	pre-mRNA-splicing factor CEF1, putative	Myb/SANT
PF3D7_1315800	414	transcription factor MYB1	Myb/SANT
PF3D7_1225200	1187	conserved Plasmodium protein, unknown function	Myb/SANT
PF3D7_1216900	939	DNA-binding chaperone, putative	Myb/SANT
PF3D7_0924800	84	telomeric repeat binding factor 1, putative	Myb/SANT
PF3D7_1426100	171	PF3D7_1426100	NAC
PF3D7_0323700	693	U4/U6.U5 tri-snRNP-associated protein 1, putative	SART
PF3D7_1406100	1361	conserved Plasmodium protein, unknown function	TUB
PF3D7_0206600	106	DNA-directed RNA polymerase III subunit RPC10, putative	Zn-finger
PF3D7_0602200	252	MYND-type zinc finger protein, putative	Zn-finger
PF3D7_0607100	472	MYND-type zinc finger protein, putative	Zn-finger
PF3D7_1443800	408	pre-mRNA-splicing factor CWC24, putative	Zn-finger
PF3D7_1119300	294	splicing factor U2AF small subunit, putative	Zn-finger
PF3D7_1209300	1461	telomere repeat-binding zinc finger protein	Zn-finger
PF3D7_0407300	320	transcription factor, putative	Zn-finger
PF3D7_0308100	1711	zinc finger protein, putative	Zn-finger
PF3D7_0409800	575	zinc finger protein, putative	Zn-finger
PF3D7_0522900	1552	zinc finger protein, putative	Zn-finger
PF3D7_0927200	1627	zinc finger protein, putative	Zn-finger
PF3D7_1134600	1722	zinc finger protein, putative	Zn-finger
PF3D7_1243100	242	zinc finger protein, putative	Zn-finger
PF3D7_1344300	1426	zinc finger protein, putative	Zn-finger
PF3D7_1440400	1280	zinc finger protein, putative	Zn-finger
PF3D7_1450400	1844	zinc finger protein, putative	Zn-finger
PF3D7_1464200	337	zinc finger protein, putative	Zn-finger
PF3D7_1464400	104	zinc finger protein, putative	Zn-finger

## Sheet: P_BANKA
PBANKA_1437500	2339	AP2 domain transcription factor AP2-G	AP2
PBANKA_1034300	1379	AP2 domain transcription factor AP2-G2	AP2
PBANKA_1205900	1398	AP2 domain transcription factor AP2-I, putative	AP2
PBANKA_0214400	1272	AP2 domain transcription factor AP2-L	AP2
PBANKA_0905900	1396	AP2 domain transcription factor AP2-O	AP2
PBANKA_1231600	1998	AP2 domain transcription factor AP2-O2	AP2
PBANKA_1015500	781	AP2 domain transcription factor AP2-O3	AP2
PBANKA_1329800	943	AP2 domain transcription factor AP2-SP	AP2
PBANKA_1001800	3398	AP2 domain transcription factor AP2-SP2	AP2
PBANKA_0102900	1928	AP2 domain transcription factor, putative	AP2
PBANKA_0109500	279	AP2 domain transcription factor, putative	AP2
PBANKA_0112100	2578	AP2 domain transcription factor, putative	AP2
PBANKA_0521700	2775	AP2 domain transcription factor, putative	AP2
PBANKA_0835200	211	AP2 domain transcription factor, putative	AP2
PBANKA_0909600	2192	AP2 domain transcription factor, putative	AP2
PBANKA_0932300	236	AP2 domain transcription factor, putative	AP2
PBANKA_0939100	1551	AP2 domain transcription factor, putative	AP2
PBANKA_1228100	2010	AP2 domain transcription factor, putative	AP2
PBANKA_1313200	564	AP2 domain transcription factor, putative	AP2
PBANKA_1319700	740	AP2 domain transcription factor, putative	AP2
PBANKA_1356000	3717	AP2 domain transcription factor, putative	AP2
PBANKA_1403700	330	AP2 domain transcription factor, putative	AP2
PBANKA_1415700	2487	AP2 domain transcription factor, putative	AP2
PBANKA_1453700	1485	AP2 domain transcription factor, putative	AP2
PBANKA_0102400	1841	conserved Plasmodium protein, unknown function	ARID/BRIGHT
PBANKA_1232700	562	zinc finger protein, putative	BBOX
PBANKA_1304300	1221	zinc finger protein, putative	BBOX
PBANKA_0523600	136	BSD-domain protein, putative	BSD
PBANKA_0815900	497	BSD-domain protein, putative	BSD
PBANKA_1214900	694	conserved Plasmodium protein, unknown function	BSD
PBANKA_0928400	358	conserved Plasmodium protein, unknown function	CBFD
PBANKA_0902500	950	oocyst rupture protein 1	CBFD
PBANKA_1406600	148	CCAAT-binding transcription factor, putative	CBFD
PBANKA_0204000	144	cold-shock protein, putative	CSD
PBANKA_0926100	447	cupin-like protein, putative	Cupin/Jumonji
PBANKA_0101600	674	JmjC domain-containing protein, putative	CUPIN/Jumonji
PBANKA_0810900	929	FHA domain protein, putative	FHA
PBANKA_0914700	664	FHA domain-containing protein, putative	FHA
PBANKA_1406300	502	FHA domain-containing protein, putative	FHA
PBANKA_0604200	1165	zinc finger protein, putative	FHA
PBANKA_1357300	897	zinc finger protein, putative	FHA
PBANKA_0415600	985	conserved Plasmodium protein, unknown function	General TF
PBANKA_0920600	826	conserved Plasmodium protein, unknown function	General TF
PBANKA_0608900	866	general transcription factor 3C polypeptide 5, putative	General TF
PBANKA_0938900	514	IWS1-like protein, putative	General TF
PBANKA_1105800	285	TATA-box binding protein, putative	General TF
PBANKA_1462700	2190	THO complex subunit 2, putative	General TF
PBANKA_1421100	366	transcription elongation factor s-II, putative	General TF
PBANKA_1106400	860	transcription factor 25, putative	General TF
PBANKA_1313000	721	transcription factor IIIb subunit, putative	General TF
PBANKA_0614100	173	transcription initiation factor IIA subunit 1, putative	General TF
PBANKA_0615000	381	transcription initiation factor IIE subunit alpha, putative	General TF
PBANKA_0202900	367	transcription initiation factor TFIIB, putative	General TF
PBANKA_1236900	116	transcription initiation factor TFIID subunit 10, putative	General TF
PBANKA_1015900	332	transcription initiation TFIID-like, putative	General TF
PBANKA_1120000	761	conserved Plasmodium protein, unknown function	General TF
PBANKA_0514000	131	transcription elongation factor SPT4, putative	General TF
PBANKA_1322300	1287	conserved Plasmodium protein, unknown function	GO-based
PBANKA_0601900	105	high mobility group protein B1, putative	HMG
PBANKA_0712900	98	high mobility group protein B2	HMG
PBANKA_0604500	2264	high mobility group protein B3, putative	HMG
PBANKA_1135500	252	high mobility group protein B4, putative	HMG
PBANKA_0410000	136	conserved Plasmodium protein, unknown function	HTH
PBANKA_1001000	3343	conserved Plasmodium protein, unknown function	HTH
PBANKA_0920000	136	multiprotein-bridging factor 1, putative	HTH
PBANKA_0211600	720	mTERF domain-containing protein, putative	mTERF
PBANKA_0925300	1953	conserved Plasmodium protein, unknown function	Myb/SANT
PBANKA_1440100	840	conserved Plasmodium protein, unknown function	Myb/SANT
PBANKA_1127300	385	DNA methyltransferase 1-associated protein 1, putative	Myb/SANT
PBANKA_1432500	862	DNA-binding chaperone, putative	Myb/SANT
PBANKA_0604500	2264	high mobility group protein B3, putative	Myb/SANT
PBANKA_0517400	903	pre-mRNA-splicing factor CEF1, putative	Myb/SANT
PBANKA_0825700	87	telomeric repeat binding factor 1, putative	Myb/SANT
PBANKA_1414300	390	transcription factor MYB1, putative	Myb/SANT
PBANKA_1018500	174	transcription factor BTF3, putative	NAC
PBANKA_1214800	643	U4/U6.U5 tri-snRNP-associated protein 1, putative	SART
PBANKA_1036100	1132	conserved Plasmodium protein, unknown function	TUB
PBANKA_0304200	106	DNA-directed RNA polymerase III subunit RPC10, putative	Zn-finger
PBANKA_0101000	262	MYND-type zinc finger protein, putative	Zn-finger
PBANKA_0105700	468	MYND-type zinc finger protein, putative	Zn-finger
PBANKA_1461100	385	pre-mRNA-splicing factor RBM22, putative	Zn-finger
PBANKA_0928800	304	splicing factor U2AF small subunit, putative	Zn-finger
PBANKA_0607700	1248	telomere repeat-binding zinc finger protein, putative	Zn-finger
PBANKA_1004900	370	transcription factor, putative	Zn-finger
PBANKA_0828000	1233	zinc finger protein, putative	Zn-finger
PBANKA_0831100	784	zinc finger protein, putative	Zn-finger
PBANKA_1007400	524	zinc finger protein, putative	Zn-finger
PBANKA_1207700	334	zinc finger protein, putative	Zn-finger
PBANKA_1237600	1644	zinc finger protein, putative	Zn-finger
PBANKA_1314100	1653	zinc finger protein, putative	Zn-finger
PBANKA_1327600	350	zinc finger protein, putative	Zn-finger
PBANKA_1327800	104	zinc finger protein, putative	Zn-finger
PBANKA_1357300	897	zinc finger protein, putative	Zn-finger
PBANKA_1456500	255	zinc finger protein, putative	Zn-finger

## Sheet: p_knh
PKNH_1420400	1873	ACDC domain-containing protein, putative	AP2
PKNH_1441700	2604	AP2 domain transcription factor AP2-G, putative	AP2
PKNH_1350200	1550	AP2 domain transcription factor AP2-G2, putative	AP2
PKNH_0806500	1371	AP2 domain transcription factor AP2-I, putative	AP2
PKNH_0215200	1058	AP2 domain transcription factor AP2-L, putative	AP2
PKNH_0941000	1773	AP2 domain transcription factor AP2-O, putative	AP2
PKNH_1016500	2271	AP2 domain transcription factor AP2-O2, putative	AP2
PKNH_1329500	752	AP2 domain transcription factor AP2-O3, putative	AP2
PKNH_1015400	1477	AP2 domain transcription factor AP2-Q, putative	AP2
PKNH_1215100	1094	AP2 domain transcription factor AP2-SP, putative	AP2
PKNH_0302100	3499	AP2 domain transcription factor AP2-SP2, putative	AP2
PKNH_0116800	2560	AP2 domain transcription factor, putative	AP2
PKNH_0513100	3190	AP2 domain transcription factor, putative	AP2
PKNH_0733100	219	AP2 domain transcription factor, putative	AP2
PKNH_0905400	1901	AP2 domain transcription factor, putative	AP2
PKNH_0913100	239	AP2 domain transcription factor, putative	AP2
PKNH_0937300	2712	AP2 domain transcription factor, putative	AP2
PKNH_1136200	3873	AP2 domain transcription factor, putative	AP2
PKNH_1139200	292	AP2 domain transcription factor, putative	AP2
PKNH_1225800	670	AP2 domain transcription factor, putative	AP2
PKNH_1232600	811	AP2 domain transcription factor, putative	AP2
PKNH_1258500	3818	AP2 domain transcription factor, putative	AP2
PKNH_1405400	334	AP2 domain transcription factor, putative	AP2
PKNH_1417900	2083	AP2 domain transcription factor, putative	AP2
PKNH_1441500	2879	AP2 domain transcription factor, putative	AP2
PKNH_1459000	2352	AP2 domain transcription factor, putative	AP2
PKNH_1147100	2128	conserved Plasmodium protein, unknown function	ARID/BRIGHT
PKNH_1015300	557	zinc finger protein, putative	BBOX
PKNH_1241900	1163	zinc finger protein, putative	BBOX
PKNH_0515100	141	BSD-domain protein, putative	BSD
PKNH_0712900	936	BSD-domain protein, putative	BSD
PKNH_0816800	713	conserved Plasmodium protein, unknown function	BSD
PKNH_0944400	1183	oocyst rupture protein 1, putative	CBFD
PKNH_1408500	152	CCAAT-binding transcription factor, putative	CCAAT
PKNH_0204200	144	cold-shock protein, putative	CSD
PKNH_0919900	447	cupin-like protein, putative	Cupin/Jumonji
PKNH_1147900	624	JmjC domain-containing protein, putative	Cupin/Jumonji
PKNH_0707700	1028	FHA domain protein, putative	FHA
PKNH_0931800	730	FHA domain-containing protein, putative	FHA
PKNH_1408100	406	FHA domain-containing protein, putative	FHA
PKNH_1257000	1706	zinc finger protein, putative	FHA
PKNH_1305200	1724	zinc finger protein, putative	FHA
PKNH_0703500	1331	conserved Plasmodium protein, unknown function	General TF
PKNH_1310500	996	general transcription factor 3C polypeptide 5, putative	General TF
PKNH_1415600	401	general transcription factor IIH subunit 2, putative	General TF
PKNH_1027400	250	TATA-box-binding protein, putative	General TF
PKNH_1469500	2515	THO complex subunit 2, putative	General TF
PKNH_1423400	407	transcription elongation factor s-II, putative	General TF
PKNH_0614700	131	transcription elongation factor SPT4, putative	General TF
PKNH_0925800	1361	transcription elongation factor, putative	General TF
PKNH_1232800	796	transcription factor IIIb subunit, putative	General TF
PKNH_0312300	393	transcription initiation factor IIE subunit alpha, putative	General TF
PKNH_0203100	366	transcription initiation factor TFIIB, putative	General TF
PKNH_1329900	311	Transcription initiation TFIID-like	General TF
PKNH_1129200	792	conserved Plasmodium protein, unknown function	General-TF
PKNH_1302800	104	high mobility group protein B1, putative	HMG
PKNH_0502100	99	high mobility group protein B2, putative	HMG
PKNH_1305500	2512	high mobility group protein B3, putative	HMG
PKNH_1112100	251	high mobility group protein B4, putative	HMG
PKNH_0943700	1017	conserved Plasmodium protein, unknown function	HTH
PKNH_0926300	136	multiprotein-bridging factor 1, putative	HTH
PKNH_0212100	701	mTERF domain-containing protein, putative	mTERF
PKNH_1444600	1062	conserved Plasmodium protein, unknown function	Myb/SANT
PKNH_1305500	2512	high mobility group protein B3, putative	Myb/SANT
PKNH_0618400	892	pre-mRNA-splicing factor CEF1, putative	Myb/SANT
PKNH_1332600	174	transcription factor BTF3, putative	NAC
PKNH_1352000	1115	conserved Plasmodium protein, unknown function	TUB
PKNH_0414400	106	DNA-directed RNA polymerase III subunit RPC10, putative	Zn- finger
PKNH_0804300	713	DnaJ protein, putative	Zn- finger
PKNH_1143200	476	MYND-type zinc finger protein, putative	Zn- finger
PKNH_1148500	264	MYND-type zinc finger protein, putative	Zn- finger
PKNH_0917000	308	splicing factor U2AF small subunit, putative	Zn- finger
PKNH_1309200	1495	telomere repeat-binding zinc finger protein, putative	Zn- finger
PKNH_0305300	424	transcription factor, putative	Zn- finger
PKNH_0307900	513	zinc finger protein, putative	Zn- finger
PKNH_0725500	1134	zinc finger protein, putative	Zn- finger
PKNH_0809100	353	zinc finger protein, putative	Zn- finger
PKNH_0932800	1940	zinc finger protein, putative	Zn- finger
PKNH_1217100	104	zinc finger protein, putative	Zn- finger
PKNH_1305200	1724	zinc finger protein, putative	Zn- finger
PKNH_1462400	266	zinc finger protein, putative	Zn- finger

## Sheet: P_VIVAX
PVX_001040	3545	transcription factor with AP2 domains, putative	AP2
PVX_080410	2396	transcription factor with AP2 domains, putative	AP2
PVX_081810	1311	transcription factor with AP2 domains, putative	AP2
PVX_083040	3849	transcription factor with AP2 domains, putative	AP2
PVX_085085	853	transcription factor with AP2 domains, putative	AP2
PVX_086035	1561	transcription factor with AP2 domains, putative	AP2
PVX_086995	219	transcription factor with AP2 domains, putative	AP2
PVX_090110	3355	transcription factor with AP2 domains, putative	AP2
PVX_091065	2029	transcription factor with AP2 domains, putative	AP2
PVX_091420	240	transcription factor with AP2 domains, putative	AP2
PVX_092570	2828	transcription factor with AP2 domains, putative	AP2
PVX_092760	1916	transcription factor with AP2 domains, putative	AP2
PVX_093635	2584	transcription factor with AP2 domains, putative	AP2
PVX_094580	1381	transcription factor with AP2 domains, putative	AP2
PVX_100910	2455	transcription factor with AP2 domains, putative	AP2
PVX_113370	1939	transcription factor with AP2 domains, putative	AP2
PVX_113695	292	transcription factor with AP2 domains, putative	AP2
PVX_113825	3996	transcription factor with AP2 domains, putative	AP2
PVX_114260	3136	transcription factor with AP2 domains, putative	AP2
PVX_117145	1223	transcription factor with AP2 domains, putative	AP2
PVX_117665	660	transcription factor with AP2 domains, putative	AP2
PVX_118015	816	transcription factor with AP2 domains, putative	AP2
PVX_122095	336	transcription factor with AP2 domains, putative	AP2
PVX_122680	2566	transcription factor with AP2 domains, putative	AP2
PVX_123750	2879	transcription factor with AP2 domains, putative	AP2
PVX_113345	2313	ARID/BRIGHT DNA binding domain containing protein	ARID/BRIGHT
PVX_118470	1180	hypothetical protein, conserved	BBOX
PVX_080350	557	zinc finger protein, putative	BBOX
PVX_099175	1039	BSD-domain protein, putative	BSD
PVX_090200	143	hypothetical protein, conserved	BSD
PVX_095045	709	hypothetical protein, conserved	BSD
PVX_092925	1055	CCAAT-box DNA binding protein subunit B, putative	CBFD
PVX_122235	151	transcription factor, putative	CBFD
PVX_081307	144	cold-shock protein, putative	CSD
PVX_091730	447	cupin-like protein, putative	Cupin/Jumonji
PVX_113305	648	hypothetical protein, conserved	Cupin/Jumonji
PVX_122218	418	fork head domain protein, putative	FHA
PVX_083110	1787	hypothetical protein, conserved	FHA
PVX_092290	754	hypothetical protein, conserved	FHA
PVX_098925	1044	hypothetical protein, conserved	FHA
PVX_084305	1754	zinc finger protein, putative	FHA
PVX_122565	401	general transcription factor IIH subunit 2, putative	General TF
PVX_000565	393	hypothetical protein, conserved	General TF
PVX_091080	633	hypothetical protein, conserved	General TF
PVX_092000	1517	hypothetical protein, conserved	General TF
PVX_098730	1366	hypothetical protein, conserved	General TF
PVX_114170	754	hypothetical protein, conserved	General TF
PVX_097865	250	TATA-box binding protein, putative	General TF
PVX_101385	2552	THO complex subunit 2, putative	General TF
PVX_122950	435	transcription elongation factor, putative	General TF
PVX_097900	932	transcription factor 25, putative	General TF
PVX_000606	172	transcription initiation factor IIA subunit 1, putative	General TF
PVX_085105	334	transcription initiation TFIID-like, putative	General TF
PVX_088195	221	hypothetical protein, conserved	GO-based
PVX_099790	193	hypothetical protein, conserved	GO-based
PVX_084190	107	high mobility group protein B1, putative	HMG
PVX_089520	99	high mobility group protein B2, putative	HMG
PVX_084325	2903	high mobility group protein B3, putative	HMG
PVX_114930	251	high mobility group protein B4, putative	HMG
PVX_001080	3694	hypothetical protein, conserved	HTH
PVX_092895	1023	hypothetical protein, conserved	HTH
PVX_092030	136	multiprotein bridging factor type 1, putative	HTH
PVX_081680	719	hypothetical protein, conserved	mTERF
PVX_111045	917	DNA binding protein Myb2, putative	Myb/SANT
PVX_123520	1079	DNA-binding chaperone, putative	Myb/SANT
PVX_084325	2903	high mobility group protein B3, putative	Myb/SANT
PVX_114530	403	hypothetical protein, conserved	Myb/SANT
PVX_123890	1265	hypothetical protein, conserved	Myb/SANT
PVX_122615	384	transcription factor MYB1, putative	myb/SANT
PVX_094945	2718	transcriptional coactivator ADA2, putative	Myb/SANT
PVX_095040	732	hypothetical protein, conserved	SART
PVX_086125	1158	hypothetical protein, conserved	TUB
PVX_081277	252	DNA-directed RNA polymerase 2, putative	Zn-finger
PVX_114995	1060	E3 SUMO-protein ligase PIAS, putative	Zn-finger
PVX_094470	723	hypothetical protein	Zn-finger
PVX_000880	454	hypothetical protein, conserved	Zn-finger
PVX_079995	982	hypothetical protein, conserved	Zn-finger
PVX_080105	1935	hypothetical protein, conserved	Zn-finger
PVX_101055	268	hypothetical protein, conserved	Zn-finger
PVX_113275	276	hypothetical protein, conserved	Zn-finger
PVX_117245	135	hypothetical protein, conserved	Zn-finger
PVX_117255	350	hypothetical protein, conserved	Zn-finger
PVX_118300	403	hypothetical protein, conserved	Zn-finger
PVX_113520	479	MYND finger protein, putative	Zn-finger
PVX_091600	316	splicing factor U2AF small subunit, putative	Zn-finger
PVX_003760	106	transcription factor, putative	Zn-finger
PVX_081260	366	transcription initiation factor TFIIB, putative	Zn-finger
PVX_136260	178	unspecified product	Zn-finger
PVX_000755	528	zinc finger protein, putative	Zn-finger
PVX_092340	2172	zinc finger protein, putative	Zn-finger
PVX_099800	1239	zinc finger protein, putative	Zn-finger
PVX_084495	1561	zinc finger transcription factor, putative	Zn-finger
PVX_114295	660	hypothetical protein, conserved	Zn-finger

## Sheet: P_YOELII
PY00689	735	CCAAT-box DNA binding protein subunit B	AP2
PY00247	899	ERYTHROCYTE MEMBRANE PROTEIN PFEMP3	AP2
PY03803	2112	ERYTHROCYTE MEMBRANE PROTEIN PFEMP3	AP2
PY06790	1047	ERYTHROCYTE MEMBRANE PROTEIN PFEMP3	AP2
PY07039	1444	ERYTHROCYTE MEMBRANE PROTEIN PFEMP3	AP2
PY07598	458	homeobox-containing protein	AP2
PY00007	1345	hypothetical protein	AP2
PY00668	738	hypothetical protein	AP2
PY00782	191	hypothetical protein	AP2
PY01086	1034	hypothetical protein	AP2
PY01234	3623	hypothetical protein	AP2
PY01345	2808	hypothetical protein	AP2
PY01583	1269	hypothetical protein	AP2
PY01942	1773	hypothetical protein	AP2
PY03117	206	hypothetical protein	AP2
PY03447	1525	hypothetical protein	AP2
PY05930	590	hypothetical protein	AP2
PY06100	211	hypothetical protein	AP2
PY06328	2746	hypothetical protein	AP2
PY06900	1399	hypothetical protein	AP2
PY07205	1502	hypothetical protein	AP2
PY00769	2235	malaria antigen	AP2
PY00030	774	hypothetical protein	BBOX
PY01935	1507	hypothetical protein	BBOX
PY01618	417	Krueppel-like protein	BBOX
PY04301	1215	Krueppel-like protein	BBOX
PY00359	674	hypothetical protein	BSD
PY03420	564	hypothetical protein	BSD
PY06452	183	hypothetical protein	BSD
PY04520	400	hypothetical protein	CBFD
PY06256	148	hypothetical protein	CBFD
PY05259	813	CCAAT-box DNA binding protein subunit B	CBFD
PY00218	307	hypothetical protein	Cupin
PY05603	223	hypothetical protein	Cupin
PY00031	490	Drosophila melanogaster RE68879p	FHA
PY06836	899	ERYTHROCYTE MEMBRANE PROTEIN PFEMP3	FHA
PY00240	567	FHA domain	FHA
PY03501	941	seroreactive antigen BMN1-9B-related	FHA
PY01765	1297	zinc finger protein-related	FHA
PY00824	369	hypothetical protein	General TF
PY01809	2251	hypothetical protein	General TF
PY03064	923	hypothetical protein	General TF
PY03790	884	hypothetical protein	General TF
PY04352	817	hypothetical protein	General TF
PY04477	771	hypothetical protein	General TF
PY06604	369	hypothetical protein	General TF
PY03552	850	maebl	General TF
PY00685	382	TATA element modulatory factor	General TF
PY00712	285	transcription initiation factor tfiid	General TF
PY06049	2179	ERYTHROCYTE MEMBRANE PROTEIN PFEMP3	HMG
PY05184	105	high mobility group protein	HMG
PY07077	126	high mobility group protein	HMG
PY02595	931	asparagine-rich protein	HTH
PY05916	136	multiprotein bridging factor type 1	HTH
PY02093	668	hypothetical protein	mTERF
PY03808	2228	ADA2-like protein	Myb/SANT
PY05789	818	ERYTHROCYTE MEMBRANE PROTEIN PFEMP3	Myb/SANT
PY06369	321	hypothetical protein	Myb/SANT
PY06951	391	Myb1 protein-related	Myb/SANT
PY03148	901	Myb2 protein	Myb/SANT
PY00077	1090	Myb-like DNA-binding domain	Myb/SANT
PY01558	848	zuotin related factor-1	Myb/SANT
PY00360	609	SART-1 family	SART
PY04112	1136	protein with 5'-3' exonuclease domain	TUB
PY01907	384	Arabidopsis thaliana MHF15.6	Zn - finger
PY06948	1133	ERYTHROCYTE MEMBRANE PROTEIN PFEMP3	Zn - finger
PY01986	697	hypothetical protein	Zn - finger
PY03572	255	hypothetical protein	Zn - finger
PY04088	525	hypothetical protein	Zn - finger
PY06502	189	hypothetical protein	Zn - finger
PY05691	383	putative transcription factor	Zn - finger
PY04677	309	similar to RIKEN cDNA 2010107D16 gene	Zn - finger
PY07313	756	transcription factor iiib 70 kDa subunit	Zn - finger
PY06501	183	transcription initiation factor iib	Zn - finger

## Sheet: P_Chas
PCHAS_1419900	1597	ACDC domain-containing protein, putative	AP2
PCHAS_1439500	2233	AP2 domain transcription factor AP2-G, putative	AP2
PCHAS_1035100	1281	AP2 domain transcription factor AP2-G2, putative	AP2
PCHAS_1206600	1281	AP2 domain transcription factor AP2-I, putative	AP2
PCHAS_0212800	1269	AP2 domain transcription factor AP2-L, putative	AP2
PCHAS_0707100	1269	AP2 domain transcription factor AP2-O, putative	AP2
PCHAS_1232200	1831	AP2 domain transcription factor AP2-O2, putative	AP2
PCHAS_1016300	726	AP2 domain transcription factor AP2-O3, putative	AP2
PCHAS_1368300	561	AP2 domain transcription factor AP2-O4, putative	AP2
PCHAS_1334400	984	AP2 domain transcription factor AP2-SP, putative	AP2
PCHAS_1002700	3334	AP2 domain transcription factor AP2-SP2, putative	AP2
PCHAS_1121300	2128	AP2 domain transcription factor AP2Tel, putative	AP2
PCHAS_0103600	1671	AP2 domain transcription factor, putative	AP2
PCHAS_0110100	279	AP2 domain transcription factor, putative	AP2
PCHAS_0112700	2590	AP2 domain transcription factor, putative	AP2
PCHAS_0521900	2612	AP2 domain transcription factor, putative	AP2
PCHAS_0710900	2108	AP2 domain transcription factor, putative	AP2
PCHAS_0835500	211	AP2 domain transcription factor, putative	AP2
PCHAS_0905200	1530	AP2 domain transcription factor, putative	AP2
PCHAS_0912000	236	AP2 domain transcription factor, putative	AP2
PCHAS_1228800	1874	AP2 domain transcription factor, putative	AP2
PCHAS_1316500	554	AP2 domain transcription factor, putative	AP2
PCHAS_1323000	756	AP2 domain transcription factor, putative	AP2
PCHAS_1360600	3572	AP2 domain transcription factor, putative	AP2
PCHAS_1405600	330	AP2 domain transcription factor, putative	AP2
PCHAS_1417500	2390	AP2 domain transcription factor, putative	AP2
PCHAS_1456000	1368	AP2 domain transcription factor, putative	AP2
PCHAS_0110700	2594	conserved Plasmodium protein, unknown function	AP2
PCHAS_0103100	1836	conserved Plasmodium protein, unknown function	ARID/BRIGHT
PCHAS_0306400	106	DNA-directed RNA polymerase III subunit RPC10, putative	BBOX
PCHAS_1408300	767	tripartite motif protein, putative	BBOX
PCHAS_1233300	562	zinc finger protein, putative	BBOX
PCHAS_1307500	1219	zinc finger protein, putative	BBOX
PCHAS_0523800	136	BSD-domain protein, putative	BSD
PCHAS_0816200	494	BSD-domain protein, putative	BSD
PCHAS_1215600	682	conserved Plasmodium protein, unknown function	BSD
PCHAS_0915900	329	conserved Plasmodium protein, unknown function	CBFD
PCHAS_0703800	835	oocyst rupture protein 1, putative	CBFD
PCHAS_1408500	148	CCAAT-binding transcription factor, putative	CBFD
PCHAS_0202400	144	cold-shock protein, putative	CSD
PCHAS_0918200	447	cupin-like protein, putative	Cupin/Jumonji
PCHAS_0102300	676	JmjC domain-containing protein, putative	CUPIN/Jumonji
PCHAS_0811200	877	FHA domain protein, putative	FHA
PCHAS_0931300	720	FHA domain-containing protein, putative	FHA
PCHAS_1408200	484	FHA domain-containing protein, putative	FHA
PCHAS_0606000	1112	zinc finger protein, putative	FHA
PCHAS_1361900	888	zinc finger protein, putative	FHA
PCHAS_0416500	944	conserved Plasmodium protein, unknown function	General TF
PCHAS_0923800	800	conserved Plasmodium protein, unknown function	General TF
PCHAS_1119500	771	conserved Plasmodium protein, unknown function	General TF
PCHAS_0610700	829	general transcription factor 3C polypeptide 5, putative	General TF
PCHAS_1415200	401	general transcription factor IIH subunit 2, putative	General TF
PCHAS_0905400	506	IWS1-like protein, putative	General TF
PCHAS_0904700	2984	polyadenylate-binding protein-interacting protein 1, putative	General TF
PCHAS_1105500	279	TATA-box-binding protein, putative	General TF
PCHAS_0609500	1388	telomere repeat-binding zinc finger protein, putative	General TF
PCHAS_1465000	2171	THO complex subunit 2, putative	General TF
PCHAS_1422900	364	transcription elongation factor s-II, putative	General TF
PCHAS_1106100	867	transcription factor 25, putative	General TF
PCHAS_0615800	173	transcription initiation factor IIA subunit 1, putative	General TF
PCHAS_0616700	386	transcription initiation factor IIE subunit alpha, putative	General TF
PCHAS_0201300	365	transcription initiation factor TFIIB, putative	General TF
PCHAS_1016700	321	transcription initiation TFIID-like, putative	General TF
PCHAS_0703600	2459	conserved Plasmodium protein, unknown function	GO-based
PCHAS_1237400	117	transcription initiation factor TFIID subunit 10, putative	GO-based
PCHAS_0606300	2164	high mobility group protein B3, putative	HMG
PCHAS_1135000	252	high mobility group protein B4, putative	HMG
PCHAS_0704400	924	conserved Plasmodium protein, unknown function	HTH
PCHAS_1001900	3383	conserved Plasmodium protein, unknown function	HTH
PCHAS_0924400	136	multiprotein-bridging factor 1, putative	HTH
PCHAS_0407300	1422	zinc finger protein, putative	HTH
PCHAS_0210000	672	mTERF domain-containing protein, putative	mTERF
PCHAS_1126800	329	conserved Plasmodium protein, unknown function	Myb/SANT
PCHAS_1442100	803	conserved Plasmodium protein, unknown function	Myb/SANT
PCHAS_1434500	852	DNA-binding chaperone, putative	Myb/SANT
PCHAS_0606300		high mobility group protein B3, putative	Myb/SANT
PCHAS_0517500	900	pre-mRNA-splicing factor CEF1, putative	Myb/SANT
PCHAS_0826000	87	telomeric repeat binding factor 1, putative	Myb/SANT
PCHAS_1416100	390	transcription factor MYB1, putative	Myb/SANT
PCHAS_1434500	852	DNA-binding chaperone, putative	Myb/SANT
PCHAS_1019300	175	transcription factor BTF3, putative	NAC
PCHAS_1215500	606	U4/U6.U5 tri-snRNP-associated protein 1, putative	SART
PCHAS_1036900	1100	conserved Plasmodium protein, unknown function	TUB
PCHAS_0101700	261	MYND-type zinc finger protein, putative	Zn-finger
PCHAS_0106300	473	MYND-type zinc finger protein, putative	Zn-finger
PCHAS_1310900	384	pre-mRNA-splicing factor CWC24, putative	Zn-finger
PCHAS_0915500	299	splicing factor U2AF small subunit, putative	Zn-finger
PCHAS_1005800	338	transcription factor, putative	Zn-finger
PCHAS_0828300	1240	zinc finger protein, putative	Zn-finger
PCHAS_1008300	523	zinc finger protein, putative	Zn-finger
PCHAS_1238100	1631	zinc finger protein, putative	Zn-finger
PCHAS_1317400	1655	zinc finger protein, putative	Zn-finger
PCHAS_1332200	347	zinc finger protein, putative	Zn-finger
PCHAS_1332400	104	zinc finger protein, putative	Zn-finger
PCHAS_1458800	256	zinc finger protein, putative	Zn-finger

## Sheet: E_MAXIMA
EMWEY_00005330	AP2 domain-containing protein, related	1715	AP2
EMWEY_00029950	Chromosome III, complete sequence, related	449	AP2
EMWEY_00007120	hypothetical protein, conserved	363	AP2
EMWEY_00010400	hypothetical protein, conserved	1371	AP2
EMWEY_00016230	hypothetical protein, conserved	1518	AP2
EMWEY_00018700	hypothetical protein, conserved	2393	AP2
EMWEY_00020080	hypothetical protein, conserved	1022	AP2
EMWEY_00023090	hypothetical protein, conserved	1120	AP2
EMWEY_00024620	hypothetical protein, conserved	1597	AP2
EMWEY_00028110	hypothetical protein, conserved	812	AP2
EMWEY_00029230	hypothetical protein, conserved	1236	AP2
EMWEY_00029960	hypothetical protein, conserved	510	AP2
EMWEY_00031740	hypothetical protein, conserved	1292	AP2
EMWEY_00036730	hypothetical protein, conserved	995	AP2
EMWEY_00037370	hypothetical protein, conserved	859	AP2
EMWEY_00037550	hypothetical protein, conserved	1772	AP2
EMWEY_00045060	hypothetical protein, conserved	2553	AP2
EMWEY_00045620	hypothetical protein, conserved	1750	AP2
EMWEY_00045820	hypothetical protein, conserved	1000	AP2
EMWEY_00051840	hypothetical protein, conserved	1205	AP2
EMWEY_00059100	hypothetical protein, conserved	599	AP2
EMWEY_00042270	hypothtetical protein, conserved, putative	1212	AP2
EMWEY_00049460	B-box zinc finger protein, putative	352	BBOX
EMWEY_00052730	hypothetical protein, conserved	423	BBOX
EMWEY_00033900	ARID/BRIGHT DNA-binding domain-containing protein, putative	2159	ARID/BRIGHT
EMWEY_00040790	hypothetical protein, conserved	261	CBFD
EMWEY_00017150	glycine-rich protein 2, putative	319	CSD
EMWEY_00019260	hypothetical protein, conserved	457	CUPIN/JmC
EMWEY_00020600	hypothetical protein, conserved	242	FHA
EMWEY_00046130	hypothetical protein, conserved	625	FHA
EMWEY_00046800	RNA recognition motif-containing protein, putative	376	FHA
EMWEY_00010090	zinc finger (C3HC4 type) / FHA domain-containing protein, putative	1597	FHA
EMWEY_00051190	GATA zinc finger domain-containing protein, putative	1058	GATA
EMWEY_00051190	GATA zinc finger domain-containing protein, putative	1058	GATA
EMWEY_00002590	hypothetical protein, conserved	265	General-TF
EMWEY_00018070	hypothetical protein, conserved	163	General-TF
EMWEY_00048840	hypothetical protein, conserved	297	General-TF
EMWEY_00035130	RNA polymerase, putative	309	General-TF
EMWEY_00022750	transcription factor IIIb subunit, putative	467	General-TF
EMWEY_00003100	hypothetical protein	1090	GO-Based
EMWEY_00006690	hypothetical protein	2414	GO-Based
EMWEY_00036960	hypothetical protein, conserved	4894	GO-Based
EMWEY_00045230	hypothetical protein, conserved	243	HMG
EMWEY_00016350	multiprotein bridging factor type 1, putative	120	HTH
EMWEY_00027310	hypothetical protein, conserved	694	mTERF
EMWEY_00016900	myb-like DNA-binding / high mobility group box domain-containing protein, putative	1232	Myb/SANT
EMWEY_00003810	myb-like DNA-binding domain-containing protein, putative	832	Myb/SANT
EMWEY_00036750	myb-like DNA-binding domain-containing protein, putative	497	Myb/SANT
EMWEY_00022010	DnaJ domain-containing protein, putative	661	Myb/SANT
EMWEY_00009140	hypothetical protein, conserved	1190	Myb/SANT
EMWEY_00011710	hypothetical protein, conserved	909	Myb/SANT
EMWEY_00017670	hypothetical protein, conserved	840	Myb/SANT
EMWEY_00046280	hypothetical protein, conserved	1182	Myb/SANT
EMWEY_00003110	SWI/SNF-related matrix-associated actin-dependent regulator of chromatin, putative	1063	Myb/SANT
EMWEY_00028210	SWIRM domain-containing protein, related	659	Myb/SANT
EMWEY_00013570	transcriptional co-activator ADA2-A, putative	651	Myb/SANT
EMWEY_00039750	zinc finger (CHY type) protein, putative	713	Myb/SANT
EMWEY_00052300	NAC domain containing protein, putative	200	NAC
EMWEY_00048920	nascent polypeptide-associated complex alpha chain, putative	234	NAC
EMWEY_00025610	hypothetical protein, conserved	857	SART-1
EMWEY_00029350	Calcium homeostasis endoplasmic reticulum protein, related, related	673	Zn-Finger
EMWEY_00001080	hypothetical protein, conserved	288	Zn-Finger
EMWEY_00001810	hypothetical protein, conserved	431	Zn-Finger
EMWEY_00002060	hypothetical protein, conserved	300	Zn-Finger
EMWEY_00029150	hypothetical protein, conserved	889	Zn-Finger
EMWEY_00031160	hypothetical protein, conserved	688	Zn-Finger
EMWEY_00032950	hypothetical protein, conserved	798	Zn-Finger
EMWEY_00033650	hypothetical protein, conserved	2099	Zn-Finger
EMWEY_00049480	hypothetical protein, conserved	499	Zn-Finger
EMWEY_00010220	U2 snRNP auxiliary factor small subunit, putative	251	Zn-Finger
EMWEY_00002000	zinc finger (CCCH type) protein, putative	333	Zn-Finger
EMWEY_00011460	zinc finger (CCCH type) protein, putative	425	Zn-Finger
EMWEY_00020230	zinc finger (CCCH type) protein, putative	438	Zn-Finger
EMWEY_00023730	zinc finger (CCCH type) protein, putative	882	Zn-Finger
EMWEY_00045970	zinc finger (CCCH type) protein, putative	192	Zn-Finger

## Sheet: e_tanella
ETH_00013960	Chromosome III, complete sequence, related	1305	AP2
ETH_00003130	hypothetical protein	1462	AP2
ETH_00009540	hypothetical protein	1542	AP2
ETH_00017360	hypothetical protein	1764	AP2
ETH_00017520	hypothetical protein	1086	AP2
ETH_00002450	hypothetical protein, conserved	2808	AP2
ETH_00006655	hypothetical protein, conserved	2907	AP2
ETH_00008030	hypothetical protein, conserved	6873	AP2
ETH_00008150	hypothetical protein, conserved	2808	AP2
ETH_00009105	hypothetical protein, conserved	3720	AP2
ETH_00009395	hypothetical protein, conserved	2370	AP2
ETH_00011345	hypothetical protein, conserved	3540	AP2
ETH_00013965	hypothetical protein, conserved	5088	AP2
ETH_00014440	hypothetical protein, conserved	2595	AP2
ETH_00014800	hypothetical protein, conserved	2388	AP2
ETH_00016515	hypothetical protein, conserved	3360	AP2
ETH_00016895	hypothetical protein, conserved	4341	AP2
ETH_00020490	hypothetical protein, conserved	5019	AP2
ETH_00024745	hypothetical protein, conserved	3192	AP2
ETH_00028070	hypothetical protein, conserved	3990	AP2
ETH_00028930	hypothetical protein, conserved	1251	AP2
ETH_00031980	hypothetical protein, conserved	1395	AP2
ETH_00032970	hypothetical protein, conserved	4848	AP2
ETH_00033770	hypothetical protein, conserved	1041	AP2
ETH_00042195	hypothetical protein, conserved	357	AP2
ETH_00042305	hypothetical protein, conserved	270	AP2
ETH_00034370	selR domain-containing protein, putative	1626	AP2
ETH_00014240	Chromosome III, complete sequence, related	2616	BSD
ETH_00029175	glycine-rich protein 2, putative	573	CSD
ETH_00003250	jmjC domain-containing protein, conserved, putative	1698	Cupin/JmC
ETH_00011925	jmjC domain-containing protein, putative	4254	Cupin/JmC
ETH_00013820	forkhead-aasociated domain-containing protein, putative	3180	FHA
ETH_00003185	forkhead-associated domain-containing protein, putative	1155	FHA
ETH_00017345	kinesin motor domain cointaining protein, putative	4011	FHA
ETH_00031315	pinA, putative	1629	FHA
ETH_00027295	RNA recognition motif-containing protein, putative	1767	FHA
ETH_00026395	zinc finger (C3HC4 type) / FHA domain-containing protein, putative	1773	FHA
ETH_00019035	Chromosome I, complete genome, related	864	General-TF
ETH_00024195	DNA-directed rna polymerase II subunit, putative	690	General-TF
ETH_00036265	DNA-directed RNA polymerase III subunit, putative	318	General-TF
ETH_00006270	hypothetical protein, conserved	801	General-TF
ETH_00007935	hypothetical protein, conserved	678	General-TF
ETH_00015950	hypothetical protein, conserved	1755	General-TF
ETH_00021755	hypothetical protein, conserved	8451	General-TF
ETH_00042075	RNA polymerase II transcription initiation/nucleotide excision repair factor TFIIH, related	579	General-TF
ETH_00012100	RNA polymerase, putative	885	General-TF
ETH_00019250	TATA-box binding protein, putative	1458	General-TF
ETH_00030355	transcription factor IIIb subunit, putative	2184	General-TF
ETH_00030890	high mobility group (HMG) box domain-containing protein, putative	2031	HMG
ETH_00031100	high mobility group protein, putative	432	HMG
ETH_00027140	HMG-like nucleosome/chromatin assembly factor D, related	303	HMG
ETH_00010015	multiprotein bridging factor type 1, putative	444	HTH
ETH_00026545	DnaJ domain-containing protein, putative	2001	Myb/SANT
ETH_00030850	Helicase, related	2934	Myb/SANT
ETH_00015415	hypothetical protein, conserved	3576	Myb/SANT
ETH_00017785	hypothetical protein, conserved	1056	Myb/SANT
ETH_00025340	hypothetical protein, conserved	4434	Myb/SANT
ETH_00041660	hypothetical protein, conserved	1473	Myb/SANT
ETH_00026570	myb-like DNA-binding / high mobility group box domain-containing protein, putative	6138	Myb/SANT
ETH_00021465	myb-like DNA-binding domain-containing protein, putative	2499	Myb/SANT
ETH_00031685	myb-like DNA-binding domain-containing protein, putative	5409	Myb/SANT
ETH_00010665	Related to swi/snf-related matrix-associated actin-dependent regulator of chromatin, subfamily c, member 1, related	2280	Myb/SANT
ETH_00035895	transcriptional co-activator ADA2-A, putative	696	Myb/SANT
ETH_00031665	zinc finger (CHY type) protein, putative	2358	Myb/SANT
ETH_00015135	hypothetical protein, conserved	672	NAC
ETH_00025110	NAC domain containing protein, putative	537	NAC
ETH_00041035	hypothetical protein	496	SART
ETH_00043100	hypothetical protein, conserved	336	SART
ETH_00014755	B-box zinc finger family protein, related	1065	Zn-Finger
ETH_00032005	DnaJ / zinc finger (C2H2 type) domain-containing protein, putative	2124	Zn-Finger
ETH_00013010	GATA zinc finger domain-containing protein, putative	2778	Zn-Finger
ETH_00000700	hypothetical protein	1038	Zn-Finger
ETH_00007910	hypothetical protein	945	Zn-Finger
ETH_00007965	hypothetical protein	894	Zn-Finger
ETH_00026940	hypothetical protein	960	Zn-Finger
ETH_00029000	hypothetical protein	927	Zn-Finger
ETH_00003895	hypothetical protein, conserved	1080	Zn-Finger
ETH_00004785	hypothetical protein, conserved	1449	Zn-Finger
ETH_00005500	hypothetical protein, conserved	822	Zn-Finger
ETH_00008440	hypothetical protein, conserved	1776	Zn-Finger
ETH_00014965	hypothetical protein, conserved	2070	Zn-Finger
ETH_00017355	hypothetical protein, conserved	6093	Zn-Finger
ETH_00021925	hypothetical protein, conserved	2394	Zn-Finger
ETH_00025045	hypothetical protein, conserved	516	Zn-Finger
ETH_00028965	hypothetical protein, conserved	1599	Zn-Finger
ETH_00029755	hypothetical protein, conserved	1821	Zn-Finger
ETH_00031605	hypothetical protein, conserved	1116	Zn-Finger
ETH_00031810	hypothetical protein, conserved	891	Zn-Finger
ETH_00006205	S1 RNA-binding domain containing protein, putative	1185	Zn-Finger
ETH_00003225	U2 snRNP auxiliary factor small subunit, putative	759	Zn-Finger
ETH_00009905	zinc finger (CCCH type) protein, putative	1371	Zn-Finger
ETH_00028090	zinc finger (CCCH type) protein, putative	2412	Zn-Finger
ETH_00029420	zinc finger (CCCH type) protein, putative	1080	Zn-Finger
ETH_00030765	zinc finger (CCCH type) protein, putative	1740	Zn-Finger
ETH_00032440	zinc finger (CCCH type) protein, putative	489	Zn-Finger
ETH_00037655	zinc finger (CCCH type) protein, putative	340	Zn-Finger
ETH_00043320	zinc finger (CCCH type) protein, putative	353	Zn-Finger
ETH_00014835	Zinc finger and GTP binding domains, related	1632	Zn-Finger
ETH_00003910	Zinc finger CCCH domain-containing protein, related	2538	Zn-Finger
ETH_00003035	zinc knuckle domain-containing protein, putative	1149	Zn-Finger
ETH_00004550	zinc knuckle domain-containing protein, putative	582	Zn-Finger
ETH_00006270	hypothetical protein, conserved	266	Winged-helix

## Sheet: N.cannium
NCLIV_002930	unspecified product	7290	AP2
NCLIV_007810	unspecified product	5124	AP2
NCLIV_009360	unspecified product	7248	AP2
NCLIV_009480	unspecified product	4176	AP2
NCLIV_009580	unspecified product	1197	AP2
NCLIV_010930	unspecified product	4167	AP2
NCLIV_011370	unspecified product	4887	AP2
NCLIV_014510	unspecified product	11208	AP2
NCLIV_016660	unspecified product	1173	AP2
NCLIV_019680	unspecified product	3285	AP2
NCLIV_019690	unspecified product	2697	AP2
NCLIV_021340	unspecified product	10335	AP2
NCLIV_021360	unspecified product	7515	AP2
NCLIV_021870	unspecified product	7110	AP2
NCLIV_023820	unspecified product	1764	AP2
NCLIV_023830	unspecified product	3090	AP2
NCLIV_025610	unspecified product	798	AP2
NCLIV_028720	unspecified product	6789	AP2
NCLIV_032930	unspecified product	8028	AP2
NCLIV_034610	unspecified product	10542	AP2
NCLIV_035780	unspecified product	5196	AP2
NCLIV_037340	unspecified product	2661	AP2
NCLIV_038720	unspecified product	3027	AP2
NCLIV_040560	unspecified product	8475	AP2
NCLIV_042430	unspecified product	1290	AP2
NCLIV_042620	unspecified product	8268	AP2
NCLIV_044800	unspecified product	3600	AP2
NCLIV_047580	unspecified product	4125	AP2
NCLIV_048320	unspecified product	5949	AP2
NCLIV_051890	unspecified product	6006	AP2
NCLIV_052140	unspecified product	5703	AP2
NCLIV_052490	unspecified product	4152	AP2
NCLIV_054920	unspecified product	6408	AP2
NCLIV_054950	unspecified product	4233	AP2
NCLIV_058430	unspecified product	9720	AP2
NCLIV_059950	unspecified product	2340	AP2
NCLIV_061420	unspecified product	7191	AP2
NCLIV_062490	unspecified product	5115	AP2
NCLIV_063920	unspecified product	11976	AP2
NCLIV_063940	unspecified product	4359	AP2
NCLIV_066800	unspecified product	5859	AP2
NCLIV_070180	unspecified product	5049	AP2
NCLIV_009320	putative B-box zinc finger protein	2121	BBOX
NCLIV_017490	putative B-box zinc finger protein	3009	BBOX
NCLIV_035260	putative B-box zinc finger protein	4086	BBOX
NCLIV_012440	conserved hypothetical protein	963	BSD
NCLIV_044680	conserved hypothetical protein	3348	BSD
NCLIV_057450	conserved hypothetical protein	2787	BSD
NCLIV_063310	conserved hypothetical protein	2946	BSD
NCLIV_001105	unspecified product	321	bZIP
NCLIV_009670	cold-shock protein, DNA-binding, related	378	CSD
NCLIV_038710	lin-28 homolog B, related	402	CSD
NCLIV_026130	hypothetical protein	1935	Cupin/JmC
NCLIV_049250	hypothetical protein	3006	Cupin/JmC
NCLIV_053150	hypothetical protein	3792	Cupin/JmC
NCLIV_047780	putative jmjC domain-containing protein	4641	Cupin/JmC
NCLIV_028900	SJCHGC02811 protein, related	2286	Cupin/JmC
NCLIV_025090	conserved hypothetical protein	5460	FHA
NCLIV_040640	forkhead-associated domain-containing protein, related	3468	FHA
NCLIV_022960	GM13279, related	1245	FHA
NCLIV_050120	putative IMP dehydrogenase / GMP reductase domain containing protein	1494	FHA
NCLIV_004960	putative kinesin motor domain cointaining protein	2790	FHA
NCLIV_045370	putative peptidyl-prolyl cis-trans isomerase	2631	FHA
NCLIV_003000	putative pinA	1782	FHA
NCLIV_038580	putative RNA recognition motif-containing protein	2052	FHA
NCLIV_021240	zinc finger (C3HC4 type) / FHA domain-containing protein	5766	FHA
NCLIV_0220	zinc finger (C3HC4 type) / FHA domain-containing protein	3084	FHA
NCLIV_012900	At4g37010, related	1368	General-TF
NCLIV_057870	conserved hypothetical protein	816	General-TF
NCLIV_022700	conserved hypothetical protein	3204	General-TF
NCLIV_051680	hypothetical protein	2607	General-TF
NCLIV_039130	hypothetical protein	1743	General-TF
NCLIV_002820	hypothetical protein	1971	General-TF
NCLIV_022210	hypothetical protein	774	General-TF
NCLIV_055830	hypothetical protein	321	General-TF
NCLIV_035850	hypothetical protein	9183	General-TF
NCLIV_066140	putative RNA polymerase	975	General-TF
NCLIV_042940	putative TATA-box binding protein	867	General-TF
NCLIV_000590	putative transcription elongation factor TFIIS	1257	General-TF
NCLIV_027830	TATA-binding protein, related	1617	General-TF
NCLIV_069920	transcription factor S-II central domain-containing protein, putative	4146	General-TF
NCLIV_0235	high mobility group (HMG) box domain-containing protein	2838	HMG
NCLIV_060790	High mobility group protein 1, related	297	HMG
NCLIV_043670	high mobility group protein, related	285	HMG
NCLIV_062270	putative high mobility group (HMG)box domain-containing protein	897	HMG
NCLIV_024230	Zgc:123215, related	297	HMG
NCLIV_060180	cDNA FLJ58794, highly similar to Pogo transposable element with KRAB domain, related	5667	HTH
NCLIV_067470	hypothetical protein	435	HTH
NCLIV_012905	unspecified product	3228	mTERF
NCLIV_027030	conserved hypothetical protein	6006	Myb/SANT
NCLIV_044550	conserved hypothetical protein	5640	Myb/SANT
NCLIV_051260	conserved hypothetical protein	3648	Myb/SANT
NCLIV_0211	dolichyl-di-phosphooligosaccharide-protein glycotransferase, myb-like DNA-binding / high mobility group box domain-containing protein	1944	Myb/SANT
NCLIV_004490	hypothetical protein	3954	Myb/SANT
NCLIV_013640	hypothetical protein	2877	Myb/SANT
NCLIV_013840	hypothetical protein	2379	Myb/SANT
NCLIV_021560	hypothetical protein	2037	Myb/SANT
NCLIV_059260	hypothetical protein	3786	Myb/SANT
NCLIV_023960	Myb, related	4638	Myb/SANT
NCLIV_052910	Myb1 protein, related	2709	Myb/SANT
NCLIV_0254	myb-like DNA-binding domain-containing protein / Zinc finger, ZZ type domain-containing protein	8433	Myb/SANT
NCLIV_038230	Os10g0478300 protein, related	6987	Myb/SANT
NCLIV_004480	putative myb-like DNA-binding domain-containing protein	12759	Myb/SANT
NCLIV_020140	hypothetical protein	576	NAC
NCLIV_029860	hypothetical protein	585	NAC
NCLIV_011340	os02g0511500 protein, related	2631	SART
NCLIV_013840	hypothetical protein	792	Winged-helix
NCLIV_028860	putative GATA zinc finger domain-containing protein	6147	Zn-Finger
NCLIV_050760	conserved hypothetical protein	2812	Zn-Finger
NCLIV_012800	F14N23.23, related	710	Zn-Finger
NCLIV_013950	hypothetical protein	290	Zn-Finger
NCLIV_055350	hypothetical protein	454	Zn-Finger
NCLIV_056940	hypothetical protein	483	Zn-Finger
NCLIV_068940	hypothetical protein	619	Zn-Finger
NCLIV_046700	putative zinc finger protein	102	Zn-Finger

## Sheet: cyclospora
cyc_01826	AP2 domain transcription factor ap2iv-5	1038	AP2
cyc_09264	AP2 domain transcription factor ap2ix-8	873	AP2
cyc_02549	AP2 domain transcription factor ap2viia-1	1578	AP2
cyc_00672	AP2 domain transcription factor AP2X-11	3330	AP2
cyc_02442	AP2 domain transcription factor ap2x-4	1518	AP2
cyc_08412	AP2 domain transcription factor ap2xi-5	402	AP2
cyc_04920	asparagine-rich antigen	630	AP2
cyc_00043	hypothetical protein	2295	AP2
cyc_00519	hypothetical protein	2796	AP2
cyc_00750	hypothetical protein	3408	AP2
cyc_01344	hypothetical protein	4758	AP2
cyc_02134	hypothetical protein	2133	AP2
cyc_02554	hypothetical protein	3513	AP2
cyc_03434	hypothetical protein	3873	AP2
cyc_03452	hypothetical protein	1209	AP2
cyc_03588	hypothetical protein	2787	AP2
cyc_03674	hypothetical protein	1266	AP2
cyc_03779	hypothetical protein	1806	AP2
cyc_04832	hypothetical protein	2037	AP2
cyc_06301	hypothetical protein	2283	AP2
cyc_06561	hypothetical protein	504	AP2
cyc_07300	hypothetical protein	3498	AP2
cyc_07549	hypothetical protein	2265	AP2
cyc_07696	hypothetical protein	3255	AP2
cyc_08894	hypothetical protein	1674	AP2
cyc_08934	hypothetical protein	1116	AP2
cyc_01763	putative hypothtetical protein, conserved	1416	AP2
cyc_01037	transcription factor with AP2 domain related protein	2925	AP2
cyc_02355	uba ts-n domain-containing protein	7383	AP2
cyc_01024	unspecified product	1885	AP2
cyc_03300	unspecified product	2032	AP2
cyc_05473	unspecified product	4413	AP2
cyc_06024	unspecified product	4436	AP2
cyc_07529	unspecified product	1356	AP2
cyc_01373	b-box zinc finger domain-containing protein	3930	BBOX
cyc_06822	b-box zinc finger family related protein	903	BBOX
cyc_03945	b-box zinc finger protein	861	BBOX
cyc_03370	unspecified product	3712	BSD
cyc_01121	glycine-rich protein	393	CSD
cyc_02203	FHA domain-containing protein	2481	FHA
cyc_03182	forkhead associated domain-containing protein	3492	FHA
cyc_05057	IMP dehydrogenase GMP reductase domain-containing protein	879	FHA
cyc_02652	kinesin motor domain cointaining protein	4041	FHA
cyc_06185	peptidyl-prolyl cis-trans isomerase	2058	FHA
cyc_00051	RNA recognition motif-containing	1662	FHA
cyc_07420	DNA-directed RNA polymerase II	225	General-TF
cyc_05395	general transcription factor	621	General-TF
cyc_03574	general transcription factor iih polypeptide 3	493	General-TF
cyc_03123	hypothetical protein	353	General-TF
cyc_06694	hypothetical protein	161	General-TF
cyc_02407	putative RNA polymerase	304	General-TF
cyc_02928	tata-box binding protein tbp2	447	General-TF
cyc_05881	transcription elongation factor	327	General-TF
cyc_01484	transcription factor iiib	575	General-TF
cyc_05882	transcription initiation factor iib	464	General-TF
cyc_01773	high mobility group box domain-containing protein	1953	HMG
cyc_06276	hmg-like nucleosome chromatin assembly factor related protein	303	HMG
cyc_02454	hypothetical protein	432	HMG
cyc_00799	multiprotein bridging factor	444	HTH
cyc_04299	hypothetical protein	1116	mTERF
cyc_01581	actin-dependent regulator subfamily member related protein	1659	Myb/SANT
cyc_08629	helicase family member protein	2577	Myb/SANT
cyc_03971	hypothetical protein	456	Myb/SANT
cyc_05165	hypothetical protein	1689	Myb/SANT
cyc_03596	myb-like DNA-binding domain-containing protein	2469	Myb/SANT
cyc_05458	myb-like DNA-binding domain-containing protein	3735	Myb/SANT
cyc_05968	myb-like DNA-binding domain-containing protein	2244	Myb/SANT
cyc_06054	myb-like DNA-binding high mobility group box domain-containing protein	1674	Myb/SANT
cyc_02812	NAC domain-containing protein	582	NAC
cyc_02270	ribosomal protein rpl4	1926	NAC
cyc_04784	hypothetical protein	711	SART
cyc_07795	hypothetical protein	510	SART
cyc_07796	sart-1 family protein	339	SART
cyc_07142	hypothetical protein	1629	Tub
cyc_05940	zinc c2h2 type domain-containing protein	1623	Zn-Finger
cyc_01018	zinc finger (c2h2 type) domain-containing protein	4236	Zn-Finger
cyc_05897	zinc finger (c2h2 type) domain-containing protein	549	Zn-Finger
cyc_01581	actin-dependent regulator subfamily member related protein	552	Winged-helix
cyc_03123	hypothetical protein	353	Winged-helix

[truncated: 4 more sheets: Toxoplasma_ME89, Toxoplasma-ME49, B.bovis, C.parvum]
