# Supplementary material for: ApicoTFdb: the comprehensive web repository of apicomplexan transcription factors and transcription-associated co-factors
Source: Database (Oxford). 2019 Sep 16;2019:baz094. doi: 10.1093/database/baz094 (PMC6748703; doi:10.1093/database/baz094)
Supplement: ApicTFdb-suppl_baz094 [file apictfdb-suppl_baz094.zip › S3.xlsx]

## Sheet: plasmodium
Gene ID	Current annoation in PlasmoDB release41	UniProt ID	Chromosome	Ortholog Group
PBANKA_0102400	conserved Plasmodium protein, unknown function	null	1	OG5_162064
PBANKA_0410000	conserved protein, unknown function	null	4	OG5_153604
PBANKA_0415600	conserved Plasmodium protein, unknown function	A0A077X948	4	OG5_150560
PBANKA_0925300	conserved Plasmodium protein, unknown function	null	9	OG5_159865
PBANKA_0928400	conserved Plasmodium protein, unknown function	A0A077XC44	9	OG5_171226
PBANKA_1001000	conserved Plasmodium protein, unknown function	null	10	OG5_157047
PBANKA_1120000	conserved Plasmodium protein, unknown function	A0A077XD54	11	OG5_158970
PBANKA_1214900	conserved Plasmodium protein, unknown function	null	12	OG5_165026
PBANKA_1440100	conserved Plasmodium protein, unknown function	null	14	OG5_165204
PCHAS_0103100	conserved Plasmodium protein, unknown function	A0A077TGR2	1	OG5_162064
PCHAS_0110700	conserved Plasmodium protein, unknown function	A0A077TG79	1	OG5_129463
PCHAS_0416500	conserved Plasmodium protein, unknown function	A0A077TLG8	4	OG5_150560
PCHAS_0703600	conserved Plasmodium protein, unknown function	A0A077TN96	7	OG5_129463
PCHAS_0704400	conserved Plasmodium protein, unknown function	A0A077TME2	7	OG5_164987
PCHAS_0915900	conserved Plasmodium protein, unknown function	A0A077XEN2	9	OG5_171226
PCHAS_1001900	conserved Plasmodium protein, unknown function	A0A077YFF5	10	OG5_157047
PCHAS_1119500	conserved Plasmodium protein, unknown function	A0A077TLF6	11	OG5_158970
PCHAS_1215600	conserved Plasmodium protein, unknown function	A0A077TMS6	12	OG5_165026
PCHAS_1336700	conserved Plasmodium protein, unknown function	A0A077TT56	13	OG5_164970
PCHAS_1410200	conserved protein, unknown function	A0A077TV43	14	OG5_147479
PCHAS_1442100	conserved Plasmodium protein, unknown function	A0A077TRG7	14	OG5_165204
PF3D7_0323600	conserved Plasmodium protein, unknown function	O97305	3	OG5_165026
PF3D7_0403400	conserved Plasmodium protein, unknown function	C0H487	4	OG5_157047
PF3D7_0603600	conserved Plasmodium protein, unknown function	C6KSN4	6	OG5_162064
PF3D7_0621000	conserved Plasmodium protein, unknown function	C6KT48	6	OG5_158970
PF3D7_1119700	conserved Plasmodium protein, unknown function	Q8IIH0	11	OG5_171226
PF3D7_1225200	conserved Plasmodium protein, unknown function	Q8I5G5	12	OG5_165204
PF3D7_1309800	conserved protein, unknown function	Q8IEL7	13	OG5_147479
PKNH_0703500	conserved Plasmodium protein, unknown function	B3L368	7	OG5_150560
PKNH_0816800	conserved Plasmodium protein, unknown function	B3L3W0	8	OG5_165026
PKNH_0943700	conserved Plasmodium protein, unknown function	B3L5R3	9	OG5_164987
PKNH_1129200	conserved Plasmodium protein, unknown function	B3L7J8	11	OG5_158970
PKNH_1147100	conserved Plasmodium protein, unknown function	B3L827	11	OG5_162064
PVX_000565	hypothetical protein, conserved	A5KAG0	3	OG5_144348
PVX_000880	hypothetical protein, conserved	A5KAM3	3	OG5_141200
PVX_001080	hypothetical protein, conserved	A5KAR2	3	OG5_157047
PVX_079995	hypothetical protein, conserved	A5K9A8	10	OG5_153605
PVX_080105	hypothetical protein, conserved	A5K9D0	10	OG5_156470
PVX_081680	hypothetical protein, conserved	A5K9Z6	2	OG5_157735
PVX_083110	hypothetical protein, conserved	A5K880	12	OG5_136182
PVX_086125	hypothetical protein, conserved	A5K1G4	13	OG5_163118
PVX_088195	hypothetical protein, conserved	A5KAD5	1	OG5_128501
PVX_090200	hypothetical protein, conserved	A5K670	5	OG5_146425
PVX_091080	hypothetical protein, conserved	A5K4A4	9	OG5_128599
PVX_092000	hypothetical protein, conserved	A5K4T8	9	OG5_153531
PVX_092290	hypothetical protein, conserved	A5K4Z5	9	OG5_153013
PVX_092895	hypothetical protein, conserved	A5K5B6	9	OG5_164987
PVX_094470	hypothetical protein	A5K776	8	OG5_128332
PVX_095040	hypothetical protein, conserved	A5K7J0	8	OG5_128840
PVX_095045	hypothetical protein, conserved	A5K7J1	8	OG5_165026
PVX_098730	hypothetical protein, conserved	A5K6C8	7	OG5_150560
PVX_098925	hypothetical protein, conserved	A5K6G6	7	OG5_153547
PVX_099790	hypothetical protein, conserved	A5K6Y9	7	OG5_147401
PVX_101055	hypothetical protein, conserved	A5K8T4	14	OG5_128816
PVX_113275	hypothetical protein, conserved	A5K1M0	11	OG5_134284
PVX_113305	hypothetical protein, conserved	A5K1M6	11	OG5_165683
PVX_114170	hypothetical protein, conserved	A5K245	11	OG5_158970
PVX_114295	hypothetical protein, conserved	A5K270	11	OG5_128401
PVX_114530	hypothetical protein, conserved	A5K2B7	11	OG5_128988
PVX_117245	hypothetical protein, conserved	A5K3B2	12	OG5_128822
PVX_117255	hypothetical protein, conserved	A5K3B4	12	OG5_140039
PVX_118300	hypothetical protein, conserved	A5K3X2	12	OG5_128440
PVX_118470	hypothetical protein, conserved	A5K406	12	OG5_141671
PY00007	hypothetical protein	Q7RTI4	Not Assigned	OG5_167323
PY00030	hypothetical protein	Q7RTG3	Not Assigned	OG5_156847
PY00218	hypothetical protein	Q7RSY3	Not Assigned	OG5_165683
PY00359	hypothetical protein	Q7RSJ6	Not Assigned	OG5_165026
PY00668	hypothetical protein	Q7RRQ0	Not Assigned	OG5_153854
PY00782	hypothetical protein	Q7RRE9	Not Assigned	OG5_150589
PY00824	hypothetical protein	Q7RRA7	Not Assigned	OG5_144348
PY01086	hypothetical protein	Q7RQL0	Not Assigned	OG5_159961
PY01234	hypothetical protein	Q7RQ69	Not Assigned	OG5_157030
PY01345	hypothetical protein	Q7RPW0	Not Assigned	OG5_167213
PY01583	hypothetical protein	Q7RP76	Not Assigned	OG5_157023
PY01809	hypothetical protein	Q7RNK7	Not Assigned	OG5_144062
PY01935	hypothetical protein	Q7RN86	Not Assigned	OG5_160576
PY01942	hypothetical protein	Q7RN79	Not Assigned	OG5_167459
PY01986	hypothetical protein	Q7RN38	Not Assigned	OG5_153772
PY02093	hypothetical protein	Q7RMT5	Not Assigned	OG5_157735
PY03064	hypothetical protein	Q7RK39	Not Assigned	OG5_155860
PY03117	hypothetical protein	Q7RJY8	Not Assigned	OG5_149592
PY03420	hypothetical protein	Q7RJ44	Not Assigned	OG5_165086
PY03447	hypothetical protein	Q7RJ19	Not Assigned	OG5_129463
PY03572	hypothetical protein	Q7RIP5	Not Assigned	OG5_128816
PY03790	hypothetical protein	Q7RI40	Not Assigned	OG5_150560
PY04088	hypothetical protein	Q7RHA1	Not Assigned	OG5_127615
PY04352	hypothetical protein	Q7RGJ4	Not Assigned	OG5_128541
PY04477	hypothetical protein	Q7RG71	Not Assigned	OG5_158970
PY04520	hypothetical protein	Q7RG31	Not Assigned	OG5_171226
PY05603	hypothetical protein	Q7RD23	Not Assigned	OG5_137034
PY05930	hypothetical protein	Q7RC54	Not Assigned	OG5_150514
PY06100	hypothetical protein	Q7RBP0	Not Assigned	OG5_150518
PY06256	hypothetical protein	Q7RB92	Not Assigned	OG5_159764
PY06328	hypothetical protein	Q7RB20	Not Assigned	OG5_156239
PY06369	hypothetical protein	Q7RAY0	Not Assigned	OG5_128988
PY06452	hypothetical protein	Q7RAP7	Not Assigned	OG5_146425
PY06502	hypothetical protein	Q7RAJ8	Not Assigned	OG5_127288
PY06604	hypothetical protein	Q7RA98	Not Assigned	OG5_160913
PY06900	hypothetical protein	Q7R9G2	Not Assigned	OG5_167254

## Sheet: apico
Gene ID	Organism	Product Description	UniProt ID	Ortholog Group	Chromosome
BBOV_I000100	B. bovis T2Bo	conserved hypothetical protein	A7AX32	OG5_150518	Not Assigned
BBOV_I002320	B. bovis T2Bo	hypothetical protein	A7AW86	OG5_bbov|XP_001608882.1	Not Assigned
BBOV_I003560	B. bovis T2Bo	hypothetical protein	A7AWL0	OG5_171202	Not Assigned
BBOV_I004280	B. bovis T2Bo	hypothetical protein	A7AWT1	OG5_bbov|XP_001609077.1	Not Assigned
BBOV_I004850	B. bovis T2Bo	hypothetical protein	A7AWY8	OG5_214216	Not Assigned
BBOV_II000460	B. bovis T2Bo	hypothetical protein	A7ASU5	OG5_160583	2
BBOV_II001430	B. bovis T2Bo	hypothetical protein	A7AT40	OG5_140039	2
BBOV_II001440	B. bovis T2Bo	hypothetical protein	A7AT41	OG5_128822	2
BBOV_II001610	B. bovis T2Bo	hypothetical protein	A7AT57	OG5_147419	2
BBOV_II003230	B. bovis T2Bo	hypothetical protein	A7ATL7	OG5_214284	2
BBOV_II004230	B. bovis T2Bo	hypothetical protein	A7ATW7	OG5_156239	2
BBOV_II005480	B. bovis T2Bo	hypothetical protein	A7AU88	OG5_191732	2
BBOV_II007120	B. bovis T2Bo	hypothetical protein	A7AUQ1	OG5_150514	2
BBOV_III000420	B. bovis T2Bo	hypothetical protein	A7AM25	OG5_156822	3
BBOV_III000570	B. bovis T2Bo	conserved hypothetical protein	A7AM40	OG5_149592	3
BBOV_III003770	B. bovis T2Bo	hypothetical protein	A7AN06	OG5_191860	3
BBOV_III004090	B. bovis T2Bo	hypothetical protein	A7AN38	OG5_150587	3
BBOV_III004740	B. bovis T2Bo	conserved hypothetical protein	A7ANA3	OG5_150589	3
BBOV_III005430	B. bovis T2Bo	hypothetical protein	A7ANH2	OG5_191884	3
BBOV_III007040	B. bovis T2Bo	hypothetical protein	A7ANY1	OG5_bbov|XP_001611833.1	3
BBOV_III007880	B. bovis T2Bo	hypothetical protein	A7AP64	OG5_127017	3
BBOV_III008870	B. bovis T2Bo	hypothetical protein	A7APG0	OG5_214419	3
BBOV_III009600	B. bovis T2Bo	hypothetical protein	A7APN2	OG5_214425	3
BBOV_IV000500	B. bovis T2Bo	hypothetical protein	A7AV24	OG5_bbov|XP_001609218.1	Not Assigned
BBOV_IV002360	B. bovis T2Bo	hypothetical protein	A7AVK7	OG5_214230	Not Assigned
BBOV_IV011690	B. bovis T2Bo	hypothetical protein	A7ASK2	OG5_bbov|XP_001611089.1	Not Assigned
BBOV_IV011830	B. bovis T2Bo	hypothetical protein	A7ASL6	OG5_153590	Not Assigned
EMWEY_00001080	E. maxima Weybridge	hypothetical protein, conserved	null	OG5_eace|EAH_00005390	Not Assigned
EMWEY_00001810	E. maxima Weybridge	hypothetical protein, conserved	null	OG5_127615	Not Assigned
EMWEY_00002060	E. maxima Weybridge	hypothetical protein, conserved	null	OG5_emax|EMWEY_00002060	Not Assigned
EMWEY_00002590	E. maxima Weybridge	hypothetical protein, conserved	null	OG5_147394	Not Assigned
EMWEY_00003100	E. maxima Weybridge	hypothetical protein	null	OG5_133721	Not Assigned
EMWEY_00006690	E. maxima Weybridge	hypothetical protein	null	EMWEY_00006690	Not Assigned
EMWEY_00007120	E. maxima Weybridge	hypothetical protein, conserved	null	OG5_149592	Not Assigned
EMWEY_00009140	E. maxima Weybridge	hypothetical protein, conserved	null	OG5_emax|EMWEY_00009140	Not Assigned
EMWEY_00010400	E. maxima Weybridge	hypothetical protein, conserved	null	EMWEY_00010400	Not Assigned
EMWEY_00011710	E. maxima Weybridge	hypothetical protein, conserved	null	OG5_127420	Not Assigned
EMWEY_00016230	E. maxima Weybridge	hypothetical protein, conserved	null	EMWEY_00016230	Not Assigned
EMWEY_00017670	E. maxima Weybridge	hypothetical protein, conserved	null	OG5_191759	Not Assigned
EMWEY_00018070	E. maxima Weybridge	hypothetical protein, conserved	null	OG5_241083	Not Assigned
EMWEY_00018700	E. maxima Weybridge	hypothetical protein, conserved	null	OG5_ebru|EBH_0036000	Not Assigned
EMWEY_00019260	E. maxima Weybridge	hypothetical protein, conserved	null	OG5_137034	Not Assigned
EMWEY_00020080	E. maxima Weybridge	hypothetical protein, conserved	null	OG5_ebru|EBH_0075090	Not Assigned
EMWEY_00020600	E. maxima Weybridge	hypothetical protein, conserved	null	OG5_emax|EMWEY_00020600	Not Assigned
EMWEY_00023090	E. maxima Weybridge	hypothetical protein, conserved	null	OG5_eace|EAH_00002720	Not Assigned
EMWEY_00024620	E. maxima Weybridge	hypothetical protein, conserved	null	EMWEY_00024620	Not Assigned
EMWEY_00025610	E. maxima Weybridge	hypothetical protein, conserved	null	OG5_128840	Not Assigned
EMWEY_00027310	E. maxima Weybridge	hypothetical protein, conserved	null	OG5_127288	Not Assigned
EMWEY_00028110	E. maxima Weybridge	hypothetical protein, conserved	null	OG5_eace|EAH_00022600	Not Assigned
EMWEY_00029150	E. maxima Weybridge	hypothetical protein, conserved	null	OG5_153605	Not Assigned
EMWEY_00029230	E. maxima Weybridge	hypothetical protein, conserved	null	OG5_eace|EAH_00036560	Not Assigned
EMWEY_00029960	E. maxima Weybridge	hypothetical protein, conserved	null	OG5_ebru|EBH_0026390	Not Assigned
EMWEY_00031160	E. maxima Weybridge	hypothetical protein, conserved	null	OG5_ebru|EBH_0036440	Not Assigned
EMWEY_00031740	E. maxima Weybridge	hypothetical protein, conserved	null	OG5_eace|EAH_00044610	Not Assigned
EMWEY_00032950	E. maxima Weybridge	hypothetical protein, conserved	null	OG5_141497	Not Assigned
EMWEY_00033650	E. maxima Weybridge	hypothetical protein, conserved	null	EMWEY_00033650	Not Assigned
EMWEY_00036730	E. maxima Weybridge	hypothetical protein, conserved	null	OG5_eace|EAH_00042840	Not Assigned
EMWEY_00036960	E. maxima Weybridge	hypothetical protein, conserved	null	OG5_eace|EAH_00035940	Not Assigned
EMWEY_00037370	E. maxima Weybridge	hypothetical protein, conserved	null	OG5_eace|EAH_00002330	Not Assigned
EMWEY_00037550	E. maxima Weybridge	hypothetical protein, conserved	null	OG5_epra|EPH_0040500	Not Assigned
EMWEY_00040790	E. maxima Weybridge	hypothetical protein, conserved	null	OG5_159764	Not Assigned
EMWEY_00042270	E. maxima Weybridge	hypothtetical protein, conserved, putative	null	OG5_eace|EAH_00041250	Not Assigned
EMWEY_00045060	E. maxima Weybridge	hypothetical protein, conserved	null	OG5_efal|EfaB_MINUS_37942.g2611	Not Assigned
EMWEY_00045230	E. maxima Weybridge	hypothetical protein, conserved	null	OG5_141424	Not Assigned
EMWEY_00045620	E. maxima Weybridge	hypothetical protein, conserved	null	OG5_epra|EPH_0048580	Not Assigned
EMWEY_00045820	E. maxima Weybridge	hypothetical protein, conserved	null	OG5_emit|EMH_0095370	Not Assigned
EMWEY_00046130	E. maxima Weybridge	hypothetical protein, conserved	null	OG5_ebru|EBH_0030090	Not Assigned
EMWEY_00046280	E. maxima Weybridge	hypothetical protein, conserved	null	OG5_155314	Not Assigned
EMWEY_00048840	E. maxima Weybridge	hypothetical protein, conserved	null	EMWEY_00048840	Not Assigned
EMWEY_00049480	E. maxima Weybridge	hypothetical protein, conserved	null	OG5_ebru|EBH_0050580	Not Assigned
EMWEY_00051840	E. maxima Weybridge	hypothetical protein, conserved	null	EMWEY_00051840	Not Assigned
EMWEY_00052730	E. maxima Weybridge	hypothetical protein, conserved	null	OG5_132466	Not Assigned
EMWEY_00059100	E. maxima Weybridge	hypothetical protein, conserved	null	EMWEY_00059100	Not Assigned
ETH_00000700	E. tenella strain Houghton	hypothetical protein	null	OG5_eace|EAH_00066340	Not Assigned
ETH_00002450	E. tenella strain Houghton	hypothetical protein, conserved	null	OG5_eace|EAH_00042840	Not Assigned
ETH_00003130	E. tenella strain Houghton	hypothetical protein	null	OG5_efal|EfaB_MINUS_15899.g1461	Not Assigned
ETH_00003895	E. tenella strain Houghton	hypothetical protein, conserved	null	OG5_eace|EAH_00066340	Not Assigned
ETH_00004785	E. tenella strain Houghton	hypothetical protein, conserved	null	OG5_127615	Not Assigned
ETH_00005500	E. tenella strain Houghton	hypothetical protein, conserved	null	OG5_126567	Not Assigned
ETH_00006270	E. tenella strain Houghton	hypothetical protein, conserved	null	OG5_147394	Not Assigned
ETH_00006655	E. tenella strain Houghton	hypothetical protein, conserved	null	OG5_ebru|EBH_0075090	Not Assigned
ETH_00007910	E. tenella strain Houghton	hypothetical protein	null	OG5_eace|EAH_00066340	Not Assigned
ETH_00007935	E. tenella strain Houghton	hypothetical protein, conserved	null	OG5_156808	Not Assigned
ETH_00007965	E. tenella strain Houghton	hypothetical protein	null	OG5_128401	Not Assigned
ETH_00008030	E. tenella strain Houghton	hypothetical protein, conserved	null	OG5_efal|EfaB_MINUS_37942.g2611	Not Assigned
ETH_00008150	E. tenella strain Houghton	hypothetical protein, conserved	null	ETH_00008150	Not Assigned
ETH_00008440	E. tenella strain Houghton	hypothetical protein, conserved	null	OG5_153605	Not Assigned
ETH_00009105	E. tenella strain Houghton	hypothetical protein, conserved	null	OG5_enec|ENH_00049800	Not Assigned
ETH_00009395	E. tenella strain Houghton	hypothetical protein, conserved	null	OG5_eten|ETH_00009395	Not Assigned
ETH_00009540	E. tenella strain Houghton	hypothetical protein	null	OG5_240107	Not Assigned
ETH_00011345	E. tenella strain Houghton	hypothetical protein, conserved	null	OG5_eace|EAH_00002720	Not Assigned
ETH_00013965	E. tenella strain Houghton	hypothetical protein, conserved	null	OG5_ebru|EBH_0026390	Not Assigned
ETH_00014440	E. tenella strain Houghton	hypothetical protein, conserved	null	OG5_eace|EAH_00002330	Not Assigned
ETH_00014800	E. tenella strain Houghton	hypothetical protein, conserved	null	OG5_eace|EAH_00022600	Not Assigned
ETH_00014965	E. tenella strain Houghton	hypothetical protein, conserved	null	OG5_156470	Not Assigned
ETH_00015135	E. tenella strain Houghton	hypothetical protein, conserved	null	OG5_147459	Not Assigned
ETH_00015415	E. tenella strain Houghton	hypothetical protein, conserved	null	ETH_00015415	Not Assigned
ETH_00015950	E. tenella strain Houghton	hypothetical protein, conserved	null	OG5_214240	Not Assigned
ETH_00016515	E. tenella strain Houghton	hypothetical protein, conserved	null	OG5_ebru|EBH_0063270	Not Assigned
ETH_00016895	E. tenella strain Houghton	hypothetical protein, conserved	null	OG5_emit|EMH_0091370	Not Assigned
ETH_00017355	E. tenella strain Houghton	hypothetical protein, conserved	null	OG5_eten|ETH_00017355	Not Assigned
ETH_00017360	E. tenella strain Houghton	hypothetical protein	null	OG5_eten|ETH_00017360	Not Assigned
ETH_00017520	E. tenella strain Houghton	hypothetical protein	null	OG5_ebru|EBH_0078020	Not Assigned
ETH_00017785	E. tenella strain Houghton	hypothetical protein, conserved	null	OG5_147479	Not Assigned
ETH_00020490	E. tenella strain Houghton	hypothetical protein, conserved	null	OG5_ebru|EBH_0030980	Not Assigned
ETH_00021755	E. tenella strain Houghton	hypothetical protein, conserved	null	OG5_144062	Not Assigned
ETH_00021925	E. tenella strain Houghton	hypothetical protein, conserved	null	OG5_141497	Not Assigned
ETH_00024745	E. tenella strain Houghton	hypothetical protein, conserved	null	OG5_efal|EfaB_MINUS_56725.g2948	Not Assigned
ETH_00025045	E. tenella strain Houghton	hypothetical protein, conserved	null	OG5_130047	Not Assigned
ETH_00025340	E. tenella strain Houghton	hypothetical protein, conserved	null	OG5_127030	Not Assigned
ETH_00026940	E. tenella strain Houghton	hypothetical protein	null	OG5_eace|EAH_00066340	Not Assigned
ETH_00028070	E. tenella strain Houghton	hypothetical protein, conserved	null	OG5_eace|EAH_00044610	Not Assigned
ETH_00028930	E. tenella strain Houghton	hypothetical protein, conserved	null	OG5_eace|EAH_00031060	Not Assigned
ETH_00028965	E. tenella strain Houghton	hypothetical protein, conserved	null	OG5_emax|EMWEY_00002060	Not Assigned
ETH_00029000	E. tenella strain Houghton	hypothetical protein	null	OG5_170011	Not Assigned
ETH_00029755	E. tenella strain Houghton	hypothetical protein, conserved	null	OG5_141497	Not Assigned
ETH_00031605	E. tenella strain Houghton	hypothetical protein, conserved	null	OG5_eace|EAH_00066340	Not Assigned
ETH_00031810	E. tenella strain Houghton	hypothetical protein, conserved	null	OG5_eace|EAH_00005390	Not Assigned
ETH_00031980	E. tenella strain Houghton	hypothetical protein, conserved	null	OG5_eten|ETH_00031980	Not Assigned
ETH_00032970	E. tenella strain Houghton	hypothetical protein, conserved	null	OG5_efal|EfaB_MINUS_15697.g1408	Not Assigned
ETH_00033770	E. tenella strain Houghton	hypothetical protein, conserved	null	OG5_emit|EMH_0085280	Not Assigned
ETH_00041035	E. tenella strain Houghton	hypothetical protein	null	OG5_128840	Not Assigned
ETH_00041660	E. tenella strain Houghton	hypothetical protein, conserved	null	OG5_240904	Not Assigned
ETH_00042195	E. tenella strain Houghton	hypothetical protein, conserved	null	OG5_150587	Not Assigned
ETH_00042305	E. tenella strain Houghton	hypothetical protein, conserved	null	OG5_150589	Not Assigned
ETH_00043100	E. tenella strain Houghton	hypothetical protein, conserved	null	OG5_128840	Not Assigned
NCLIV_001105	N. caninum Liverpool	unspecified product	F0V7C6	OG5_129799	Ia
NCLIV_002820	N. caninum Liverpool	hypothetical protein	F0V7V3	OG5_127701	Ib
NCLIV_002930	N. caninum Liverpool	unspecified product	F0V7W5	OG5_239268	Ib
NCLIV_004490	N. caninum Liverpool	hypothetical protein	F0V8D1	OG5_127117	Ib
NCLIV_007810	N. caninum Liverpool	unspecified product	F0V982	OG5_239426	III
NCLIV_009360	N. caninum Liverpool	unspecified product	F0V9P1	OG5_239491	III
NCLIV_009480	N. caninum Liverpool	unspecified product	F0V9Q2	OG5_239496	III
NCLIV_009580	N. caninum Liverpool	unspecified product	F0VA00	OG5_149592	IV
NCLIV_010930	N. caninum Liverpool	unspecified product	F0VAD6	OG5_239540	IV
NCLIV_011370	N. caninum Liverpool	unspecified product	F0VAI2	OG5_239551	IV
NCLIV_012905	N. caninum Liverpool	unspecified product	F0VCY2	OG5_127288	V
NCLIV_013640	N. caninum Liverpool	hypothetical protein	F0VD56	OG5_128988	V
NCLIV_013840	N. caninum Liverpool	hypothetical protein	F0VD75	OG5_127525	V
NCLIV_013950	N. caninum Liverpool	hypothetical protein	F0VD86	OG5_129325	V
NCLIV_014510	N. caninum Liverpool	unspecified product	F0VDE2	OG5_239641	V
NCLIV_016660	N. caninum Liverpool	unspecified product	F0VDT1	OG5_239720	VI
NCLIV_019680	N. caninum Liverpool	unspecified product	F0VEN5	OG5_239808	VIIa
NCLIV_019690	N. caninum Liverpool	unspecified product	F0VEN6	OG5_239809	VIIa
NCLIV_020140	N. caninum Liverpool	hypothetical protein	F0VET4	OG5_127180	VIIa
NCLIV_021340	N. caninum Liverpool	unspecified product	F0VF52	OG5_239868	VIIa
NCLIV_021360	N. caninum Liverpool	unspecified product	F0VF54	OG5_239869	VIIa
NCLIV_021560	N. caninum Liverpool	hypothetical protein	F0VF74	OG5_128294	VIIa
NCLIV_021870	N. caninum Liverpool	unspecified product	F0VFA4	OG5_239887	VIIa
NCLIV_022210	N. caninum Liverpool	hypothetical protein	F0VFD8	OG5_128243	VIIa
NCLIV_023820	N. caninum Liverpool	unspecified product	F0VFU9	OG5_239949	VIIa
NCLIV_023830	N. caninum Liverpool	unspecified product	F0VFV0	OG5_239950	VIIa
NCLIV_025610	N. caninum Liverpool	unspecified product	F0VGC9	OG5_150589	VIIb
NCLIV_026130	N. caninum Liverpool	hypothetical protein	F0VGI0	OG5_128489	VIIb
NCLIV_028720	N. caninum Liverpool	unspecified product	F0VH89	OG5_240107	VIIb
NCLIV_029860	N. caninum Liverpool	hypothetical protein	F0VHK4	OG5_127333	VIIb
NCLIV_032930	N. caninum Liverpool	unspecified product	F0VIE4	OG5_180253	VIII
NCLIV_034610	N. caninum Liverpool	unspecified product	F0VIW8	OG5_240303	VIII
NCLIV_035780	N. caninum Liverpool	unspecified product	F0VJ86	OG5_240343	VIII
NCLIV_035850	N. caninum Liverpool	hypothetical protein	F0VJ93	OG5_144062	VIII
NCLIV_037340	N. caninum Liverpool	unspecified product	F0VJP1	OG5_240408	VIII
NCLIV_038720	N. caninum Liverpool	unspecified product	F0VAP2	OG5_240451	IX
NCLIV_039130	N. caninum Liverpool	hypothetical protein	F0VB16	OG5_129096	IX
NCLIV_040560	N. caninum Liverpool	unspecified product	F0VBJ8	OG5_240509	IX
NCLIV_042430	N. caninum Liverpool	unspecified product	F0VC42	OG5_150587	IX
NCLIV_042620	N. caninum Liverpool	unspecified product	F0VC61	OG5_240574	IX
NCLIV_044800	N. caninum Liverpool	unspecified product	F0VB82	OG5_240637	IX
NCLIV_047580	N. caninum Liverpool	unspecified product	F0VM49	OG5_240736	X
NCLIV_048320	N. caninum Liverpool	unspecified product	F0VMC5	OG5_240754	X
NCLIV_049250	N. caninum Liverpool	hypothetical protein	F0VK95	OG5_208131	X
NCLIV_051680	N. caninum Liverpool	hypothetical protein	F0VKZ0	OG5_140010	X
NCLIV_051890	N. caninum Liverpool	unspecified product	F0VL11	OG5_182026	X
NCLIV_052140	N. caninum Liverpool	unspecified product	F0VL36	OG5_240886	X
NCLIV_052490	N. caninum Liverpool	unspecified product	F0VL71	OG5_240896	X
NCLIV_053150	N. caninum Liverpool	hypothetical protein	F0VME3	OG5_127370	XI
NCLIV_054920	N. caninum Liverpool	unspecified product	F0VMX1	OG5_240969	XI
NCLIV_054950	N. caninum Liverpool	unspecified product	F0VMX4	OG5_213667	XI
NCLIV_055350	N. caninum Liverpool	hypothetical protein	F0VN14	OG5_137587	XI
NCLIV_055830	N. caninum Liverpool	hypothetical protein	F0VN62	OG5_127419	XI
NCLIV_056940	N. caninum Liverpool	hypothetical protein	F0VNH4	OG5_146096	XI
NCLIV_058430	N. caninum Liverpool	unspecified product	F0VNX4	OG5_241106	XI
NCLIV_059260	N. caninum Liverpool	hypothetical protein	F0VP55	OG5_127420	XI
NCLIV_059950	N. caninum Liverpool	unspecified product	F0VPC4	OG5_241143	XI
NCLIV_061420	N. caninum Liverpool	unspecified product	F0VPS0	OG5_241187	XII
NCLIV_062490	N. caninum Liverpool	unspecified product	F0VQ26	OG5_241226	XII
NCLIV_063920	N. caninum Liverpool	unspecified product	F0VQG9	OG5_241265	XII
NCLIV_063940	N. caninum Liverpool	unspecified product	F0VQH1	OG5_225135	XII
NCLIV_066800	N. caninum Liverpool	unspecified product	F0VRA7	OG5_241361	XII
NCLIV_067470	N. caninum Liverpool	hypothetical protein	F0VRH4	OG5_127833	XII
NCLIV_068940	N. caninum Liverpool	hypothetical protein	null	OG5_127615	Not Assigned
NCLIV_070180	N. caninum Liverpool	unspecified product	null	OG5_241461	Not Assigned
cgd2_1150	C. parvum Iowa II	Uncharacterized protein with C2H2-type Zinc finger	A3FQ63	OG5_126539	2
cgd3_4120	C. parvum Iowa II	unspecified product	Q5CU58	OG5_195202	3
cgd4_3820	C. parvum Iowa II	Uncharacterized protein	Q5CQP5	OG5_195295	4
cgd6_4790	C. parvum Iowa II	Uncharacterized protein with B-box-type zinc finger	Q5CWJ8	OG5_195520	6
cyc_00043	C. cayetanensis strain CHN_HEN01	hypothetical protein	null	OG5_enec|ENH_00049800	Not Assigned
cyc_00519	C. cayetanensis strain CHN_HEN01	hypothetical protein	null	OG5_eace|EAH_00044610	Not Assigned
cyc_00750	C. cayetanensis strain CHN_HEN01	hypothetical protein	null	OG5_efal|EfaB_MINUS_56725.g2948	Not Assigned
cyc_01344	C. cayetanensis strain CHN_HEN01	hypothetical protein	null	OG5_ebru|EBH_0030980	Not Assigned
cyc_02134	C. cayetanensis strain CHN_HEN01	hypothetical protein	null	OG5_eace|EAH_00002330	Not Assigned
cyc_02454	C. cayetanensis strain CHN_HEN01	hypothetical protein	null	OG5_126740	Not Assigned
cyc_02554	C. cayetanensis strain CHN_HEN01	hypothetical protein	null	OG5_efal|EfaB_MINUS_10843.g943	Not Assigned
cyc_03123	C. cayetanensis strain CHN_HEN01	hypothetical protein	null	OG5_147394	Not Assigned
cyc_03434	C. cayetanensis strain CHN_HEN01	hypothetical protein	null	OG5_214419	Not Assigned
cyc_03452	C. cayetanensis strain CHN_HEN01	hypothetical protein	null	OG5_ebru|EBH_0026400	Not Assigned
cyc_03588	C. cayetanensis strain CHN_HEN01	hypothetical protein	null	OG5_efal|EfaB_MINUS_15697.g1408	Not Assigned
cyc_03674	C. cayetanensis strain CHN_HEN01	hypothetical protein	null	OG5_241226	Not Assigned
cyc_03779	C. cayetanensis strain CHN_HEN01	hypothetical protein	null	OG5_eace|EAH_00022600	Not Assigned
cyc_03971	C. cayetanensis strain CHN_HEN01	hypothetical protein	null	OG5_160347	Not Assigned
cyc_04299	C. cayetanensis strain CHN_HEN01	hypothetical protein	null	OG5_127288	Not Assigned
cyc_04784	C. cayetanensis strain CHN_HEN01	hypothetical protein	null	OG5_128840	Not Assigned
cyc_04832	C. cayetanensis strain CHN_HEN01	hypothetical protein	null	OG5_efal|EfaB_PLUS_24701.g2012	Not Assigned
cyc_05165	C. cayetanensis strain CHN_HEN01	hypothetical protein	null	OG5_146829	Not Assigned
cyc_06301	C. cayetanensis strain CHN_HEN01	hypothetical protein	null	OG5_efal|EfaB_MINUS_15899.g1461	Not Assigned
cyc_06561	C. cayetanensis strain CHN_HEN01	hypothetical protein	null	cyc_06561	Not Assigned
cyc_06694	C. cayetanensis strain CHN_HEN01	hypothetical protein	null	OG5_241083	Not Assigned
cyc_07142	C. cayetanensis strain CHN_HEN01	hypothetical protein	null	OG5_crei|109352	Not Assigned
cyc_07300	C. cayetanensis strain CHN_HEN01	hypothetical protein	null	cyc_07300	Not Assigned
cyc_07549	C. cayetanensis strain CHN_HEN01	hypothetical protein	null	OG5_efal|EfaB_PLUS_31498.g2306	Not Assigned
cyc_07696	C. cayetanensis strain CHN_HEN01	hypothetical protein	null	OG5_143201	Not Assigned
cyc_07795	C. cayetanensis strain CHN_HEN01	hypothetical protein	null	OG5_128840	Not Assigned
cyc_08894	C. cayetanensis strain CHN_HEN01	hypothetical protein	null	OG5_efal|EfaB_MINUS_26415.g2245	Not Assigned
cyc_08934	C. cayetanensis strain CHN_HEN01	hypothetical protein	null	OG5_ebru|EBH_0071870	Not Assigned

## Sheet: unannotataed
Species	Unannotated class	Gene Count
P. falciparum	Conserved protein, Unknown function	7
P. berghei	Conserved protein, Unknown function	9
Species	Annoation in EupathDB .40	No of proteins
P. chabaudi	Conserved protein, Unknown function	12
P. knowlesi	Conserved protein, Unknown function	5
P. vivax	Hypothetical protein	30
P. yoelii	Hypothetical protein	36
T. gondii ME49	Hypothetical protein	12
T. gondii p89	Hypothetical protein	4
B. bovis	Conserved protein, Unknown function	11
C. parvum	Uncharacterzed protein	4
C. cayetanensis	Hypothetical protein, Unspecified product	28
N. caninum	Uncharacterzed protein, Unspecified product, Conserved protein, Unknown function	65
E. maxima	Hypothetical protein	46
E. tenella	Hypothetical protein	53
	Total no. of proteins	322
