# Supplementary material for: ApicoTFdb: the comprehensive web repository of apicomplexan transcription factors and transcription-associated co-factors
Source: Database (Oxford). 2019 Sep 16;2019:baz094. doi: 10.1093/database/baz094 (PMC6748703; doi:10.1093/database/baz094)
Supplement: ApicTFdb-suppl_baz094 [file apictfdb-suppl_baz094.zip › S1.xlsx]

## Sheet: AnimalTFdb
Pfam-IDS
PF00010
PF00046
PF00096
PF00157
PF00178
PF00249
PF00250
PF00292
PF00313
PF00319
PF00320
PF00447
PF00505
PF00554
PF00605
PF00651
PF00751
PF00853
PF00859
PF00870
PF00907
PF01166
PF01167
PF01285
PF01342
PF01388
PF01422
PF01429
PF01530
PF02045
PF02229
PF02257
PF02312
PF02319
PF02376
PF02864
PF02891
PF02892
PF02946
PF03165
PF03529
PF03615
PF03859
PF04516
PF05044
PF05110
PF05224
PF05225
PF05485
PF09237
PF09270
PF09287
PF10491
PF10601
PF15065

## Sheet: fOOTPRINTDB
Pfam-IDS
PF00004
PF00011
PF00013
PF00023
PF00027
PF00069
PF00076
PF00096
PF00115
PF00125
PF00132
PF00145
PF00156
PF00176
PF00211
PF00216
PF00226
PF00246
PF00249
PF00271
PF00313
PF00352
PF00382
PF00439
PF00481
PF00491
PF00498
PF00505
PF00571
PF00583
PF00627
PF00628
PF00641
PF00642
PF00643
PF00646
PF00717
PF00808
PF00847
PF00856
PF01145
PF01247
PF01369
PF01381
PF01388
PF01399
PF01412
PF01448
PF01753
PF01852
PF02045
PF02338
PF02373
PF02463
PF02518
PF02536
PF02629
PF02928
PF03477
PF03661
PF03798
PF03909
PF04434
PF05063
PF05347
PF06470
PF07647
PF07992
PF08271
PF08513
PF09011
PF11262
PF11831
PF12047
PF12171
PF12697
PF12756
PF12796
PF12874
PF12906
PF13445
PF13621
PF13637
PF13639
PF13832
PF13894
PF13920
PF13921
PF13923
PF14570
PF14733
PF15227

## Sheet: DBD
Pfam-IDS
PF00010
PF00046
PF00096
PF00105
PF00126
PF00157
PF00165
PF00170
PF00178
PF00196
PF00250
PF00292
PF00313
PF00319
PF00320
PF00325
PF00356
PF00376
PF00392
PF00447
PF00486
PF00554
PF00605
PF00649
PF00751
PF00847
PF00853
PF00870
PF00907
PF01022
PF01047
PF01056
PF01167
PF01285
PF01316
PF01325
PF01340
PF01342
PF01371
PF01381
PF01418
PF01422
PF01475
PF01530
PF01586
PF01638
PF01726
PF01754
PF01978
PF02045
PF02082
PF02135
PF02232
PF02236
PF02257
PF02292
PF02319
PF02362
PF02365
PF02376
PF02456
PF02467
PF02701
PF02703
PF02791
PF02864
PF02891
PF02892
PF02928
PF02944
PF02954
PF03041
PF03106
PF03110
PF03131
PF03299
PF03333
PF03343
PF03551
PF03584
PF03615
PF03634
PF03749
PF03859
PF03869
PF03965
PF04014
PF04024
PF04054
PF04247
PF04299
PF04353
PF04383
PF04397
PF04441
PF04516
PF04606
PF04689
PF04690
PF04745
PF04761
PF04769
PF04838
PF04873
PF04947
PF04967
PF05043
PF05044
PF05110
PF05224
PF05225
PF05234
PF05247
PF05280
PF05290
PF05311
PF05321
PF05443
PF05459
PF05464
PF05718
PF05764
PF05848
PF06018
PF06054
PF06069
PF06116
PF06200
PF06320
PF06338
PF06573
PF06719
PF06818
PF06839
PF06943
PF07093
PF07417
PF07704
PF07716
PF07750
PF07764
PF07879
PF08220
PF08222
PF08270
PF08279
PF08280
