# Supplementary material for: ApicoTFdb: the comprehensive web repository of apicomplexan transcription factors and transcription-associated co-factors
Source: Database (Oxford). 2019 Sep 16;2019:baz094. doi: 10.1093/database/baz094 (PMC6748703; doi:10.1093/database/baz094)
Supplement: ApicTFdb-suppl_baz094 [file apictfdb-suppl_baz094.zip › S6.xlsx]

## Sheet: exp_tf
Gene_ID	Experiment	Author	Year	Pubmed-ID	EupathDb_release41_annotation	Protein-length	Orthologs groups
TGME49_216220	PBM	Campbell	2010	21060817	AP2 domain transcription factor AP2XI-5	868	OG5_241143
PY07205	PBM	Campbell	2010	21060817	hypothetical protein	1502	OG5_129463
PY07039	PBM	Campbell	2010	21060817	ERYTHROCYTE MEMBRANE PROTEIN PFEMP3	1444	OG5_167207
PY06900	PBM	Campbell	2010	21060817	hypothetical protein	1399	OG5_167254
PY06790	PBM	Campbell	2010	21060817	ERYTHROCYTE MEMBRANE PROTEIN PFEMP3	1047	OG5_153590
PY05930	PBM	DeSilva	2008	18541913	hypothetical protein	590	OG5_150514
PY03447	PBM	Campbell	2010	21060817	hypothetical protein	1525	OG5_129463
PY01583	PBM	Campbell	2010	21060817	hypothetical protein	1269	OG5_157023
PY01345	Transfac	Matys	2006	16381825	hypothetical protein	2808	OG5_167213
PY00668	PBM	Campbell	2010	21060817	hypothetical protein	738	OG5_153854
PY00247	PBM	DeSilva	2008	18541913	ERYTHROCYTE MEMBRANE PROTEIN PFEMP3	899	OG5_147419
PVX_123750	PBM	Campbell	2010	21060817	transcription factor with AP2 domain(s), putative	2879	OG5_243610
PVX_122680	PBM	Campbell	2010	21060817	transcription factor with AP2 domain(s), putative	2566	OG5_129463
PVX_117665	PBM	Campbell	2010	21060817	transcription factor with AP2 domain(s), putative	660	OG5_153854
PVX_117145	PBM	DeSilva	2008	18541913	transcription factor with AP2 domain(s), putative	1223	OG5_147419
PVX_113370	PBM	DeSilva	2008	18541913	transcription factor with AP2 domain(s), putative	1939	OG5_150514
PVX_100910	PBM	Campbell	2010	21060817	transcription factor with AP2 domain(s), putative	2455	OG5_153590
PVX_093635	PBM	Campbell	2010	21060817	transcription factor with AP2 domain(s), putative	2584	OG5_243521
PVX_092760	PBM	Campbell	2010	21060817	transcription factor with AP2 domain(s), putative	1916	OG5_154773
PVX_091065	PBM	Campbell	2010	21060817	transcription factor with AP2 domain(s), putative	2029	OG5_167207
PVX_086035	PBM	Campbell	2010	21060817	transcription factor with AP2 domain(s), putative	1561	OG5_167254
PVX_081810	PBM	Campbell	2010	21060817	transcription factor with AP2 domain(s), putative	1311	OG5_157023
PVX_001040	Transfac	Matys	2006	16381825	transcription factor with AP2 domain(s), putative	3545	OG5_167213
PKNH_1459000	PBM	Campbell	2010	21060817	AP2 domain transcription factor, putative	2352	OG5_153590
PKNH_1441700	PBM	Campbell	2010	21060817	AP2 domain transcription factor AP2-G, putative	2604	OG5_129463
PKNH_1441500	PBM	Campbell	2010	21060817	AP2 domain transcription factor, putative	2879	OG5_243610
PKNH_1417900	PBM	Campbell	2010	21060817	AP2 domain transcription factor AP2-G3, putative	2083	OG5_129463
PKNH_1350200	PBM	Campbell	2010	21060817	AP2 domain transcription factor AP2-G2, putative	1550	OG5_167254
PKNH_1225800	PBM	Campbell	2010	21060817	AP2 domain transcription factor, putative	670	OG5_153854
PKNH_1215100	PBM	DeSilva	2008	18541913	AP2 domain transcription factor AP2-EXP, putative	1094	OG5_147419
PKNH_0941000	PBM	Campbell	2010	21060817	AP2 domain transcription factor AP2-O, putative	1773	OG5_154773
PKNH_0905400	PBM	Campbell	2010	21060817	AP2 domain transcription factor, putative	1901	OG5_167207
PKNH_0302100	Transfac	Matys	2006	16381825	AP2 domain transcription factor AP2-SP2, putative	3499	OG5_167213
PKNH_0215200	PBM	Campbell	2010	21060817	AP2 domain transcription factor AP2-L, putative	1058	OG5_157023
PKNH_0116800	PBM	Campbell	2010	21060817	AP2 domain transcription factor, putative	2560	OG5_243521
PF3D7_1466400	PBM	DeSilva	2008	18541913	AP2 domain transcription factor AP2-EXP	813	OG5_147419
PF3D7_1456000	PBM	Campbell	2010	21060817	AP2 domain transcription factor, putative	1374	OG5_153854
PF3D7_1408200	PBM	Campbell	2010	21060817	AP2 domain transcription factor AP2-G2, putative	1702	OG5_167254
PF3D7_1359200	EMSA	Vaquero C	2006	16607015	high mobility group protein B4, putative	252	OG5_141424
PF3D7_1350900	PBM	Campbell	2010	21060817	AP2 domain transcription factor AP2-O4, putative	521	OG5_166897
PF3D7_1342900	PBM	Campbell	2010	21060817	AP2 domain transcription factor, putative	3858	OG5_157030
PF3D7_1317200	PBM	Campbell	2010	21060817	AP2 domain transcription factor AP2-G3, putative	2672	OG5_129463
PF3D7_1315800	EMSA	Vaquero C	2004	15663925	transcription factor MYB1	414	OG5_155999
PF3D7_1305200	PBM	Campbell	2010	21060817	AP2 domain transcription factor, putative	328	OG5_150587
PF3D7_1239200	PBM	Campbell	2010	21060817	AP2 domain transcription factor, putative	2577	OG5_153590
PF3D7_1222600	PBM	Campbell	2010	21060817	AP2 domain transcription factor AP2-G	2432	OG5_129463
PF3D7_1222600	PBM	Weirauch	2014	25215497	AP2 domain transcription factor AP2-G	2432	OG5_129463
PF3D7_1222400	PBM	Campbell	2010	21060817	AP2 domain transcription factor	2558	OG5_129463
PF3D7_1205800	EMSA	Vaquero C	2006	16607015	high mobility group protein B3, putative	2284	OG5_142461
PF3D7_1202900	EMSA	Vaquero C	2006	16607015	high mobility group protein B3, putative	2284	OG5_142461
PF3D7_1146600	PBM	Weirauch	2014	25215497	oocyst rupture protein 1, putative	1301	OG5_127594
PF3D7_1143100	PBM	Campbell	2010	21060817	AP2 domain transcription factor AP2-O, putative	1604	OG5_154773
PF3D7_1143100	Chip-seq	Wânia Rezende Lima	2017	PMC5768380	hypothetical protein	129	OG5_154773
PF3D7_1107800	PBM	Campbell	2010	21060817	AP2 domain transcription factor, putative	1828	OG5_167207
PF3D7_1011800	EMSA	Konako	2013	24040327	PRE-binding protein	1139	OG5_141018
PF3D7_1007700	PBM	Campbell	2010	21060817	AP2 domain transcription factor AP2-I	1597	OG5_167323
PF3D7_0817900	EMSA	Vaquero C	2006	16607015	high mobility group protein B2	99	OG5_126740
PF3D7_0802100	PBM	Campbell	2010	21060817	AP2 domain transcription factor, putative	2577	OG5_172706
PF3D7_0730300	PBM	Campbell	2010	21060817	AP2 domain transcription factor AP2-L, putative	1331	OG5_157023
PF3D7_0613800	PBM	Campbell	2010	21060817	AP2 domain transcription factor, putative	4109	OG5_159961
PF3D7_0604100	PBM	DeSilva	2008	18541913	AP2 domain transcription factor	1979	OG5_150514
PF3D7_0516800	PBM	Campbell	2010	21060817	AP2 domain transcription factor AP2-O2, putative	2378	OG5_165920
PF3D7_0420300	PBM	Campbell	2010	21060817	AP2 domain transcription factor, putative	3473	OG5_156239
PF3D7_0404100	Transfac	Matys	2006	16381825	AP2 domain transcription factor AP2-SP2, putative	2271	OG5_167213
PCHAS_1456000	PBM	Campbell	2010	21060817	AP2 domain transcription factor, putative	1368	OG5_153590
PCHAS_1439500	PBM	Campbell	2010	21060817	AP2 domain transcription factor AP2-G, putative	2233	OG5_129463
PCHAS_1417500	PBM	Campbell	2010	21060817	AP2 domain transcription factor AP2-G3, putative	2390	OG5_129463
PCHAS_1368300	PBM	Campbell	2010	21060817	AP2 domain transcription factor AP2-O4, putative	561	OG5_166897
PCHAS_1334400	PBM	DeSilva	2008	18541913	AP2 domain transcription factor AP2-SP, putative	984	OG5_147419
PCHAS_1323000	PBM	Campbell	2010	21060817	AP2 domain transcription factor, putative	756	OG5_153854
PCHAS_1228800	PBM	Campbell	2010	21060817	AP2 domain transcription factor, putative	1874	OG5_172706
PCHAS_1035100	PBM	Campbell	2010	21060817	AP2 domain transcription factor AP2-G2, putative	1281	OG5_167254
PCHAS_1002700	Transfac	Matys	2006	16381825	AP2 domain transcription factor AP2-SP2, putative	3334	OG5_167213
PCHAS_0905200	PBM	Campbell	2010	21060817	AP2 domain transcription factor, putative	1530	OG5_167207
PCHAS_0707100	PBM	Campbell	2010	21060817	AP2 domain transcription factor AP2-O, putative	1269	OG5_154773
PCHAS_0212800	PBM	Campbell	2010	21060817	AP2 domain transcription factor AP2-L, putative	1269	OG5_157023
PCHAS_0103600	PBM	DeSilva	2008	18541913	AP2 domain transcription factor, putative	1671	OG5_150514
PBANKA_1437500	PBM	Campbell	2010	21060817	AP2 domain transcription factor AP2-G	2339	OG5_129463
PBANKA_1437500	PBM	Weirauch	2014	25215497	AP2 domain transcription factor AP2-G	2339	OG5_129463
PBANKA_1415700	PBM	Campbell	2010	21060817	AP2 domain transcription factor AP2-G3, putative	2487	OG5_129463
PBANKA_1329800	PBM	DeSilva	2008	18541913	AP2 domain transcription factor AP2-SP	943	OG5_147419
PBANKA_1319700	PBM	Campbell	2010	21060817	AP2 domain transcription factor, putative	740	OG5_153854
PBANKA_1228100	PBM	Campbell	2010	21060817	AP2 domain transcription factor, putative	2010	OG5_172706
PBANKA_1034300	PBM	Campbell	2010	21060817	AP2 domain transcription factor AP2-G2	1379	OG5_167254
PBANKA_1001800	Transfac	Matys	2006	16381825	AP2 domain transcription factor AP2-SP2	3398	OG5_167213
PBANKA_0939100	PBM	Campbell	2010	21060817	AP2 domain transcription factor, putative	1551	OG5_167207
PBANKA_0905900	PBM	Campbell	2010	21060817	AP2 domain transcription factor AP2-O	1396	OG5_154773
PBANKA_0905900	PBM	Weirauch	2014	25215497	AP2 domain transcription factor AP2-O	1396	OG5_154773
PBANKA_0214400	PBM	Campbell	2010	21060817	AP2 domain transcription factor AP2-L	1272	OG5_157023
PBANKA_0102900	PBM	DeSilva	2008	18541913	AP2 domain transcription factor, putative	1928	OG5_150514
NCLIV_059950	PBM	Campbell	2010	21060817	unspecified product	779	OG5_241143
NCLIV_058430	PBM	Campbell	2010	21060817	unspecified product	3239	OG5_241106
cgd2_3490	PBM	DeSilva	2008	18541913	AP2/ERF domain containing protein	1275	OG5_147419
